# Supplementary material for: Intrinsically disordered protein PID‐2 modulates Z granules and is required for heritable piRNA‐induced silencing in the Caenorhabditis elegans embryo
Source: EMBO J. 2020 Nov 24;40(3):e105280. doi: 10.15252/embj.2020105280 (PMC7849312; doi:10.15252/embj.2020105280)
Supplement: Supplementary file 3 — Table EV1 [file EMBJ-40-e105280-s003.xls]

## Sheet: Legend
Table EV1. List of genes differentially targeted of mutants compared to wild type, generated with DESeq2. To obtain the genes highlighted in blue and red in the MA-plots, filter for fold-changes in the column log2 fold change, for example “log2 fold change (MLE): group pid2 xf23 mut vs WT” and for adjusted p-value in the column “BH adjusted p-values”. The sheet names correspond the mutants. In ea…

## Sheet: pid-2(xf23)
gene_id	gene_name	chr	start	end	strand	mean of normalized counts for all samples	log2 fold change (MLE): group pid2 xf23 vs N2	BH adjusted p-values	WT_new_rep1_RppH.robustRPKM	WT_new_rep2_RppH.robustRPKM	WT_new_rep3_RppH.robustRPKM	WT_old_rep1_RppH.robustRPKM	WT_old_rep2_RppH.robustRPKM	WT_old_rep3_RppH.robustRPKM	xf23_new_rep1_RppH.robustRPKM	xf23_new_rep2_RppH.robustRPKM	xf23_new_rep3_RppH.robustRPKM	xf23_sensorOFF_rep1_RppH.robustRPKM	xf23_sensorOFF_rep2_RppH.robustRPKM	xf23_sensorOFF_rep3_RppH.robustRPKM	xf23_sensorON_rep1_RppH.robustRPKM	xf23_sensorON_rep2_RppH.robustRPKM	xf23_sensorON_rep3_RppH.robustRPKM	WT_control_REP1_RppH.robustRPKM	WT_control_REP2_RppH.robustRPKM	WT_control_REP3_RppH.robustRPKM	WT_control_REP4_RppH.robustRPKM
WBGene00007060	wht-6	III	6471720	6475246	+	820.806	4.60685	0	26.3774	21.5343	39.7389	24.0712	21.6136	20.0281	637.472	604.41	602.099	696.03	723.228	665.985	661.908	497.762	658.155	24.0134	27.7971	26.9572	28.3231
WBGene00011696	eea-1	V	13491068	13497372	-	9451.43	5.89328	0	57.7511	53.1834	44.2719	51.9106	57.0714	45.49	3149.38	3123.63	3050.81	4394.19	4419.28	4198.11	4013.21	3138.06	3991.69	92.1564	76.1504	87.8489	66.9626
WBGene00003252	mig-21	III	5877020	5878419	-	607.73	6.24597	3.52242e-287	16.9019	9.0187	17.5895	14.2817	9.30739	13.5033	815.995	723.025	740.374	1103.33	979.414	935.412	886.547	765.029	858.508	9.29177	6.41365	6.2585	6.90591
WBGene00009270	F30F8.1	I	7832692	7835453	-	715.25	2.61077	7.5202e-212	76.2897	66.231	63.3947	63.9749	65.9841	64.3003	396.354	406.937	399.759	472.805	309.333	368.728	475.985	412.681	464.411	69.954	67.6863	70.6766	68.8891
WBGene00007976	C36B1.9	I	8743849	8746925	-	1318.15	4.85497	3.70407e-206	17.7931	27.2928	36.1271	29.105	26.6214	27.8083	1121.19	1069.23	1072.06	1116.64	1037.75	925.231	863.374	745.155	909.074	50.8281	43.2409	50.3462	40.3694
WBGene00012126	T28D6.6	III	11326654	11343108	-	239.187	3.10479	1.90952e-192	37.7685	34.6417	32.0694	32.4684	29.298	31.171	267.113	260.825	260.571	312.165	214.587	241.413	295.696	291.228	268.327	42.2484	24.8357	23.7138	24.4559
WBGene00007108	gspd-1	IV	11317419	11319951	+	588.099	2.65939	1.74377e-187	70.126	74.7703	64.0506	59.3731	74.9157	63.1961	441.216	438.236	436.005	490.469	378.126	438.966	502.652	434.585	478.589	83.2713	84.9626	97.3744	57.1619
WBGene00022198	Y71H2B.11	III	2604236	2606541	+	2214.48	2.42229	1.78573e-187	691	572.46	639.272	586.637	504.353	501.063	3306.95	3015.91	3429.99	2970.94	2799.33	2639.6	3029.56	2463.34	3004.06	513.867	511.818	483.819	502.041
WBGene00013925	ZK20.4	II	11649096	11651213	-	334.751	2.81196	8.8365e-186	60.7258	62.1099	73.0512	83.8007	67.5323	69.0096	491.917	591.715	476.253	510.911	400.294	424.927	580.731	467.319	502.768	81.3425	74.79	71.5705	68.2173
WBGene00010295	fbxa-193	V	17653482	17655281	-	2410.34	3.72493	2.69728e-177	306.775	238.731	294.566	293.871	224.425	204.974	3134.78	2870.31	3029.05	3430.12	3591.46	3110.85	2844.77	2338.67	2805.82	165.424	181.149	183.748	173.098
WBGene00017441	F13H8.8	II	6265612	6268083	-	1570.23	6.24582	4.66502e-171	44.5251	19.7278	19.9641	19.9399	14.7112	21.3432	1455.48	1329.14	1375.02	1906.89	1778.34	1768.08	1274.39	1060.25	1335.3	6.11938	18.7059	10.9913	12.9621
WBGene00021355	Y37E3.17	I	2128590	2145971	+	334.554	2.1233	6.86343e-165	36.4374	37.8818	36.4057	38.2623	33.3959	34.2388	142.471	164.597	144.265	172.179	135.79	161.548	155.731	149.65	153.899	38.5261	34.7019	40.7538	26.844
WBGene00012234	W04A4.5	I	13663462	13674997	+	316.605	2.55226	1.35085e-162	23.7662	19.5245	20.8946	21.8706	21.9735	19.4723	141.856	121.687	111.017	132.252	98.2248	111.966	142.29	107.78	137.919	22.5295	21.0465	20.6325	19.1681
WBGene00016631	C44B7.11	II	6894179	6897540	-	1008.68	7.22258	2.66653e-149	4.5562	5.55233	4.30085	4.37669	3.80306	2.68979	282.932	281.517	281.487	787.339	566.62	701.395	706.219	620.354	770.157	3.55939	3.50981	0.799145	2.51317
WBGene00019122	F59E12.6	II	5627244	5630048	-	1018.24	3.66081	2.12515e-148	50.6193	45.6188	41.0832	41.9943	46.8293	34.4114	755.808	715.173	670.341	736.14	575.47	644.884	671.345	512.741	681.524	77.4119	62.414	81.7898	55.1656
WBGene00004889	smp-1	I	14807467	14815725	+	535.405	2.78574	5.3455e-144	46.949	41.6262	44.7184	46.4752	44.9587	43.7132	255.74	252.193	236.069	334.266	255.554	260.744	329.605	287.806	335.906	45.6707	33.3877	28.2866	31.7491
WBGene00010083	xhd-1	IV	14401114	14412894	-	1074.83	9.28025	4.22369e-140	1.47256	0.505121	0.489086	0.746565	0.162179	0	356.611	371.931	345.904	612.394	615.778	558.271	290.717	211.17	290.274	1.94289	0.239478	0	1.17326
WBGene00022017	Y61A9LA.5	V	4556055	4557114	+	263.484	3.91346	5.22667e-135	19.453	28.4473	29.3805	51.3882	31.4601	36.2196	517.138	497.008	563.075	613.545	717.619	645.885	595.64	472.625	588.538	51.6701	49.4519	58.0042	47.4386
WBGene00008665	ercc-1	I	10030174	10046760	+	340.872	1.80884	4.16546e-134	141.264	124.927	131.078	138.985	121.79	120.617	482.916	449.936	507.968	456.649	404.687	442.348	424.584	365.546	432.951	126.682	114.149	117.692	114.445
WBGene00002048	ida-1	III	5755496	5765815	+	464.388	4.75081	1.36007e-132	8.5205	7.0411	15.7447	12.2524	11.5167	12.6985	309.733	333.081	312.625	326.355	206.737	234.833	242.275	199.548	231.796	9.96439	6.80234	8.60455	5.1271
WBGene00018664	bath-11	II	1913605	1916376	-	2328.94	2.0171	8.49925e-131	867.449	690.886	886.757	768.78	671.667	645.62	2969.11	2689.77	2744.33	3605.95	3326.65	3190.07	3356.23	2831.93	3251.07	733.881	838.885	894.952	695.194
WBGene00001854	hil-3	X	8159153	8160084	+	583.36	-2.64326	3.67306e-126	711.615	688.026	831.398	882.843	810.624	673.532	145.808	147.059	124.916	110.277	104.982	111.411	168.856	114.36	150.04	911.284	824.844	1043.66	855.167
WBGene00012204	mfn-1	II	11470010	11472033	-	530.446	2.33813	1.24212e-124	109.416	95.2535	93.9347	97.4839	100.23	92.6181	666.401	585.626	557.343	550.341	408.433	452.293	477.895	475.792	506.895	140.087	107.017	107.144	100.112
WBGene00010043	F54C9.7	II	8573355	8575045	+	165.223	5.61602	3.10839e-122	4.42682	4.55549	10.9642	2.88556	4.38789	3.27394	205.462	207.482	219.71	321.648	271.212	295.568	232.7	188.399	186.376	1.87737	3.70244	6.32254	3.48829
WBGene00021402	Y38C1AA.12	IV	192256	194745	+	1130.21	1.94229	1.49288e-117	213.032	191.148	217.627	228.513	147.441	195.097	679.881	642.706	740.394	937.268	754.347	786.451	803.338	753.063	722.304	181.957	199.663	206.754	189.454
WBGene00016383	zgpa-1	IV	7811157	7812809	-	172.684	2.61912	8.03418e-117	28.6557	22.1165	20.676	31.1099	26.4449	24.7251	141.671	159.89	159.232	169.805	169.038	177.25	177.492	136.841	205.674	32.2673	33.2641	29.6369	29.7049
WBGene00011757	cht-2	II	8520905	8523490	+	663.198	4.40948	1.07633e-116	14.2282	24.1054	46.4729	29.7688	14.4471	19.1634	524.937	491.826	492.525	612.958	610.976	518.559	501.472	389.424	410.782	24.7249	17.2696	23.1299	22.7789
WBGene00003373	mlh-1	III	13509301	13514570	-	490.872	2.31488	1.76679e-115	67.8667	47.0592	51.0215	48.9086	47.9263	50.7667	241.37	277.262	245.021	334.427	246.717	255.649	291.859	255.053	274.239	73.4981	47.7479	70.8599	48.1993
WBGene00007114	mttu-1	IV	11295074	11296887	-	442.688	3.33668	1.49914e-114	50.6079	56.4188	66.5618	50.8016	62.4249	45.6068	420.112	367.717	409.006	661.192	514.369	555.846	604.519	476.864	657.952	51.748	39.505	52.4699	36.5996
WBGene00020106	R151.1	III	7216526	7221186	+	272.442	4.41838	1.49914e-114	7.07198	10.1253	14.1543	10.1014	5.48593	6.89783	165.821	145.829	149.554	276.386	228.298	220.283	162.188	151.595	157.607	10.0407	5.85048	9.22216	6.78409
WBGene00017767	F25B4.4	V	5684875	5685728	+	287.371	2.22373	3.69407e-114	128.617	92.0517	104.065	124.432	120.776	96.7901	622.009	560.086	593.313	553.941	465.275	483.799	497.781	453.769	441.136	120.574	127.387	90.2363	107.216
WBGene00022721	ugtp-1	III	8746216	8748701	-	536.479	1.99184	7.39023e-113	151.707	124.414	117.007	133.718	119.067	121.962	587.065	562.2	592.471	505.83	503.767	439.107	476.82	412.974	434.611	132.188	119.737	132.863	113.097
WBGene00009008	F21D5.3	IV	8730721	8735686	+	176.858	4.19412	1.0763e-110	5.33532	7.22422	9.23324	7.68767	6.40176	4.3612	127.059	130.672	129.109	112.065	101.412	116.145	107.278	76.9734	77.5673	2.50083	5.343	2.80741	4.33694
WBGene00008862	F15D4.5	II	13245348	13247774	+	4689.52	-3.06675	9.01457e-108	3143.02	2940.94	3508.59	3700.32	3261.09	3419.75	350.695	396.405	345.34	469.511	259.799	347.301	618.692	512.126	508.461	4060.26	3712.51	4300.3	3449.34
WBGene00008051	lron-4	II	8108941	8112163	-	456.428	4.50394	1.86081e-104	12.9193	20.3015	21.0834	11.4711	15.9206	12.051	247.093	235.739	230.229	495.85	492.374	500.686	361.338	253.572	345.39	11.4021	15.3318	19.7816	14.0597
WBGene00000196	aars-1	II	11460215	11464129	-	673.786	3.20474	9.76663e-104	50.3676	41.2236	45.0896	53.585	43.1991	42.1077	399.909	462.181	414.755	360.746	300.108	295.48	376.065	327.379	332.774	28.665	23.6821	34.7881	27.2066
WBGene00010709	nol-9	IV	13422500	13429379	+	264.536	2.13292	3.05229e-102	42.3681	43.1996	48.1024	49.3053	43.1514	39.9103	207.066	157.456	206.873	218.249	162.079	187.211	220.14	174.251	171.263	53.0794	42.0997	40.156	33.8757
WBGene00021808	Y53G8AM.8	III	3267178	3278710	-	748.653	1.56648	1.47724e-101	96.255	116.167	128.497	113.823	118.387	103.924	328.786	316.339	315.152	364.807	294.254	319.298	320.036	280.839	321.059	93.5032	104.371	99.0875	91.1764
WBGene00018011	F33E11.3	V	300015	304713	-	493.344	3.5137	1.54022e-99	29.3537	29.4518	45.4514	30.0018	22.6946	29.8863	324.714	362.62	335.887	316.332	231.896	237.67	335.836	315.706	291.788	20.0423	21.0521	14.6734	18.62
WBGene00001134	eat-3	II	9324874	9329665	+	720.882	2.64339	2.46154e-98	45.4876	53.8312	44.2525	49.058	50.6211	42.6377	382.382	385.325	380.565	276.179	227.452	259.281	253.878	228.871	240.723	46.6488	47.2095	42.7207	44.7069
WBGene00008144	gasr-8	V	14689154	14691861	+	91.4452	4.60613	5.85005e-98	3.30819	3.97174	4.61478	8.55371	4.91865	5.70882	121.84	139.671	133.682	107.591	99.5613	111.909	104.951	67.697	115.3	1.6368	2.421	9.18725	2.73716
WBGene00013765	cdkr-3	V	20270107	20275732	+	239.777	2.78271	1.72918e-96	22.1867	28.4317	27.5292	32.4714	22.8214	31.424	253.288	238.714	243.838	202.373	144.219	153.856	194.998	186.866	179.966	27.3398	30.6352	33.4814	34.4049
WBGene00009505	F37B12.3	II	9039820	9041406	-	457.124	1.8822	3.61892e-96	170.461	141.921	154.066	177.606	151.002	149.975	631.161	601.379	630.021	566.073	495.897	478.586	528.069	450.96	541.781	109.575	142.428	120.771	142.519
WBGene00002042	hus-1	I	3698102	3699300	+	316.877	2.15503	1.23536e-94	92.1682	93.3297	106.236	104.296	89.1652	84.6153	526.638	463.255	517.79	457.639	310.962	388.299	430.447	390.2	398.031	122.579	96.0497	100.747	89.8839
WBGene00002004	hsf-1	I	11953512	11961984	-	1193.06	2.66621	7.06864e-91	117.354	88.5409	97.9772	95.0756	97.7568	86.3585	848.41	849.442	850.167	653.6	485.688	566.055	631.007	572.686	718.732	135.529	112.225	144.342	115.096
WBGene00003075	lrx-1	V	12252623	12255450	+	384.38	1.83872	1.38192e-89	87.687	83.3355	119.647	110.146	70.5554	102.362	383.333	333.853	346.966	382.479	321.089	329.92	385.817	308.31	351.688	107.187	98.8992	106.575	96.166
WBGene00044249	F55B11.6	IV	14416489	14417201	-	335.989	-4.40222	5.16166e-89	734.499	647.665	599.171	718.891	711.369	691.803	38.7187	34.4131	31.0843	52.9404	51.6214	53.8248	39.4584	50.6973	44.9912	1294.13	1216.61	1602.25	1186.83
WBGene00010623	K07A12.5	I	8693451	8695159	-	666.611	5.89766	1.60262e-88	8.57157	14.885	16.3341	17.5999	30.2677	15.2539	1099.98	1026.48	1098.51	499.088	350.671	596.568	1001.79	632.271	995.237	4.77109	7.84107	7.1413	8.56953
WBGene00014915	Y53C10A.1	I	11966271	11967591	+	783.26	1.83774	8.92722e-88	313.623	197.555	242.419	227.228	209.127	233.43	885.051	856.223	852.379	997.849	808.379	729.175	1017.46	847.266	867.677	255.798	258.727	301.936	226.113
WBGene00000543	clp-2	III	4700325	4704054	-	1308.71	2.21881	6.13486e-87	172.066	134.089	136.422	150.53	133.204	145.281	757.659	789.233	753.014	625.647	513.375	567.777	649.92	532.192	603.568	168.181	121.486	120.304	102.468
WBGene00008050	chst-1	II	8105614	8106967	-	233.237	5.41217	1.24019e-86	8.35615	11.363	10.3481	10.349	9.46592	6.17996	211.974	195.158	238.249	428.31	436.784	448.562	339.638	242.007	289.689	0	4.36801	1.98909	4.27996
WBGene00014205	ZK1058.5	III	3920626	3921711	-	123.69	2.10171	4.32344e-85	38.1928	42.4472	49.3196	39.0361	43.9141	33.6131	162.768	155.14	152.453	200.985	166.062	206.996	184.82	171.579	156.764	52.155	31.3044	43.2751	35.3924
WBGene00003637	nhr-47	V	5505253	5509956	+	762.599	4.68873	9.74875e-83	42.8812	21.8941	21.1005	21.3722	20.9251	14.7997	368.794	360.001	326.241	837.182	820.949	816.788	514.238	394.011	580.384	20.5636	15.4493	21.9852	15.2835
WBGene00015797	C15F1.8	II	6976031	6977790	-	1129.2	3.51451	1.45444e-80	107.901	83.1342	77.5426	85.2023	87.5568	82.9704	1167.04	1030.67	1126.56	1585.75	1516.29	1468.41	1473.37	1145.65	1441.55	195.842	153.019	180.724	128.595
WBGene00016799	C50C3.1	III	8191817	8193847	+	1026.12	2.32716	2.177e-79	182.107	149.769	164.039	180.967	138.663	146.539	1073.71	978.305	1135.68	1011.59	869.437	875.103	917.223	811.041	895.172	237.518	236.365	248.641	229.868
WBGene00008444	tbc-14	II	13437579	13447593	-	129.578	2.43686	1.38541e-78	17.4399	14.4572	16.7978	15.3257	13.4451	18.3916	88.7846	98.3905	83.5559	101.647	69.828	73.6999	75.5449	69.4703	64.7098	14.3813	14.6537	8.61027	11.7574
WBGene00013027	Y49A3A.4	V	14356900	14358390	-	93.4918	4.96654	5.86709e-78	3.52245	7.70278	9.47636	5.62535	3.49148	2.27946	210.813	185.732	191.378	181.817	111.938	108.207	243.171	212.892	208.134	2.61421	2.5778	14.6734	7.28609
WBGene00008863	F15D4.6	II	13249189	13249895	+	677.368	-3.85781	3.58459e-77	577.464	1412.02	1680.64	2025.27	1535.04	1878.65	103.577	99.5914	79.5509	143.746	109.139	110.871	161.853	124.915	142.969	2220.77	1968.93	2274.32	1851.06
WBGene00017310	F09G2.1	V	7200224	7205609	+	1310.4	2.69407	1.02644e-76	87.2893	92.2327	148.301	80.4705	61.5806	82.4249	501.149	518.607	473.065	755.508	711.864	630.302	585.645	472.63	534.965	89.9022	81.8057	86.8236	77.8723
WBGene00009988	F53F4.4	V	13593383	13598269	+	761.092	1.88424	1.14243e-76	122.193	102.854	128.979	118.74	92.7268	94.3894	410.434	370.655	383.823	472.627	528.523	436.281	397.443	302.792	406.047	106.743	105.703	127.953	117.489
WBGene00012033	T26C5.3	II	9236583	9249123	+	749.349	2.32473	4.56303e-75	78.3772	55.5457	66.307	60.9214	57.7949	51.7679	374.027	381.448	372.915	278.995	232.399	265.384	275.26	252.751	261.576	65.2237	46.9996	67.5871	49.1753
WBGene00044070	set-18	I	10590678	10593972	+	174.583	6.55149	6.26812e-74	0	1.17185	1.81543	1.73198	0.376245	0.327516	137.802	141.903	137.487	196.405	124.458	199.062	226.681	137.649	60.1793	3.38052	2.77787	2.52996	3.35
WBGene00001152	ech-3	V	8022218	8023308	+	133.801	4.14884	3.85187e-73	6.84625	14.795	13.916	16.244	14.2507	11.8143	168.398	161.204	196.356	333.556	229.356	247.117	134.447	143.356	185.119	8.1296	7.01432	6.84464	7.55268
WBGene00019139	bath-1	II	2027612	2028812	-	575.781	2.03741	2.92812e-72	225.486	169.514	194.941	175.584	117.105	146.208	784.994	805.361	795.463	778.526	631.183	611.055	649.766	565.453	743.313	152.315	174.896	200.235	167.945
WBGene00004326	rde-4	III	10217302	10218646	-	359.8	1.58632	3.60155e-72	115.752	104.009	118.148	111.815	106.899	107.183	307.48	294.261	294.672	356.138	303.195	390.274	395.856	340.726	386.086	149.184	110.743	131.72	103.714
WBGene00015236	B0511.11	I	10648606	10654179	-	831.126	5.10403	5.79034e-71	20.0297	35.5657	54.4725	23.6546	11.2893	14.2325	631.274	601.75	647.975	958.712	872.945	851.423	712.563	644.815	664.672	11.659	14.3708	7.85295	13.6478
WBGene00018390	F43E2.1	II	7375280	7377580	+	3940.95	1.47595	5.96211e-71	1185.26	836.436	933.637	988.075	839.6	862.735	2622.94	2523.77	2578.92	2598.57	2281.76	2235.08	2666.96	2093.49	2579.07	785.032	818.949	758.975	837.625
WBGene00004969	spe-15	I	1446497	1465358	+	1051.21	5.97302	8.1337e-71	5.41908	6.83583	7.52455	11.1668	7.10415	6.93822	141.64	134.603	140.072	688.172	661.634	611.607	417.572	348.902	613.966	6.22733	4.34959	5.24304	5.20686
WBGene00003593	nfm-1	III	6159842	6164588	+	1015.12	1.63653	7.43953e-70	113.897	125.17	159.539	165.516	179.024	119.943	423.085	400.274	411.024	530.128	447.509	441.948	468.232	381.716	444.852	137.808	142.943	134.413	131.806
WBGene00235269	F59E12.15	II	5626316	5627263	-	92.7354	3.36192	1.03243e-68	14.3123	13.0918	12.3593	9.43291	14.9746	14.4073	143.284	135.759	89.3385	186.189	189.863	181.448	159.877	116.546	180.969	9.44174	20.948	21.1984	21.0521
WBGene00007761	rad-26	IV	8894083	8901386	+	457.015	1.85879	2.3958e-68	39.6177	37.9287	35.3333	40.4509	36.2115	39.2268	158.042	165.791	163.709	124.078	107.632	119.708	123.734	104.778	117.181	30.8486	34.4589	31.3837	34.1226
WBGene00010581	K05C4.4	I	14735236	14736945	+	1229.8	3.68865	7.47513e-67	142.875	99.6341	104.815	117.966	88.7061	101.15	2053.47	1986.28	1918.82	1000.82	743.588	783.179	1044.59	919.031	1882.91	94.7718	111.836	99.4133	100.171
WBGene00015590	bath-15	III	7774778	7776039	-	450.743	1.78219	9.14795e-67	165.002	128.994	162.113	133.651	103.329	115.882	498.844	542.404	542.712	515.293	474.851	430.113	508.374	547.229	457.203	203.146	157.258	166.242	146.398
WBGene00003656	nhr-66	IV	8226337	8236602	-	232.778	1.25525	9.38226e-67	36.704	33.1386	37.3999	33.9163	32.4915	34.8563	84.1081	87.5863	77.8109	90.6727	86.9329	78.5113	82.4658	75.8013	99.0167	35.635	43.2476	32.3104	35.6528
WBGene00018667	bath-7	II	1919926	1921111	-	634.163	1.7141	1.41649e-66	284.676	231.919	254.07	214.633	200.208	204.689	717.692	689.821	632.295	842.216	665.909	704.214	908.122	693.506	818.796	225.359	191.467	277.832	187.682
WBGene00219700	linc-6	X	1982710	1982883	-	867.127	-3.55946	1.66011e-65	4493.15	5120.3	5977.33	6367.97	5568.99	4803.9	961.027	671.45	704.696	570.579	301.699	420.081	528.974	342.122	505.426	9162.97	7371.24	9335.74	7297.23
WBGene00020403	T10B11.7	I	6945596	6950499	-	1327.48	2.16878	5.72945e-65	203.02	177.907	214.241	207.163	171.511	170.774	683.187	703.769	675.654	870.593	687.569	712.628	844.974	744.958	728.32	121.073	122.459	112.929	131.669
WBGene00009274	F30F8.5	I	7847246	7848920	-	138.905	5.9892	1.96939e-64	2.83855	4.74672	5.93948	4.53316	2.11019	3.06149	200.686	191.643	181.498	368.077	366.719	315.315	185.019	115.498	96.6312	0	3.11597	0	3.91431
WBGene00021655	Y48A5A.1	IV	1965481	1969650	+	263.991	1.6902	3.89113e-63	81.8017	61.5889	51.9435	56.9363	61.8426	72.1762	173.859	196.496	199.508	262.986	209.73	205.352	214.351	196.625	222.958	86.4343	64.9375	60.0663	59.3969
WBGene00020164	T02G5.4	II	7082102	7084083	+	2346.24	2.71819	2.65685e-62	497.484	414.03	493.922	340.492	292.9	300.956	1859.78	1992.11	1902.28	2329.8	2449.54	2209.87	2439.64	2110.28	2247.01	217.918	236.098	272.679	222.57
WBGene00016432	C35B1.2	IV	4086212	4102907	+	338.988	2.38589	2.96445e-62	42.468	45.8342	49.5395	60.8107	54.4149	38.1322	271.127	247.361	266.961	218.205	181.295	189.021	220.073	195.859	221.978	38.949	29.8156	35.6693	28.1862
WBGene00017674	F21F3.4	I	4896003	4897541	+	119.761	2.61369	4.29226e-61	24.8578	26.7702	24.5379	27.96	18.9092	24.9397	156.64	145.795	186.312	144.1	113.315	106.551	131.736	103.441	136.07	18.8775	21.1529	15.4121	13.3925
WBGene00008196	C49C3.6	IV	17331527	17332447	+	241.814	1.40453	1.6217e-60	111.787	129.949	119.305	145.086	106.701	117.888	283.187	361.307	386.843	341.931	336.429	290.712	308.022	342.838	278.669	135.2	127.257	129.698	114.187
WBGene00017144	brap-2	II	5390233	5393190	-	474.087	2.28721	8.10919e-60	77.9011	61.6249	68.5249	77.3537	53.7451	72.8415	394.07	359.22	367.828	291.626	261.734	238.328	293.723	280.25	277.378	59.0883	69.3157	30.8786	50.3521
WBTransposon00000639	WBTransposon00000639					297.959	-3.67978	2.55108e-59	30.1729	50.8927	57.1032	70.386	72.3389	55.4039	3.96879	5.26111	3.06675	2.37412	3.47246	2.48274	7.20446	3.05131	7.06172	59.0616	46.0944	60.3316	44.9365
WBGene00045272	F59C12.4	X	16602445	16602717	-	963.29	-5.24378	3.81657e-59	1364.65	3645.32	5612.61	4272.32	4398.57	4323.08	45.8573	63.9157	40.4968	216.319	144.958	112.015	201.955	156.432	169.547	7022.95	6290.93	7120.38	4718.29
WBGene00007577	nrde-1	III	3713463	3718745	+	274.856	1.3695	4.15893e-59	48.7297	45.5131	46.5487	51.4781	39.6385	45.9302	115.653	110.532	109.237	153.036	117.667	106.344	126.915	108.641	110.764	43.2409	48.453	46.7766	39.7341
WBGene00014811	M162.9	V	19773401	19774975	-	490.061	1.98236	4.31433e-59	130.292	118.883	135.708	143.737	123.406	116.417	421.973	401.943	371.546	561.345	546.902	484.108	688.522	522.496	606.6	170.187	139.847	102.279	119.46
WBGene00017606	ets-6	V	7577531	7580541	-	444.774	2.05713	1.55265e-58	65.0851	50.2959	55.9429	57.6017	48.6889	52.9788	200.295	189.663	202.609	220.46	174.772	188.62	222.064	178.362	221.685	34.2681	42.0588	37.6505	30.2106
WBGene00016384	cdgs-1	IV	7812770	7815733	-	226.397	1.7896	2.51929e-58	50.5939	38.3735	49.0674	48.2226	47.9202	41.3905	159.224	167.706	181.176	138.241	121.099	137.33	142.171	117.712	174.968	42.277	37.3	33.7214	37.2097
WBGene00017138	EEED8.10	II	5395889	5398902	-	704.212	2.59746	2.7594e-58	73.413	65.1414	75.8538	71.2924	64.2551	66.4505	555.698	518.752	504.986	357.833	296.524	293.602	322.706	269.475	313.103	55.1009	55.5498	53.5466	46.6064
WBGene00013310	Y57G11C.14	IV	14799311	14801063	+	208.736	6.57026	1.05658e-57	3.30417	2.55016	5.43224	0.753822	1.63756	2.13821	259.682	252.577	279.658	250.625	180.563	250.13	754.62	606.96	706.227	4.90443	7.25418	13.7641	5.46766
WBGene00008010	C38D9.2	V	17567513	17571603	+	701.82	-3.74595	4.14885e-57	180.88	438.664	467.7	545.501	558.51	500.62	38.1318	56.9558	67.0039	43.693	33.4692	40.7646	34.7553	36.5306	24.2254	735.754	703.395	806.899	649.984
WBGene00017828	F26F4.6	III	4891609	4893409	-	1412.26	2.11535	2.30261e-56	483.234	296.726	305.589	310.978	268.864	272.394	1317.72	1144.02	1192.08	1977.9	1593.59	1607.38	1659.52	1409.1	1423.34	302.81	353.641	429.187	399.822
WBGene00002184	kel-1	II	11688970	11696003	+	1492.31	2.36409	2.4347e-56	148.841	151.415	214.618	182.451	100.943	183.086	1146.44	1095.79	1063.47	1136.73	963.81	872.16	850.122	787.426	776.85	239.633	224.331	246.308	193.131
WBGene00001179	egl-10	V	12453955	12463008	-	475.291	4.5755	8.17194e-55	20.5259	8.012	10.1555	6.62056	7.89263	7.78648	143.838	145.53	130.537	245.934	285.675	237.424	167.815	133.723	183.466	3.67705	4.14381	3.53812	3.90412
WBGene00001819	haf-9	I	6081782	6085962	+	770.624	5.54575	1.12967e-54	4.39435	12.2362	35.0797	6.84086	3.84328	6.69104	371.628	336.345	338.968	607.895	550.905	466.515	485.796	439.409	453.812	5.37156	8.7018	6.03005	4.99037
WBGene00015796	C15F1.5	II	6967900	6970615	-	729.363	4.44676	2.98613e-54	9.71189	47.4724	81.9312	32.4969	22.4618	30.7257	549.305	576.214	542.412	1088.18	1131.96	997.436	1069.69	861.716	978.206	36.8397	56.0692	30.5673	46.1298
WBGene00044420	C50D2.10	II	99647	101061	+	222.422	1.92031	6.9148e-54	55.5767	45.3494	67.1231	59.4268	56.7574	49.8909	275.428	259.357	229.064	254.428	193.403	189.698	224.251	152.28	227.692	73.3275	67.3762	54.2541	63.7887
WBGene00003089	ltd-1	II	8088427	8092754	-	1481.41	6.32227	1.54123e-52	22.7482	13.9919	34.5466	8.35148	6.99773	6.54264	969.195	859.611	876.72	1130.73	816.945	917.404	862.056	667.963	851.72	4.65732	1.91352	6.97101	1.87495
WBGene00020955	angl-1	V	2653079	2662655	+	865.16	2.10773	4.34528e-52	157.548	137.476	140.38	160.318	97.5485	120.668	727.297	740.348	841.058	793.92	558.416	594.792	616.792	671.707	622.609	213.99	176.263	218.646	181.662
WBGene00021887	fbxc-45	IV	2919826	2922251	-	154.026	1.92549	1.02464e-51	49.0083	48.4931	48.0805	45.2969	36.7444	37.9489	152.067	160.565	138.404	197.752	156.748	141.313	235.406	187.778	191.892	42.9002	54.2577	35.5959	53.7186
WBGene00010780	K11H3.3	III	9851854	9854102	+	87.2161	1.76892	7.11646e-51	17.5984	14.9604	17.6112	16.4089	11.3763	13.864	60.3861	68.7355	56.5592	67.4292	51.8117	53.7252	54.3601	54.6194	52.4671	18.1715	19.5983	24.2239	20.4694
WBGene00021372	ugt-45	IV	3748210	3751101	-	70.6873	2.34937	7.24051e-51	14.2651	9.01754	14.8635	14.1337	13.7357	10.9017	54.1463	54.1244	54.2297	46.18	58.1026	53.6588	60.371	49.6543	67.3919	4.83974	5.96542	5.43304	8.54295
WBGene00044482	F29B9.12	IV	4669529	4671992	+	55.6324	-4.24002	1.04929e-49	89.2838	146.35	203.596	168.775	82.1774	154.074	3.35541	1.42336	3.77132	9.63455	9.09147	11.1949	9.40367	8.49794	8.68412	143.885	117.612	178.526	127.342
WBGene00011067	vps-11	II	10788106	10793493	-	653.625	2.50138	1.00013e-48	70.0167	58.5691	55.2685	57.9648	46.96	50.4644	329.231	303.648	302.478	268.135	237.581	229.3	264.567	219.277	233.664	35.472	27.6142	27.9442	33.3017
WBGene00002100	ins-17	III	4476888	4477583	-	240.44	-5.93164	1.29847e-48	113.684	611.852	865.194	855.897	530.745	747.45	8.97209	0	6.7228	7.1561	8.10327	8.73077	19.0489	3.24611	18.7976	455.608	489.196	530.403	407.599
WBGene00015849	C16C8.11	II	3453708	3454688	+	416.388	1.98858	2.2282e-48	147.722	165.149	185.876	186.33	136.458	170.169	473.051	427.227	532.829	743.895	593.545	542.21	682.18	621.293	634.905	96.4315	117.728	121.14	123.717
WBGene00016589	C42C1.11	IV	12279659	12281917	+	219.9	2.28393	3.45729e-48	24.7954	24.7086	18.2012	24.0597	24.2662	19.7694	111.055	114.884	107.652	149.757	92.8434	130.852	156.091	124.871	174.925	40.0653	34.454	33.4711	29.6045
WBGene00021057	W06B4.2	II	4468169	4471038	+	52.0339	2.08326	3.97273e-48	8.20558	8.8663	6.86786	14.6019	6.50675	9.91205	38.8556	37.0856	36.3932	38.7388	41.9166	45.4626	40.1479	33.583	39.5064	3.6539	12.6105	12.3055	9.05228
WBGene00012985	Y48C3A.1	II	13260495	13261201	+	92.7356	-7.50579	4.04009e-48	330.149	349.797	450.811	500.951	307.882	477.019	0	2.18003	0	4.91879	2.32076	0	3.92802	3.71872	0	405.954	325.959	312.493	292.019
WBGene00019316	K02E7.12	II	1070640	1071490	+	87.2018	-5.01165	4.5239e-48	120.524	339.138	303.978	338.554	302.395	281.104	0	0	8.35228	14.225	4.47438	10.3304	16.4085	14.3392	20.1484	430.469	319.733	445.584	447.704
WBGene00000795	crn-2	V	5594615	5595842	+	84.6926	2.38912	2.43295e-47	10.8213	18.0139	18.6471	18.5886	18.2976	15.9278	80.3792	97.3177	114.81	119.405	77.1328	113.136	110.073	92.0906	105.253	34.0141	20.4969	40.3052	17.2046
WBGene00007892	C33B4.4	II	11375608	11376269	-	90.3357	-2.17393	4.34114e-47	151.795	184.244	231.138	240.344	239.193	172.392	58.0218	59.3602	59.4595	35.9334	35.4492	41.2784	36.5216	32.1059	50.4759	211.831	172.801	229.152	197.514
WBGene00023172	Y23H5A.8	I	2632987	2634561	+	347.734	-2.09556	6.10913e-47	497.115	526.271	519.938	714.479	606.065	611.242	131.582	113.912	125.255	142.645	97.0121	103.031	192.249	169.051	200.554	733.33	578.194	741.585	583.319
WBGene00007013	mdt-8	II	11527172	11533814	-	222.265	1.62141	1.37137e-46	84.4278	65.8097	65.1645	70.1466	67.448	60.887	237.022	262.259	223.553	253.033	174.399	236.407	248.306	225.481	262.287	108.484	94.0623	96.5862	78.543
WBGene00006371	syx-3	X	5349098	5352423	+	38.8731	2.64808	1.42444e-46	9.58932	5.19371	8.14671	7.82978	7.50395	6.53208	39.8315	31.5401	40.2919	43.8418	38.9723	32.1156	34.1654	42.7529	47.6167	4.49482	3.69351	0	4.17584
WBGene00017142	EEED8.14	II	5412722	5414052	-	349.913	2.36345	1.46487e-46	92.9391	86.4898	85.7448	96.855	87.0041	75.2408	498.046	420.62	452.064	392.905	306.012	279.46	398.358	313.427	382.79	49.3899	41.1448	65.0039	54.1126
WBGene00017738	tipn-1	I	2432570	2433755	-	198.547	1.96967	2.75084e-46	77.6732	72.8083	76.7804	71.5841	59.4578	70.3367	340.895	347.572	364.959	297.231	193.684	214.307	254.113	234.961	229.637	57.075	76.5409	76.8861	61.0845
WBGene00019168	H06I04.3	III	3070523	3085268	+	173.637	1.77772	2.82564e-46	21.9301	22.9479	19.0031	15.9652	27.599	23.1741	80.3792	73.4179	62.2925	71.0381	55.6176	84.6152	70.8496	71.9995	101.857	24.8706	20.557	19.7078	22.562
WBGene00018668	bath-2	II	1921452	1922744	-	85.8605	1.7081	6.31116e-46	38.3979	32.7125	28.977	28.1476	29.9491	30.4153	102.669	99.0462	110.742	88.7568	77.0236	81.4918	107.584	84.477	95.5115	18.6868	24.8758	20.9776	24.305
WBGene00010040	F54C8.7	III	9451595	9454062	-	332.766	2.02596	2.37118e-45	99.7636	78.3206	94.3829	100.427	76.4586	89.6289	349.706	316.774	341.355	339.887	282.852	267.425	351.906	281.925	279.599	44.2716	63.2244	42.8437	60.4183
WBGene00000250	bir-2	V	13568850	13570030	+	159.718	1.69818	3.1456e-45	46.885	62.6551	68.9063	70.7156	57.4455	61.8045	191.006	186.03	222.383	185.274	165.548	159.316	167.596	170.441	175.442	54.1272	38.1238	36.8916	43.8207
WBGene00022608	madf-9	IV	3637079	3640265	+	149.721	-5.89957	3.66743e-45	19.7189	85.0334	177.392	124.679	63.2902	156.368	1.85266	1.57179	2.0823	3.54642	1.67326	2.06038	4.40546	2.23431	1.82661	221.609	222.645	189.32	181.539
WBGene00004795	sid-1	V	5119939	5126916	+	4945.25	3.03766	8.6875e-45	458.203	302.618	329.96	300.027	280.689	265.972	3439.27	2987.69	3147.73	1362.57	1295.39	1224.66	3671.52	3096.91	2734.61	302.275	288.055	303.034	275.794
WBGene00017071	aagr-1	IV	8366539	8375371	+	1286.41	1.37804	2.09084e-44	186.336	189.77	261.693	198.386	164.251	182.096	501.525	441.683	466.502	515.69	503.857	481.238	484.062	397.21	465.002	144.684	154.945	169.219	160.424
WBGene00016165	C27F2.1	III	4987209	4991450	+	1192.99	1.9562	2.27976e-44	141.95	175.39	203.025	230.034	149.851	212.279	921.43	836.435	901.541	649.916	567.153	536.347	633.133	517.404	582.604	157.788	163.044	161.221	161.162
WBGene00021884	Y54G2A.19	IV	2893819	2894730	-	227.293	-2.56471	7.15884e-44	246.768	423.57	485.151	541.177	471.795	616.036	79.5431	65.3072	72.0988	55.257	66.0469	50.2945	78.4478	72.411	71.1514	327.193	305.505	302.294	283.53
WBGene00011832	bgal-1	V	11222772	11226018	-	427.704	5.26248	4.89596e-43	2.81569	11.7511	27.6814	7.70855	6.20207	4.04911	247.731	237.057	237.736	359.599	400.282	376.876	300.063	254.595	294.558	2.78625	2.74744	7.29822	3.10623
WBGene00002063	ife-5	II	12280662	12284133	+	101.089	-1.99275	5.03461e-43	57.0151	79.5557	86.3701	107.147	90.9968	98.8058	24.1509	15.6367	20.0012	18.2488	19.5162	19.6139	22.3453	27.1332	20.2083	76.0221	64.3553	93.3926	75.9576
WBGene00010907	M88.4	III	4549063	4551567	+	170.251	4.55602	7.60753e-43	8.89397	9.15249	7.97574	14.2037	8.81576	11.0314	335.606	315.123	305.709	224.639	244.995	224.428	74.5136	77.7739	78.9371	6.60073	8.13599	7.4099	5.51908
WBGene00008236	C50F4.12	V	9537672	9539738	-	268.17	2.18013	8.36671e-43	52.2602	64.2105	54.6755	62.0806	53.1403	53.6436	270.814	270.983	289.062	208.721	178.759	167.558	201.102	183.955	258.096	24.0736	46.8173	33.0303	41.2515
WBGene00003038	lin-56	II	10450607	10452004	+	278.754	2.09375	1.32918e-42	80.8511	65.0376	72.5039	82.6155	58.6942	68.7784	390.191	419.991	361.956	245.148	236.065	234.876	250.722	197.26	286.313	69.3007	55.0017	64.5139	63.1266
WBGene00015020	B0205.5	I	10740218	10740590	+	85.2737	-3.75356	2.45814e-42	420.26	515.155	698.321	752.934	536.021	631.908	73.1633	65.5199	59.3898	27.2322	7.34205	30.5123	31.0671	35.2941	21.0393	486.196	425.15	360.433	306.811
WBGene00018072	nprl-3	IV	8297197	8299843	+	197.45	2.07103	3.27369e-42	47.0571	35.4015	28.9851	36.4364	29.6821	25.2227	116.759	108.208	92.7584	155.286	131.71	146.277	139.3	127.24	141.123	22.2242	20.3494	38.017	22.8101
WBGene00004322	rcq-5	III	4052807	4057976	-	90.2346	1.45345	5.47954e-42	17.5593	14.6985	13.3179	8.84912	15.0669	14.2462	39.2987	34.2183	36.4208	36.2936	41.7201	41.4046	41.4547	42.156	35.4323	16.3383	11.8913	16.5944	15.1789
WBGene00044413	B0205.12	I	10730467	10730743	+	59.857	-5.69701	6.6434e-42	113.805	514.679	479.839	284.234	311.695	253.238	0	10.0262	4.42757	7.5407	10.6735	3.28572	6.02182	8.55142	11.6517	462.313	390.123	399.221	459.24
WBGene00009647	phlp-2	III	4209492	4216724	+	237.027	5.65866	1.07335e-41	1.80009	2.57279	2.86976	2.19027	2.57726	3.10634	91.0266	81.0211	92.256	193.634	197.451	211.754	44.6401	23.7959	30.3479	2.37502	1.17097	0.666542	1.32389
WBGene00019820	cogc-8	IV	240451	244129	+	362.722	2.34385	1.18209e-41	44.0123	39.3605	41.8177	40.6425	36.8738	42.044	234.668	258.146	228.898	178.1	125.112	127.327	166.457	152.352	154.925	20.9983	30.6753	29.6839	25.4329
WBGene00020100	mks-1	III	3186700	3192206	+	748.395	2.20991	1.20893e-41	54.3866	148.882	190.26	114.773	108.238	113.283	573.976	613.56	646.378	697.533	631.462	620.926	555.609	484.484	510.803	146.318	141.792	140.183	124.684
WBGene00016319	C32D5.12	II	6356416	6359005	-	575.819	2.50637	2.1088e-41	46.4696	60.8085	109.41	153.397	104.064	132.661	559.169	526.895	567.412	777.866	650.871	679.769	736.347	590.269	656.77	129.436	130.152	130.008	132.908
WBGene00013584	nhr-243	V	18895317	18900532	-	106.04	4.21489	2.19598e-41	4.24564	6.00744	6.02824	9.68611	4.73434	6.41072	184.987	196.622	194.578	132.957	88.2651	133.334	75.0525	52.0273	46.4567	7.87733	7.76762	7.0744	7.02559
WBGene00015156	B0361.2	III	7293632	7308364	+	199.055	2.89732	3.28334e-41	27.0102	27.3242	29.0112	28.8264	32.218	22.5152	261.943	281.493	280.875	177.514	121.824	134.104	142.679	133.769	120.224	16.3085	20.7717	18.3077	19.6965
WBGene00001119	dyf-3	IV	3396581	3399123	-	833.863	2.82479	3.55742e-41	235.957	156.524	207.169	100.905	88.0993	73.9503	857.336	868.464	780.582	946.451	886.189	832.922	981.865	825.817	962.262	76.9576	100.665	109.312	89.2974
WBGene00017837	F26G1.1	II	4791620	4795643	+	390.955	2.31419	4.25184e-41	37.6537	37.0943	36.786	36.6664	34.1365	35.8565	241.599	232.899	253.216	151.461	113.739	146.602	132.648	111.886	143.814	28.6266	30.2441	35.1964	27.8615
WBGene00013561	Y75B8A.31	III	12351642	12354925	+	207.249	2.22935	6.63987e-41	45.6804	40.7866	45.3821	56.3996	53.2692	33.6183	200.581	221.149	213.525	338.288	259.366	271.958	312.022	228.26	280.959	71.7927	77.6754	89.5485	57.0638
WBGene00009544	F38E11.9	IV	9442877	9444516	-	140.468	3.23684	1.10306e-40	29.5579	19.2642	20.8124	26.3743	25.3916	22.6698	203.035	183.249	211.693	277.02	219.268	268.797	101.696	96.2772	163.552	7.7997	10.5752	13.1338	19.927
WBGene00018417	F44E2.3	III	8827358	8829305	-	63.7941	1.90653	1.14942e-40	21.34	30.5876	25.0602	18.7788	18.8861	24.3313	77.1915	85.9012	101.407	108.423	69.7166	91.1418	86.3285	68.1877	92.6617	27.1503	14.5016	27.9387	22.2808
WBGene00007215	oxa-1	I	13387819	13391450	+	318.591	1.81306	1.35128e-40	89.8776	67.5046	77.1607	88.6279	78.532	72.7714	271.739	285.207	256.302	227.374	222.148	205.625	232.393	216.497	236.155	40.4646	49.8763	56.7814	49.1059
WBGene00006961	xnp-1	I	4665744	4671738	-	1646.09	1.84122	2.31531e-40	175.918	136.006	154.148	137.682	112.758	128.095	523.711	478.493	481.339	498.782	412.237	427.387	406.708	358.854	360.406	102.566	88.3295	93.5191	91.3759
WBGene00012759	sup-1	III	11733346	11737627	-	57.7982	-5.07653	4.388e-40	36.8901	144.8	178.955	171.21	104.474	149.146	5.54554	1.1762	3.11646	2.65386	3.7564	4.62547	1.41287	8.02552	3.07551	103.255	103.36	147.526	94.7651
WBGene00003153	mca-3	IV	3103157	3133147	-	296.638	-1.67897	5.24388e-40	62.1959	59.741	64.7475	74.1801	46.5343	68.583	14.6878	12.5951	17.9284	22.674	21.9665	20.2865	16.7388	19.9991	16.3498	48.8325	52.5458	51.2176	49.4071
WBGene00001639	gly-14	III	3490363	3493234	-	603.967	3.7391	8.49957e-40	27.0948	68.4385	108.087	27.8728	30.7629	22.1031	417.302	385.923	396.925	875.095	819.331	755.586	726.07	601.107	741.253	43.8733	56.962	41.0431	47.0097
WBGene00022848	ZK1055.7	V	6602728	6605375	-	1993.64	1.38137	1.09403e-39	513.634	423.804	527.922	479.284	373.43	392.94	1137.17	1143.79	1126.49	1528.72	1510.35	1376.64	1224.03	992.057	1167.19	530.014	494.976	593.702	462.411
WBGene00017979	F32B5.6	I	2668160	2672434	+	264.847	-1.93157	1.41369e-39	58.7951	90.066	114.004	104.045	98.6075	88.9227	19.4076	20.7064	21.1522	32.6474	30.8072	25.0172	29.6675	23.6183	30.659	122.776	113.867	121.437	85.9482
WBGene00019266	H35N09.2	X	8604061	8605058	-	66.6483	-2.36568	1.61712e-39	95.8411	132.818	174.948	191.25	179.864	159.876	30.2555	22.8166	28.3381	45.0457	28.8438	30.8437	35.9724	21.8929	21.1296	147.949	175.814	114.982	133.925
WBGene00077558	T06D10.3	I	9085351	9085848	-	58.1787	-3.83621	3.55335e-39	172.137	195.079	247.506	316.163	265.654	265.09	2.86608	0	9.66402	32.918	10.3542	28.6868	17.525	33.1824	16.9547	232.866	226.433	370.335	194.707
WBGene00007026	mdt-31	I	8966130	8967004	+	114.132	2.25254	3.6184e-39	62.0157	55.9915	64.3573	80.0855	62.6302	47.4515	212.396	193.254	238.723	304.931	258.551	223.372	276.841	256.15	298.181	34.7362	23.9767	50.6928	34.8528
WBGene00015105	pot-1	III	7132038	7133674	-	444.508	2.04725	4.32191e-39	161.044	125.67	150.28	149.133	98.3687	124.597	614.384	586.231	556.999	507.237	445.465	399.66	434.541	420.248	379.169	84.6786	78.2805	83.1768	98.0089
WBGene00019264	H35B03.2	IV	5729658	5732636	-	187.891	1.71833	6.31658e-39	39.5207	31.8708	30.4425	35.3719	32.0166	35.7392	152.452	147.999	144.382	128.691	106.54	118.82	113.085	82.1029	110.883	54.1488	38.9336	41.791	41.0834
WBGene00007454	C08F11.7	IV	13637288	13638525	+	278.066	-4.0684	1.39217e-38	46.2471	368.437	360.811	654.158	501.189	604.538	20.2771	24.9443	17.0928	23.289	25.6389	24.5237	25.8305	28.6114	35.9855	471.365	405.007	446.951	375.416
WBGene00009557	mtcu-1	I	14770689	14775007	-	127.494	2.10444	1.64555e-38	33.3598	30.4284	34.1462	39.2071	23.5473	29.22	125.656	120.707	137.495	134.903	113.488	95.381	124.33	105.357	110.615	31.5105	17.0154	20.2133	14.4978
WBGene00015028	B0207.5	I	5919055	5935416	+	44.5811	2.27216	2.44218e-38	1.29047	1.04341	1.0654	0.897254	0.85275	1.27253	4.3648	6.24038	4.90582	7.58159	4.23414	5.25869	4.81887	3.97721	4.60228	1.27698	0.809481	1.63831	0.881294
WBGene00001636	gly-11	III	12171353	12177245	-	272.243	6.66558	3.07628e-38	1.38318	2.66885	2.68749	3.15562	2.39928	2.3869	45.939	44.7628	40.8976	349.574	425.585	369.894	305.699	299.174	57.1769	2.05307	2.5306	0	1.14443
WBGene00015466	hyls-1	V	7237381	7239658	+	339.195	2.01502	3.6819e-38	143.889	98.6145	93.6845	103.665	88.9235	91.9832	449.025	409.555	424.587	333.694	301.043	335.54	325.242	288.875	369.996	58.7985	64.8007	54.3583	75.8336
WBGene00003021	lin-36	III	8016648	8020873	-	923.656	2.4037	3.88438e-38	89.6749	69.9385	79.5715	65.7995	61.4597	74.4118	542.747	508.923	520.444	326.227	240.176	245.738	293.885	267.204	264.611	59.9576	57.6444	58.5577	55.2571
WBGene00019381	K04C2.3	III	6873048	6873729	+	129.864	-1.6244	2.09424e-37	179.428	186.182	199.64	191.94	165.994	170.298	59.0027	74.5303	72.2109	79.0612	66.3153	69.9925	57.4574	56.9259	64.9599	304.797	218.849	269.079	207.29
WBGene00045277	ZK742.6	V	7814615	7814886	-	95.7037	-3.32038	6.77068e-37	253.392	674.154	844.267	789.594	459.447	781.22	24.3878	86.2104	31.9791	58.3547	80.7626	61.0247	66.2765	49.9999	48.0897	504.543	533.699	370.731	436.353
WBGene00008003	enu-3.2	III	4783194	4785290	-	71.3632	1.58607	1.44984e-36	18.8508	15.065	20.6212	18.6668	9.93886	14.8808	46.953	42.0727	56.9236	57.0579	48.6005	45.3235	46.5059	47.3364	46.0328	15.4786	19.3723	12.0296	13.9377
WBGene00006523	tam-1	V	4958603	4963098	-	562.915	1.47926	2.38387e-36	77.356	58.9663	66.5557	59.5744	60.2453	61.6246	230.149	256.919	221.464	179.573	140.277	163.226	177.624	172.769	169.787	78.3697	80.573	72.9731	69.3089
WBGene00011615	lsd-1	X	11948843	11951893	+	49.3984	3.16806	2.7249e-36	2.53774	3.91726	2.86575	3.08782	4.47187	1.21647	39.3144	33.6689	36.684	29.1088	29.4778	31.245	16.442	16.1026	24.4089	5.85948	1.65082	4.69842	3.11067
WBGene00022307	Y77E11A.2	IV	1457075	1459521	+	80.6113	-4.51904	2.83103e-36	26.0248	47.8238	82.2387	66.4017	62.6475	74.6974	3.49304	0.592697	1.5704	6.68648	3.78575	4.66161	3.20379	3.5386	5.68248	126.136	113.496	157.528	100.779
WBGene00000912	daf-16	I	10750343	10776700	+	233.974	-1.57633	4.26151e-36	53.3262	62.8064	79.9777	71.8708	61.5651	56.7831	18.2452	20.1229	22.5574	19.4031	21.7881	21.9817	18.2839	17.0163	16.0399	48.0408	47.8229	45.7122	47.097
WBGene00001194	egl-27	II	6835021	6847906	+	250.125	1.48913	4.26151e-36	27.563	22.3974	25.9231	29.4477	21.9898	24.5073	85.5531	91.901	81.7464	67.4962	51.9117	53.6575	66.1229	63.666	65.3878	25.4454	24.3531	21.8436	23.9178
WBGene00018764	F53F10.2	I	3830562	3834124	+	441.725	2.81342	4.60575e-36	31.5139	37.0124	41.5031	35.0106	25.578	33.2994	287.459	309.628	300.808	191.471	136.458	148.32	153.516	156.059	131.936	18.9818	19.7201	19.7867	21.1617
WBGene00001613	glr-2	III	7138683	7144832	-	314.401	5.48333	7.10619e-36	7.64638	3.93432	6.37212	4.44046	2.06704	3.19881	330.684	317.786	319.604	86.6371	59.1819	65.0782	86.5022	50.9442	163.618	2.75143	1.35655	2.31654	1.91713
WBGene00013228	Y56A3A.7	III	11934002	11947017	-	96.1898	-1.74936	2.15169e-35	38.9506	62.9077	64.037	64.8371	51.12	56.0131	22.2962	20.5259	18.1284	15.8915	14.1388	15.0359	15.9538	16.1335	14.0315	77.0867	49.6196	57.6911	47.5452
WBGene00017033	nekl-4	III	5512927	5517523	-	54.9204	2.2288	2.39502e-35	1.94856	4.79021	6.21295	5.33461	5.79429	2.61533	24.7761	28.5098	25.9267	24.5313	18.5188	22.3282	18.5743	18.9584	18.3208	4.49911	5.38711	5.05065	5.37407
WBGene00021935	mrpl-46	IV	800818	804547	+	167.667	1.59554	3.19157e-35	61.343	63.7769	71.8342	82.527	55.7889	62.2049	192.153	180.665	211.296	214.962	151.759	158.885	191.161	176.963	145.164	56.3211	44.4293	37.9352	47.4407
WBGene00006423	asd-2	I	6877080	6888217	-	70.909	1.93579	4.36223e-35	8.61137	6.46663	7.09618	7.85848	10.1505	7.43016	22.6539	21.8168	25.1178	39.2627	31.2433	36.0034	30.2623	26.1393	31.9185	8.29102	9.19748	8.53179	5.39185
WBGene00006745	unc-5	IV	5495666	5528338	-	53.111	3.78581	5.6197e-35	1.529	2.26183	0.685573	2.44181	2.08389	1.97891	16.3408	11.0908	17.5186	24.3022	37.2366	22.4365	20.7522	20.9198	25.096	0	2.23791	1.9108	0.421693
WBGene00185002	K11H3.8	III	9835192	9838311	+	175.22	1.64924	5.72544e-35	76.4966	65.3885	68.2302	73.7494	64.8173	67.6006	202.863	209.972	187.878	182.513	163.431	162.437	191.853	176.737	196.81	32.9647	39.729	41.1175	44.9172
WBGene00006874	vab-8	V	12213327	12225935	+	32.8697	2.71557	9.20924e-35	1.9188	1.48093	1.95013	2.80167	2.09213	1.49005	12.3671	13.2759	12.4817	13.2861	16.8683	16.2097	7.97357	9.49675	10.2647	1.13925	0.842533	3.19726	2.1168
WBGene00015016	bath-14	II	2048061	2049175	-	882.302	1.33635	1.09503e-34	395.148	378.787	402.885	386.986	321.128	337.108	1182.86	1190.51	1166.17	1180.67	968.799	836.954	1050.43	920.84	937.409	492.989	528.441	506.481	427.743
WBGene00012230	cacn-1	II	14133397	14142289	-	206.339	1.06901	1.55728e-34	47.6409	42.5591	46.3044	48.2767	44.0352	42.8714	96.1111	99.1531	101.543	95.301	69.7905	78.5619	96.576	94.861	89.548	35.574	43.6342	45.7791	36.9187
WBGene00017045	atg-13	III	8155928	8158245	-	73.1147	1.68729	2.12714e-34	13.0989	18.6468	16.9672	17.1336	23.3707	13.5626	70.6415	55.5468	50.9952	59.3666	51.3519	65.6278	47.994	41.1424	50.5375	15.5543	15.3377	21.8264	15.6547
WBGene00019353	K03B4.1	V	4689330	4691611	+	88.6952	1.49352	2.5138e-34	26.6819	32.8918	27.5828	31.4509	34.7121	35.9719	67.9986	100.492	78.0707	83.2775	86.5078	86.5999	80.1021	66.1343	89.2098	33.0036	21.9672	20.3772	22.9962
WBGene00011924	T22C8.3	II	8620397	8621978	-	68.3366	3.21784	4.28367e-34	10.3838	9.42848	14.9718	10.0333	10.8979	8.95946	46.599	47.0323	63.2112	125.343	65.3067	101.86	84.7437	109.296	135.455	7.25309	5.36405	6.10668	6.40146
WBGene00015766	C14C11.2	V	5660928	5663473	+	31.6966	2.53385	4.53674e-34	5.08096	4.00863	2.63258	4.32762	3.69328	2.33814	16.9309	22.6802	13.0202	25.1601	20.1202	21.5544	25.6545	15.7976	25.6982	5.02783	4.46203	2.25767	2.98946
WBGene00007090	B0001.5	IV	12141161	12143331	-	413.943	-4.19592	4.69116e-34	146.279	315.174	358.769	340.4	337.471	287.453	7.69634	5.71335	10.2722	7.82667	9.12326	9.62914	41.1777	17.0553	37.3478	314.831	306.699	330.27	267.072
WBGene00021201	Y17G9B.4	IV	4752119	4753163	+	212.944	1.7563	6.36261e-34	102.398	86.7559	90.2156	118.739	80.8931	85.6953	326.091	323.909	366.51	279.151	284.453	217.929	294.135	231.563	246.371	77.7099	58.5976	84.6705	56.0575
WBGene00017831	F26F4.12	III	4908960	4910038	-	141.166	1.62227	6.77914e-34	74.1949	70.5808	90.2606	95.2637	65.8462	64.0177	222.42	223.359	187.492	220.484	199.857	182.678	204.118	197.895	234.956	46.1004	51.7719	57.5019	45.6841
WBGene00010453	fozi-1	III	9281785	9296668	+	1716.9	2.07852	8.30876e-34	97.1189	200.344	270.909	124.569	137.743	115.076	673.46	624.801	653.718	844.6	843.249	739.229	683.776	582.522	682.999	182.021	178.503	218.504	142.319
WBTransposon00000610	WBTransposon00000610					39.4005	-4.15184	1.45633e-33	3.11011	7.6718	6.39833	9.68324	9.61096	7.1823	0.12032	0	0	0.23032	0.543344	1.00358	0.551784	0.435319	0.533827	8.4181	6.69424	7.31618	5.49973
WBGene00015639	C09E7.5	III	6538101	6541312	-	472.899	0.906291	1.58737e-33	171.117	173.944	172.719	177.739	150.307	149.246	323.285	299.114	322.907	346.201	356.435	348.508	315.164	242.316	306.26	178.965	174.436	188.54	166.52
WBGene00004400	rom-1	III	4907217	4908968	+	996.693	7.81145	2.82199e-33	5.54513	4.56505	8.95075	8.09651	3.84746	5.26296	40.1158	34.0341	37.7102	1983.3	1800.36	1766.7	2050.06	1666.73	2066.76	6.58458	4.05804	1.84794	7.0349
WBGene00077500	C27H6.9	V	9982868	9983932	+	91.0939	2.14077	3.33668e-33	30.4958	32.913	35.5738	38.6899	22.855	37.2229	161.429	151.896	137.453	119.859	96.3142	96.2923	116.655	113.27	145.414	6.6242	18.5072	22.3087	26.2576
WBGene00013031	Y49E10.7	III	12377731	12378829	-	268.597	3.61102	3.53801e-33	12.1399	33.314	37.0948	45.5449	27.4088	30.2601	173.876	158.052	153.551	438.123	374.168	440.263	652.286	512.254	554.308	26.028	38.4982	29.2187	33.4813
WBGene00003480	klf-3	II	6618218	6622168	+	105.442	-2.75212	3.66062e-33	60.1104	88.4071	134.523	169.419	110.727	144.58	14.6937	10.0916	9.43716	19.4211	16.4306	20.4265	13.9048	17.7207	15.5219	93.1707	80.1943	86.8648	61.6182
WBGene00012193	vps-25	I	12733287	12741275	-	92.7021	1.39403	4.75983e-33	43.7035	39.6198	49.767	51.2776	37.8184	35.9131	98.5465	112.25	98.4546	132.747	99.7171	99.7013	100.894	100.36	103.233	39.1278	37.5675	27.7418	29.8462
WBGene00022100	Y69A2AR.31	IV	2650384	2664003	-	1716.91	2.08289	6.28951e-33	83.7092	98.5829	143.575	146.848	108.55	125.871	599.174	540.76	565.007	787.062	708.664	670.291	693.417	560.229	621.71	206.281	189.728	221.412	188.616
WBGene00001101	dsh-1	II	5214441	5225377	-	51.7326	2.58093	1.04781e-32	2.68896	3.90652	2.55319	4.61904	1.72462	3.54842	13.7316	14.2975	14.966	21.3071	15.0326	16.833	18.2345	13.6999	16.7693	1.40868	2.77812	1.05425	1.13422
WBGene00021649	Y47G6A.25	I	3606411	3608345	-	53.4964	1.775	1.04781e-32	12.2408	11.1431	12.6658	13.3187	10.2665	12.999	49.5412	38.8783	39.6733	47.4166	35.2358	55.7843	36.9191	34.5038	54.4923	18.1691	13.7816	14.1206	12.9844
WBGene00022682	ZK185.2	IV	4536553	4541771	+	516.058	1.32906	1.13912e-32	133.849	134.034	144.593	147.658	133.092	150.574	383.316	320.477	337.524	452.731	416.644	412.661	296.386	233.828	300.748	139.575	132.671	145.392	133.174
WBGene00006415	tag-30	IV	11850950	11855159	-	490.836	1.84214	1.1394e-32	110.243	103.102	92.6438	95.2264	90.3742	87.6432	409.945	364.818	347.491	289.363	230.221	242.28	269.533	229.654	325.39	60.7201	66.9782	67.0084	58.5146
WBGene00021819	Y53G8B.3	III	3105668	3111828	-	592.823	3.00556	2.49292e-32	56.8871	75.7491	88.2001	54.7659	46.4728	47.7356	356.865	334.853	335.019	428.131	450.043	420.766	378.766	314.455	373.939	15.7742	25.6192	27.0828	24.9994
WBGene00185078	F40G9.17	III	194460	210063	+	83.0745	2.89848	4.71971e-32	11.3431	28.0149	29.8381	23.4632	11.2434	11.0922	105.436	120.675	95.0277	141.851	134.754	144.359	132.793	105.804	165.492	8.97963	22.1364	5.04022	10.0109
WBGene00012644	rabx-5	III	10605349	10613294	+	210.444	1.5351	5.74698e-32	47.0807	37.2819	36.1316	34.4325	26.4776	33.4201	126.051	141.968	135.752	116.022	122.175	109.168	106.304	88.9863	103.927	55.5097	46.4283	52.2997	42.914
WBGene00017355	F10E9.3	III	8311007	8312585	+	60.4342	1.56878	5.8391e-32	16.8641	19.7947	17.9586	20.1989	23.5066	22.281	55.4554	66.4555	59.9918	49.7598	46.955	56.662	57.5745	47.6515	45.62	17.2092	14.6555	10.5376	13.6625
WBGene00003579	ndx-2	V	2662964	2665003	-	165.964	-6.74015	1.12899e-31	38.4502	40.8307	29.8342	351.632	348.686	446.112	1.07607	0.912938	3.62837	3.08978	2.91562	0.897542	4.38653	2.33595	3.97854	429.863	397.534	400.77	318.584
WBGene00013554	Y75B8A.19	III	12226632	12232241	+	2757.69	1.91271	1.21429e-31	569.549	495.934	604.046	356.796	314.466	283.645	1222.1	1144.05	1249.85	1857.81	1734.42	1666.08	1585.26	1391.32	1541.7	325.599	346.713	334.298	316.325
WBGene00004117	sin-3	I	8416831	8425042	+	213.204	1.51977	1.62781e-31	18.9405	20.6813	18.2384	21.6386	17.6274	21.7067	61.2374	57.9234	63.4841	50.2382	42.7688	42.6703	50.1972	48.7151	46.9698	8.58432	15.4482	20.237	14.1957
WBGene00002181	kal-1	I	14128594	14142207	-	95.8466	-5.77442	1.63931e-31	5.29053	34.4806	26.3574	81.0028	85.6521	65.9365	1.54642	0	0.434526	2.22015	1.39667	1.61232	1.18197	0.839245	0.285877	94.2337	57.6456	71.5033	54.6355
WBGene00022854	cin-4	II	7038292	7041685	+	64.6001	-1.58941	2.09642e-31	22.3387	23.225	23.1302	28.1616	21.4574	27.6202	9.08758	8.48086	9.1926	7.53814	6.56606	8.08517	8.48943	7.23337	6.04787	30.0812	19.8871	24.5591	18.4193
WBGene00008258	mans-2	V	11982901	11986115	-	258.416	5.04653	2.36039e-31	9.67178	6.10017	6.71478	6.54846	3.711	5.92234	41.038	37.6018	42.896	290.658	379.165	307.379	189.245	168.372	167.508	2.77858	4.56646	5.19866	2.75349
WBGene00009370	set-10	I	15027717	15030666	-	498.124	3.87638	2.70379e-31	22.8556	70.5598	100.59	29.289	24.5827	17.203	429.839	371.186	398.285	663.635	568.458	683.969	505.844	436.926	632.855	15.8798	21.3526	29.1705	18.5081
WBGene00018935	skr-18	IV	794632	795689	-	47.8412	-1.80367	3.22608e-31	69.6042	71.6274	70.1135	76.5705	69.9373	55.9432	20.0666	19.1525	15.5058	19.206	28.3179	23.0138	25.5625	15.4277	21.3301	104.73	83.7334	88.9708	70.4751
WBGene00022354	Y82E9BR.22	III	1406463	1409239	-	115.027	-1.59321	4.29838e-31	420.743	412.464	468.653	551.687	298.516	408.887	128.162	126.03	157.143	122.665	142.058	87.4621	157.326	141.215	155.078	387.857	421.349	391.126	322.468
WBGene00019198	strm-1	III	2402070	2406332	+	952.168	1.07452	4.49952e-31	364.415	416.605	539.71	450.485	356.961	401.623	936.109	1029.99	880.105	858.182	786.526	801.629	1027.47	779.384	838.754	467.271	392.634	451.074	357.086
WBGene00006448	glod-4	III	4153599	4154650	+	123.142	1.96756	6.03782e-31	36.5261	39.5055	37.4344	44.2168	48.7658	52.7409	209.827	238.742	215.999	163.291	116.893	126.763	135.896	141.899	137.757	26.5549	49.097	54.6521	33.7163
WBGene00012219	W03C9.1	II	11960989	11962128	-	907.235	1.6783	7.91419e-31	451.081	419.178	560.461	466.578	439.159	418.294	1195.11	1081.1	1156.94	1528.84	1407.39	1317.36	1295.94	1068.75	1211.61	283.545	279.596	318.304	254.569
WBGene00021671	Y48G1BM.6	I	231692	238252	-	256.961	-1.66475	8.90648e-31	45.502	62.1861	71.1791	85.3454	73.2684	81.9352	22.7103	22.4786	22.8664	23.0949	16.0243	24.0726	27.0015	23.1092	29.5631	98.2391	68.7046	98.8942	65.5738
WBGene00016703	rdl-1	IV	7768395	7770025	-	696.299	3.21749	1.19447e-30	83.2448	255.804	380.165	135.052	77.9288	94.7708	1073.67	1067.02	1124.71	2085.82	2128.95	2051.11	1975.26	1585.73	1874.62	188.775	186.145	200.357	184.307
WBGene00007015	mdt-11	III	5021224	5021910	+	536.367	1.68041	1.606e-30	449.381	338.532	389.209	381.701	333.501	365.868	1309.5	1387.43	1250.36	1043	882.913	912.727	1058.04	787.436	932.452	294.174	234.423	272.637	238.342
WBGene00013249	Y57A10A.4	II	12151968	12154336	+	175.348	1.26025	2.96061e-30	34.5214	40.4491	45.3633	45.5393	38.2834	41.2878	114.194	102.984	112.178	101.981	80.8032	69.7483	105.15	85.2333	82.114	38.5573	36.0192	36.4497	36.3867
WBGene00010209	fbxa-191	V	17637982	17640042	-	448.29	4.30899	4.23525e-30	34.6559	41.9043	36.9482	41.1137	32.6336	35.8826	182.338	170.165	199.816	826.783	933.196	794.018	737.481	546.453	715.728	10.2881	20.2895	19.2487	9.55796
WBGene00013730	sql-1	III	12499557	12527924	+	222.052	2.02413	8.9537e-30	13.454	16.514	16.765	19.2302	18.1558	19.0212	99.9972	83.9329	97.0549	54.6907	51.4154	47.8387	50.1933	50.1416	54.2357	16.361	12.3371	12.4245	15.2893
WBGene00018304	agr-1	II	6760684	6775176	-	426.663	2.13165	1.09436e-29	37.4376	28.8214	30.8595	31.3174	21.9277	28.0198	145.865	147.015	134.804	115.865	114.894	113.886	83.7356	70.0507	79.8611	18.5231	17.2273	21.739	17.2868
WBGene00000871	cye-1	I	6780806	6784396	+	250.167	1.58357	1.18633e-29	49.7124	52.32	51.3345	47.7227	39.9961	51.2493	166.445	179.036	185.645	133.704	106.993	100.581	124.19	123.205	109.892	44.0816	41.5778	34.4247	38.4606
WBGene00008823	F14H3.4	V	16053900	16055072	-	27.1009	-2.7317	1.19885e-29	25.5736	35.8203	40.7705	45.379	41.5438	41.0668	5.60638	3.17096	2.10043	5.36595	4.21957	11.6906	5.71349	4.05679	6.2185	21.0885	36.3909	30.7759	34.0901
WBGene00021941	lgc-33	IV	845881	848850	+	447.562	1.45917	1.19885e-29	109.359	136.902	151.653	168.217	136.336	157.589	524.964	481.863	509.196	409.483	434.618	391.482	363.463	280.606	335.551	175.712	146.862	193.495	143.031
WBGene00014005	ZK593.9	IV	10940959	10942869	+	19.0533	3.30786	1.38876e-29	0.82957	1.0671	0.991899	1.13556	1.23341	1.07367	8.7294	17.1264	19.0096	19.8432	13.7971	18.2027	17.7923	13.8176	17.3478	3.69403	3.03548	2.76458	2.9743
WBGene00010212	fbxa-192	V	17640672	17650527	-	291.883	3.66069	1.48122e-29	34.3404	28.4365	34.0029	23.9932	22.8696	31.4819	96.6913	116.163	105.503	481.637	426.442	421.495	499.526	406.007	444.65	17.5216	25.131	21.4577	21.9016
WBGene00010625	K07C5.2	V	10339500	10340971	+	235.221	1.74643	1.9409e-29	108.34	89.5396	87.0344	87.7452	89.9368	97.5688	373.185	355.901	355.374	232.721	219.603	208.008	259.594	222.345	272.002	62.3141	61.4462	65.44	66.4824
WBGene00008270	C53A5.13	V	14546873	14554546	+	1176.88	1.67555	2.31165e-29	209.345	249.855	298.233	197.232	137.827	132.48	555.186	502.671	550.161	770.088	729.244	705.266	649.483	520.287	622.549	183.054	168.321	188.027	181.798
WBGene00050926	B0250.11	V	20471566	20472496	-	242.401	1.57478	2.44954e-29	319.267	221.483	281.083	250.767	188.931	212.43	691.557	795.875	617.594	613.906	643.459	582.048	747.352	520.065	638.06	183.899	162.739	190.563	151.573
WBGene00008422	D2045.2	III	10452719	10460551	-	830.549	-1.01254	2.73989e-29	134.343	155.763	154.91	180.083	146.971	153.335	65.1702	74.6215	86.8591	69.6957	57.1325	65.3888	77.295	77.2503	73.0515	136.295	129.964	137.259	118.404
WBGene00044585	C40H5.8	X	11775729	11776574	+	151.32	3.5572	3.79359e-29	18.4	21.9246	26.0532	30.0476	32.6369	28.4099	612.705	556.561	538.322	184.097	142.658	158.309	201.862	192.643	196.863	28.7489	19.8439	35.5005	24.0379
WBGene00021332	Y34D9A.7	I	1041474	1048329	+	194.708	2.04925	4.22513e-29	53.9781	40.5344	48.5507	39.0521	35.669	44.8957	247.541	221.409	276.786	142.645	131.716	129.645	146.669	140.705	118.719	37.534	44.1287	35.6529	34.6021
WBGene00235090	C38D9.13	V	17573208	17574227	+	66.9968	-4.17701	5.32366e-29	25.2696	93.5308	98.44	88.5216	112.309	81.5868	3.21661	0.909654	3.61532	5.13111	1.93675	8.04882	9.28785	7.75848	11.8927	154.872	120.501	179.29	130.392
WBGene00012930	obr-1	III	11257307	11270875	-	167.729	1.86896	5.61582e-29	18.6682	17.8386	17.2723	25.1484	17.6229	16.6828	93.5436	93.4984	80.4966	59.8745	43.0347	55.1042	57.3474	56.9005	54.4723	21.7717	15.9387	17.0344	13.4845
WBGene00021509	Y41D4A.7	IV	1752270	1761647	-	144.437	-7.48969	6.86357e-29	7.34689	86.1891	88.138	123.364	81.5617	84.5218	0.644249	0	0	3.0831	0	2.14944	0.984836	0	0.476393	252.999	230.119	279.116	231.532
WBGene00003616	nhr-17	X	12663760	12667854	-	38.3831	2.57432	8.265e-29	6.49392	4.17668	5.09555	8.14848	6.83913	5.60316	20.8206	18.57	23.4013	46.498	36.1624	31.6154	30.7394	32.8358	34.3447	3.61464	4.75239	1.35258	3.13425
WBGene00015014	bath-24	II	2044619	2045601	-	1635.36	1.91146	8.265e-29	808.738	567.363	701.436	577.687	570.498	542.658	1559.48	1480.65	1449.32	3294.27	3021.77	2777.15	2700.89	2274.08	3009.89	580.103	639.32	763.401	624.079
WBGene00013736	Y111B2A.13	III	12624766	12625890	+	430.307	-3.89464	9.7428e-29	1016.1	886.009	1019.5	1059.33	841.029	853.372	110.921	144.063	103.122	22.2814	18.5519	18.2752	49.5424	29.727	37.4665	785.017	755.797	815.33	757.447
WBGene00011777	T14G10.8	IV	10146226	10147105	-	78.5878	-2.80619	1.13795e-28	66.5147	83.5601	101.737	249.892	103.604	178.881	22.7247	17.3516	17.879	15.2251	15.3931	17.059	22.5799	13.1549	19.3245	87.1892	117.583	149.695	113.403
WBGene00009288	F31C3.6	I	15053617	15059003	-	122.708	-7.00179	1.38866e-28	16.3343	27.5669	15.8197	57.5379	59.2578	34.3887	0	1.09368	0	0.411278	1.16429	1.07524	0.656873	1.24374	0	162.928	149.183	176.369	129.201
WBGene00008078	vps-50	III	10869193	10874528	+	2792.54	5.37509	1.52056e-28	125.583	41.4413	61.6809	19.438	14.2952	12.8267	450.611	490.747	430.036	2073.47	1938.67	1794.78	1909.9	1642.14	1828.75	15.8081	12.0157	17.0066	15.0535
WBGene00017007	D1007.10	I	4586273	4589463	+	294.014	1.54549	2.20018e-28	91.9828	93.9358	98.8162	110.785	64.3309	87.826	230.31	232.91	243.671	241.007	217.438	190.562	253.8	214.649	253.412	60.9887	54.6721	57.573	58.206
WBGene00017796	F25G6.1	V	8576084	8579940	+	1058.67	2.81666	2.64386e-28	190.912	52.0245	69.7268	54.836	51.2095	44.5771	425.235	392.193	379.601	547.131	568.446	505.753	507.814	397.183	497.111	45.4188	48.3561	60.5927	46.9656
WBGene00044188	F28F8.9	V	15577569	15578486	-	197.119	1.83568	3.32757e-28	120.09	94.2566	110.734	112.377	103.903	93.0803	457.818	483.811	523.593	294.685	273.239	241.175	365.612	279.94	268.255	90.6365	86.395	91.5727	83.6431
WBGene00022054	Y67D2.4	III	1533774	1538198	+	165.011	1.32957	4.52238e-28	63.0039	53.3322	54.0692	69.0874	45.3266	60.9378	147.7	128.143	185.538	146.483	130.379	119.293	120.894	125.736	110.7	45.2505	48.3386	47.4112	43.1604
WBGene00010204	F57F5.1	V	12003028	12004600	+	194.65	1.90743	5.61197e-28	35.403	35.9397	42.6166	38.8566	38.4112	56.9657	153.546	237.579	173.286	240.92	159.706	163.238	127.621	133.874	100.046	62.4909	43.4145	52.6137	41.4311
WBGene00009058	F22E12.1	V	10453748	10457347	-	149.413	3.36593	5.62175e-28	5.41503	10.385	16.0394	6.28931	7.07523	5.73414	132.093	127.449	121.175	61.3548	40.3521	51.8482	57.245	46.8543	54.1053	4.38415	5.40386	6.56213	5.56648
WBGene00003235	mif-2	V	11976777	11978459	-	223.171	-1.99949	7.39522e-28	488.593	457.796	651.822	335.205	347.908	288.763	116.57	108.007	108.608	162.953	74.8058	85.716	125.05	71.0321	140.64	515.794	436.926	509.075	390.428
WBGene00010626	K07C5.3	V	10343032	10345489	+	265.547	1.46758	8.93614e-28	65.1664	81.5543	75.6559	80.1871	66.2603	70.0125	210.697	235.055	209.465	192.663	156.83	132.382	209.087	150.46	167.66	52.4201	68.9199	47.6374	51.251
WBGene00017451	F14D2.2	II	3359139	3360255	+	57.1707	1.57272	8.99548e-28	37.6118	26.1259	32.6044	27.4587	23.3007	34.8866	103.893	104.931	111.21	87.5993	82.6616	70.1498	105.877	68.9121	81.3967	33.4966	33.0301	21.935	31.6382
WBGene00010161	F56G4.6	I	11364321	11374334	-	141.831	1.80923	1.2241e-27	18.4723	20.0802	20.5315	24.9298	18.3099	20.8772	77.6837	90.0046	85.3895	60.5954	61.816	59.0863	53.7085	47.7926	49.3458	12.3577	19.4208	15.6067	11.9113
WBGene00009479	fcp-1	I	9004513	9008708	-	342.916	1.48153	1.30363e-27	64.4313	57.2369	62.3885	65.5825	56.2228	56.7813	209.701	200.341	204.757	141.085	126.263	128.69	137.489	120.291	139.531	46.5921	46.3461	54.1389	47.0827
WBGene00044391	C25H3.15	II	5665408	5666278	+	35.1792	4.9892	1.32291e-27	2.44544	2.51652	5.84792	2.23164	2.42394	8.44002	110.973	68.2241	75.9216	110.832	165.592	151.586	93.4248	24.4392	67.7883	0	1.78963	0	0.674444
WBGene00019656	slc-25A10	X	6723500	6725668	-	15.9433	3.41309	1.43835e-27	1.48543	2.03814	1.7761	2.71112	1.96316	1.7089	14.3283	9.39336	14.6403	19.3241	15.8819	23.359	17.257	20.2647	15.4111	1.4699	0.724713	0	0.546236
WBGene00006944	wrn-1	II	6554977	6559267	+	139.64	1.44848	2.60569e-27	20.6573	15.9433	15.8077	17.9087	21.09	15.6849	61.6796	55.7866	62.3008	37.4491	38.0377	38.528	45.6897	40.8958	48.0203	16.5575	18.4433	11.7031	18.1171
WBGene00019205	kcc-2	IV	6040976	6074507	+	27.6366	3.17705	2.64883e-27	1.30049	1.33829	1.16623	1.18679	0.805661	0.701317	5.34564	4.53522	5.76791	10.4374	14.0977	11.236	10.1328	10.8307	10.4355	1.44776	0.475864	1.62523	0.627674
WBGene00022128	Y71F9B.6	I	2721879	2726724	-	69.7659	1.7623	2.75413e-27	7.3321	9.05427	10.8709	12.5792	9.59328	7.33859	45.1353	38.2926	41.1909	37.292	36.2352	37.6468	25.9473	25.4022	31.6639	7.83587	12.0194	18.5703	11.8095
WBGene00008403	csa-1	II	9317551	9319627	-	42.7164	3.0076	2.80538e-27	4.44981	6.10554	8.57199	8.12154	1.96031	5.97246	44.8735	38.6223	54.0904	45.4389	29.9556	44.4802	29.493	25.4117	74.5391	5.87105	3.6183	4.94308	2.99993
WBGene00021027	W04C9.5	I	462657	467131	-	185.148	-3.24784	3.06985e-27	36.1352	178.05	230.311	344.291	208.834	265.811	37.0577	15.7198	27.1637	16.1921	15.2794	22.8461	31.6082	23.3174	14.8927	243.635	246.517	218.393	183.779
WBGene00012898	Y46G5A.6	II	12744707	12746834	-	1057.5	-2.21933	3.54745e-27	515.083	719.539	881.806	977.244	821.306	858.758	107.714	140.05	114.618	222.05	162.331	179.686	294.241	217.684	285.136	1063.03	1097.16	1177.2	829.096
WBGene00010233	F58B3.7	IV	11638316	11640097	+	235.296	1.93117	4.10733e-27	68.8226	63.9135	72.2543	75.5708	52.1336	56.4856	334.136	334.681	349.082	204.282	152.219	186.618	208.887	170.418	185.037	58.1367	55.689	52.2108	59.2578
WBGene00003851	odr-4	III	6730781	6733935	+	164.731	1.71602	5.30607e-27	33.1539	31.1827	30.2638	26.6767	37.1027	28.9138	143.488	136.454	138.083	90.6584	77.9251	94.65	83.1497	74.9867	75.9361	29.6323	36.0027	23.7606	30.0858
WBGene00018508	F46F11.1	I	5627819	5637622	+	152.696	1.16281	5.65175e-27	21.2652	17.2542	14.5713	20.3017	19.7811	17.7837	43.8933	40.7073	50.0594	34.1853	38.4769	35.1752	36.7283	34.5637	35.6392	15.0537	13.4075	14.1735	16.7825
WBGene00016074	C24H12.5	II	406141	410961	-	201.951	1.43915	5.91102e-27	38.9285	42.7914	46.3343	41.6611	36.1307	43.0546	155.476	158.365	133.938	112.274	80.3001	90.854	109.584	114.86	98.7892	50.4281	49.7257	40.0987	43.7261
WBGene00008545	F07A11.1	II	11588464	11592060	-	145.313	4.92567	7.79189e-27	5.87075	4.43035	12.6351	1.07149	2.71559	2.02619	50.9658	37.9981	43.3963	229.611	189.701	192.368	144.539	131.125	124.1	1.16187	5.72845	1.3043	2.80649
WBGene00013376	Y62E10A.6	IV	13371999	13377383	+	447.436	1.75738	1.04972e-26	158.567	107.846	115.773	130.566	107.04	103.399	444.712	441.36	470.868	347.051	292.846	323.938	311.809	250.67	316.878	91.9811	76.6948	65.2948	85.4536
WBGene00018768	F53G2.3	II	2480399	2481312	+	82.3456	2.5754	1.9681e-26	37.1783	19.1295	27.5187	67.8557	49.1353	68.74	200.268	213.371	209.387	396.731	391.194	357.39	261.05	272.977	244.519	36.7896	49.2333	76.6992	54.6861
WBGene00000903	daf-7	III	811828	813773	+	39.694	-4.73373	2.32172e-26	9.82299	20.217	28.1394	30.6276	30.8326	22.6016	1.61508	0	0	2.06109	0	3.59233	0.822969	1.55824	1.19428	57.1066	39.5377	46.3754	41.9917
WBGene00010558	ptp-4	IV	10183851	10194424	-	25.718	2.66919	7.18992e-26	2.08073	1.16794	2.03554	1.89882	1.68745	1.95853	11.4452	7.81027	6.99122	10.4781	10.3369	9.75384	9.38179	5.94126	14.3506	2.24616	0	0.630378	1.04338
WBGene00019448	frpr-13	V	8899276	8902221	+	243.499	7.24851	8.25961e-26	4.30274	1.72192	2.28653	2.18142	1.89551	0.412504	29.5557	28.8096	24.7377	566.968	676.997	679.244	149.641	95.557	153.451	0	1.39948	3.18647	0.263707
WBGene00013422	Y66A7A.2	III	11485474	11487345	-	61.315	1.52139	8.90315e-26	32.2632	45.0585	53.7315	34.7001	29.6953	46.7277	134.891	137.586	151.61	114.599	109.509	97.3407	116.616	117.348	87.4173	37.6269	43.8489	38.3996	41.3125
WBGene00014944	Y68A4A.12	V	17209065	17209955	+	54.2233	-3.48964	1.01774e-25	48.069	68.703	61.5804	71.0217	62.0158	55.9589	1.00361	3.40584	0	8.64514	6.34498	6.69681	9.71646	10.8932	14.1004	135.904	94.9245	119.509	82.4895
WBGene00018850	gpx-8	I	10781442	10782890	-	1404.13	1.12721	1.3993e-25	548.884	537.131	605.804	751.622	534.96	617.732	1234.68	1137.64	1381.39	1595.41	1693.76	1428.61	1156.15	1017.47	1199.27	663.036	562.448	687.218	527.215
WBGene00012366	maea-1	I	13806917	13812268	-	532.546	1.66401	1.5511e-25	121.195	133.536	162.719	149.699	87.3666	127.104	464.822	484.062	482.018	346.252	300.557	263.691	349.806	315.373	345.699	102.968	94.3667	106.071	85.0819
WBGene00017463	F14D12.1	X	5603766	5609133	+	84.0091	3.66469	1.85878e-25	5.22565	4.99344	4.9093	6.58546	3.94644	4.93828	38.9502	29.1576	37.1562	45.425	52.6198	42.3162	53.3705	49.5004	53.9733	0.738716	0	0	1.23533
WBGene00012014	T25B9.8	IV	10766481	10768429	-	1991.89	5.62835	2.37231e-25	46.6751	39.2608	41.7349	54.4466	42.2417	36.7708	106.238	118.667	132.008	2967.69	2945.54	2696.22	2667.8	2220.47	2600.72	37.3513	29.1084	18.9362	22.3875
WBGene00006836	unc-112	V	14691854	14697107	-	151.616	2.68953	2.51504e-25	9.25257	12.2589	13.6906	14.9874	9.17121	9.38051	113.793	110.997	106.354	57.6598	60.4551	62.4297	39.6892	35.4462	36.4477	8.24024	9.47972	11.563	8.54861
WBGene00002147	ire-1	II	8112262	8124910	-	292.715	1.60503	2.73432e-25	38.1815	35.4656	32.798	41.4453	32.8661	33.1176	121.59	137.019	136.365	95.8836	90.7177	99.8739	73.4052	72.4903	71.9285	26.8453	31.7657	24.109	28.2656
WBGene00020349	T08B2.11	I	6221245	6223116	-	372.201	2.41791	3.41065e-25	68.6923	57.6914	66.502	68.7531	71.1633	75.7126	192.951	169.139	194.591	322.485	491.209	410.854	489.216	371.615	203.457	38.1532	49.2975	42.8303	48.4017
WBGene00022110	Y71F9AL.4	I	2903596	2907751	+	277.003	1.75712	3.81039e-25	48.0338	39.0656	50.717	43.1272	45.3076	50.4694	154.896	129.252	139.162	244.325	155.083	196.345	231.33	190.615	230.207	80.4969	64.0676	82.6193	57.9045
WBTransposon00000583	WBTransposon00000583					35.3188	-4.77656	4.25779e-25	3.77895	26.6382	24.6253	27.9333	34.0861	22.1721	1.98826	0	1.11735	0.475747	0	2.07298	1.2664	1.43871	0.367556	32.5331	34.2924	32.7432	30.2244
WBGene00010362	enu-3.1	III	10436609	10438089	+	196.155	1.11562	6.1038e-25	91.9254	76.4262	77.0013	84.8363	51.9934	76.1794	148.922	147.21	153.561	200.727	153.628	143.588	155.248	149.283	152.048	69.3795	61.5719	67.5	59.013
WBGene00004196	prx-11	I	12971120	12972347	+	143.498	-7.24921	7.13955e-25	3.87527	21.9335	26.1466	199.052	202.486	238.358	0	2.47118	0	0.696962	0.657676	0.607376	2.59736	1.05384	1.07693	243.233	215.536	261.98	231.468
WBGene00020930	hlh-30	IV	4014799	4028127	-	154.237	-4.15161	7.33775e-25	44.5608	50.2343	92.2367	127.716	95.8845	130.995	1.17815	1.99908	0.331047	4.51051	5.85236	6.14178	5.10281	5.54134	3.70256	41.8791	32.4467	35.8194	32.6079
WBGene00003387	mod-5	I	3035193	3047794	-	109.582	-3.71949	9.39468e-25	17.1525	46.5038	39.0457	54.183	34.0034	46.1068	6.07426	3.31289	2.92593	4.15269	6.26978	7.9616	4.86381	6.27906	5.77497	130.236	106.697	127.514	103.163
WBGene00007650	ugt-23	X	9922910	9925173	-	21.1664	2.78345	1.18652e-24	3.96867	3.06302	3.08441	2.53518	0.786754	3.08186	14.0945	9.74334	12.9079	16.9875	18.8587	16.5456	20.2157	16.2425	26.2486	2.3563	0.580871	1.32258	2.18909
WBGene00013711	Y106G6G.2	I	10323792	10327870	-	193.002	4.41825	1.39496e-24	5.33475	3.58031	2.63466	2.32833	1.14953	1.60104	172.681	150.126	158.766	114.466	82.1128	104.588	40.7303	22.0763	38.8032	7.57417	6.11074	7.72971	9.21164
WBGene00021392	Y38A10A.7	V	6096028	6096903	+	128.065	1.61181	1.81826e-24	72.2384	81.4665	89.3319	76.7592	67.6798	75.9909	246.008	271.657	279.427	205.558	170.46	155.251	232.136	177.07	208.861	29.3766	79.6605	65.9557	52.4004
WBGene00015203	cdk-11.1	II	7699254	7702012	+	350.981	1.23719	1.99918e-24	87.4535	75.4016	75.4219	82.7733	70.2847	85.3997	160.112	147.378	158.992	187.837	189.183	156.886	167.725	150.165	155.753	42.1001	53.6219	54.1533	57.3649
WBGene00001215	ego-2	I	11400612	11416427	-	184.127	-1.99904	2.36359e-24	19.6588	43.4018	61.0146	43.6414	38.4191	47.3981	11.9205	14.3142	16.4899	10.005	10.2692	7.49528	8.59718	10.3508	8.95025	52.1513	48.7721	48.787	32.6079
WBGene00003583	ndx-6	II	5388829	5390104	-	57.9137	3.40009	2.48739e-24	3.58435	5.84019	10.3572	4.90647	5.32926	4.12359	119.439	131.331	110.397	60.9186	37.6135	40.6355	57.2566	51.1733	40.6734	14.1875	4.37184	7.96336	9.88552
WBGene00015819	fbxc-44	II	4236504	4237751	-	268.869	1.65729	2.84707e-24	104.218	86.6501	93.6647	67.3932	66.3593	73.8437	285.968	267.261	288.763	408.384	245.157	308.187	366.834	342.251	326.253	137.277	127.283	156.405	109.642
WBGene00194836	C25H3.18	II	5689431	5690000	-	33.3179	-4.4929	5.03186e-24	147.64	326.83	332.534	375.997	285.878	322.916	13.5488	0	5.07605	4.32257	8.15784	7.53391	11.5063	9.8039	30.0561	112.121	160.813	80.0961	145.83
WBGene00016740	C48B6.2	I	6916766	6917560	+	102.661	1.40805	5.74876e-24	64.3941	70.6111	78.2568	71.2877	77.4305	57.3829	174.956	233.25	220.051	164.795	155.506	173.725	157.072	131.622	174.549	78.3452	46.3524	77.3955	48.3295
WBGene00001196	egl-30	I	1835631	1841936	+	134.22	-1.53928	5.99717e-24	35.098	48.2884	59.1476	57.7922	45.6295	48.9366	17.7305	16.1778	20.6802	16.3297	12.0857	17.3001	24.2059	20.334	20.5321	67.9519	53.9766	78.8248	49.3815
WBGene00022579	ZC262.2	III	8332223	8333572	+	124.927	1.5494	7.82824e-24	32.9403	52.6498	44.833	44.7708	30.5666	38.0975	156.719	147.038	177.18	131.469	159.027	147.634	128.24	125.409	134.292	68.6595	63.6	81.7476	57.2151
WBGene00020273	T05H4.10	V	6417495	6424155	-	169.326	1.53628	8.54809e-24	46.761	54.1352	49.191	54.5718	48.1325	50.4336	112.96	126.944	170.169	140.947	121.785	99.1517	123.255	127.529	127.261	25.3606	35.5368	44.9519	25.297
WBGene00013387	Y62F5A.9	II	11535165	11538841	-	38.4746	-2.72065	1.05173e-23	23.2574	74.1017	104.281	64.4885	45.2192	60.9736	10.5894	6.98758	13.2244	13.5137	7.43866	7.85113	11.3913	6.81113	8.70044	63.7318	58.9163	77.5066	57.2354
WBGene00012719	Y39E4B.10	III	13143373	13152858	-	122.183	1.62473	1.41049e-23	30.4677	29.6534	26.7735	33.4987	25.1058	28.1888	91.2566	90.1206	90.0862	73.0169	80.6754	80.1434	60.7698	55.2025	72.8357	16.3459	18.8046	8.5632	21.8677
WBGene00012112	T28A8.6	III	13499199	13501510	+	491.363	1.09869	1.56014e-23	114.699	120.269	125.548	122.065	113.027	109.93	233.561	231.365	246.197	276.168	158.506	211.32	306.158	289.951	296.303	127.066	108.656	118.126	110.487
WBTransposon00000214	WBTransposon00000214					108.557	-4.13809	1.6204e-23	6.03147	156.943	212.23	230.388	181.061	228.239	13.6003	8.65382	12.7384	8.67801	12.2833	3.78128	15.5926	7.38089	11.7329	186.726	238.354	218.23	193.912
WBGene00011059	R06C1.4	I	11930704	11931757	+	148.799	-3.88482	2.15506e-23	45.3222	158.866	177.813	442.032	418.352	403.275	16.7666	30.03	16.751	26.7459	33.6511	24.8619	28.4782	31.0048	41.3271	706.36	561.778	750.472	471.863
WBGene00012201	W02B12.1	II	11448965	11451445	+	655.687	1.41367	2.84783e-23	165.237	182.456	228.931	217.809	146.626	178.781	599.595	549.086	526.57	719.168	649.341	627.303	539.327	406.907	424.496	222.684	233.402	311.167	228.872
WBGene00018240	cox-17	III	190986	191981	+	34.7762	-1.96059	2.86341e-23	131.307	160.187	162.066	137.221	98.6641	144.361	33.4287	23.634	31.3102	42.6601	45.2874	32.5296	22.7116	32.2521	35.0186	106.881	111.592	77.6366	103.969
WBGene00010858	M04C9.3	I	9352882	9354541	-	32.0597	-2.03017	3.15565e-23	37.4639	38.5529	46.9799	64.2076	38.9459	54.4007	8.41334	13.256	20.2633	8.05253	11.9407	13.0325	13.4735	13.0455	8.88755	46.1142	58.846	51.7672	61.9944
WBGene00012798	Y43F4A.3	III	13240008	13240890	-	300.384	-1.57031	3.47843e-23	421.784	520.988	624.133	836.757	823.168	726.728	275.674	273.349	263.368	197.889	158.724	163.83	193.147	174.543	206.397	626.061	536.819	663.522	501.433
WBGene00003630	nhr-40	X	2594003	2606732	+	185.692	2.73971	3.74127e-23	16.7001	29.3586	28.4959	26.3525	22.7607	24.616	78.2555	76.4864	77.1539	164.253	133.089	141.232	167.196	148.684	170.554	11.3613	12.7307	5.79728	9.40355
WBGene00003391	mog-3	III	5308600	5311140	+	79.6919	1.09258	3.87551e-23	22.0072	26.0932	25.7415	37.5468	30.8238	28.07	67.3338	60.863	55.8758	51.1955	55.6983	56.1624	59.3212	60.1067	55.3743	22.724	30.8103	25.5097	22.1669
WBGene00011230	nud-2	I	7857823	7859417	-	208.639	0.964251	3.98759e-23	108.659	96.0111	90.469	79.4314	85.1482	85.901	216.259	202.519	200.171	178.336	160.849	162.903	165.483	139.699	152.167	84.4424	89.0949	85.3146	87.2363
WBGene00013602	Y87G2A.16	I	13560447	13563465	+	24.8662	-3.90902	4.4797e-23	7.57311	28.4753	29.6029	37.2131	27.139	25.132	2.29876	0.650087	0.861232	3.66696	1.38411	0	3.90446	1.66339	1.69983	27.6699	34.1056	42.7101	25.7063
WBGene00017644	exc-9	IV	7939812	7941064	-	55.3336	-3.52358	4.5321e-23	33.1326	149.642	169.468	235.168	115.553	209.645	6.45645	5.47763	5.44255	13.904	7.28904	10.7705	13.9821	21.0235	16.7099	87.4299	114.949	106.327	90.7017
WBGene00020941	W02D7.5	V	8297700	8299244	-	165.253	4.2105	4.54022e-23	4.08553	23.1236	43.4763	12.6763	12.1488	3.52513	413.791	462.303	480.785	272.603	81.5391	138.952	266.161	196.762	337.77	12.1284	11.9595	27.2305	9.0142
WBGene00007436	C08B11.9	II	8037316	8038167	-	135.404	1.23669	5.58669e-23	76.3762	86.8014	90.3179	93.4423	77.3685	81.1075	207.547	165.779	189.844	190.193	160.528	138.122	210.949	194.117	169.798	47.3399	78.6198	39.1581	67.5909
WBGene00006353	sur-7	X	16376595	16380047	+	61.2631	-1.98455	6.05189e-23	20.5548	35.058	35.045	54.8838	54.7083	30.8727	13.0177	8.07076	12.3803	6.70894	12.2093	11.2756	9.18445	8.33277	8.88556	36.1599	38.999	49.4723	39.4727
WBGene00016823	C50E3.12	V	7620504	7622061	-	130.732	-2.85893	6.05239e-23	59.1602	81.6105	85.6766	127.058	112.73	90.6495	12.7458	5.12218	9.04778	25.6825	18.1761	26.8576	17.7748	12.1354	24.3064	195.307	156.757	178.459	148.252
WBGene00019408	K05F1.6	II	5782524	5787658	+	122.604	5.40032	7.35052e-23	1.43989	0.74087	1.47569	2.44028	1.22334	1.77483	138.529	127.398	127.419	28.7448	21.2597	28.4351	17.0955	11.9427	11.204	0.610642	1.50534	0	1.58846
WBGene00000096	ahr-1	I	9522578	9531130	+	102.406	4.07216	7.872e-23	2.21564	8.36016	11.9214	5.05482	5.4904	4.77931	58.7726	58.1042	57.3227	158.064	135.116	137.747	45.7878	33.3897	57.1082	1.09624	3.78339	0	2.85164
WBGene00044504	R13A1.10	IV	7225416	7227172	-	619.875	2.11178	8.42221e-23	108.123	193.806	263.631	197.34	189.128	158.535	692.508	742.091	727.152	1282.91	1123.29	1156	580.694	406.261	540.947	205.593	185.146	190.761	172.293
WBGene00000270	bre-5	IV	12049862	12051226	-	127.503	2.13359	8.97766e-23	40.7009	46.1378	40.3009	44.687	34.0394	41.7027	225.018	205.808	200.259	120.895	135.989	132.566	118.495	108.347	107.628	24.5428	22.3393	14.8354	23.1519
WBGene00003142	mau-8	IV	13378016	13380407	+	142.105	1.56912	8.99265e-23	79.1049	70.1205	66.958	81.4805	54.3431	59.4691	231.796	223.75	242.001	190.303	195.393	144.359	184.255	137.164	138.646	46.5017	41.2686	78.3033	50.978
WBGene00009976	swan-2	V	13800976	13804282	-	19.5358	2.11975	8.99265e-23	1.85662	2.38823	1.66494	3.10621	2.45373	2.40293	9.76843	7.59688	9.60683	14.0243	11.0281	12.2216	10.3698	12.3698	10.835	3.67442	2.71743	5.15607	2.56025
WBGene00013857	orc-5	IV	10732832	10734632	-	445.191	1.23979	9.06742e-23	201.987	167.19	161.213	167.356	123.916	156.451	457.981	422.562	475.035	353.144	290.279	302.65	338.968	313.203	308.006	147.222	137.611	118.788	142.474
WBGene00019544	miro-1	IV	4712825	4715807	-	222.313	1.76955	9.64531e-23	35.0227	45.9771	44.4197	43.0125	36.6613	42.9275	81.8014	101.908	90.973	140.104	98.766	112.758	190.421	158.883	169.686	23.3202	33.535	31.633	32.498
WBGene00004887	smn-1	I	9511181	9512236	-	113.202	1.43631	1.07401e-22	63.7343	55.8703	47.511	51.6996	56.9345	36.6613	151.106	156.296	190.775	164.438	128.996	170.062	107.057	116.83	123.216	39.7094	54.1279	86.5324	52.082
WBGene00018663	math-31	II	1912450	1912841	-	32.7771	-4.44699	1.10576e-22	23.7151	92.5334	76.7964	147.885	197.847	119.362	5.19894	2.20538	0	9.95197	9.391	6.50457	11.9211	3.76196	1.92219	140.803	144.627	217.337	136.261
WBGene00018224	bath-18	II	2522628	2524475	-	77.1006	-3.54783	1.29898e-22	25.287	146.124	174.434	159.758	114.719	115.806	2.55856	8.68271	4.31355	7.34652	11.554	19.2066	20.2077	18.5138	16.0815	216.542	150.892	200.952	147.529
WBGene00021037	fbxa-203	I	3371769	3373834	+	2984.29	0.894253	1.39999e-22	1654.79	1273.85	1494.8	1458.28	1139.92	1222.17	2774.31	2677.17	3029.89	2911.87	2449.31	2169.47	2411.3	2170.79	2164.81	1421.93	1367.85	1367.93	1205.4
WBGene00015928	C17H12.2	IV	6786858	6789644	-	257.292	1.34142	3.03243e-22	59.2278	68.2368	62.735	62.5683	52.0068	54.4365	145.226	141.17	164.654	128.056	138.811	127.488	120.385	124.387	111.458	42.0453	33.4504	52.5631	34.6227
WBGene00008317	C54G4.7	I	8019501	8022730	+	411.374	1.93254	3.09033e-22	98.168	88.0955	110.446	85.7055	63.976	67.3618	395.51	394.206	405.68	267.125	228.192	210.74	221.997	208.206	234.947	72.2825	54.871	50.2317	50.951
WBGene00002081	ina-1	III	9168040	9172802	-	72.2918	2.61441	4.01498e-22	5.71588	3.95199	5.01898	6.52018	2.83281	5.70244	15.7416	14.1525	11.8832	30.3579	37.9835	25.4759	34.0002	29.4117	29.5349	2.6513	2.35294	2.38106	3.05431
WBGene00014027	tpk-1	III	8912144	8913632	+	836.848	2.51686	4.06119e-22	421.89	235.822	296.219	213.448	158.172	171.636	1370.56	1268.49	1169.87	807.251	648.351	681.904	1435.32	1298.28	1953.23	138.438	139.71	135.983	145.093
WBGene00007363	stdh-1	V	13906492	13908135	+	18.6195	2.63432	4.75959e-22	1.83904	3.785	4.76429	3.91593	3.03812	6.87606	29.0278	25.9953	25.3757	19.2937	19.6627	14.7961	23.8302	16.3369	28.6197	3.63963	5.3834	0	1.35254
WBGene00022508	ZC53.1	X	1910943	1913357	-	81.2882	-1.73025	4.78961e-22	39.6363	38.057	33.64	49.735	48.0573	36.3369	9.77542	11.8478	12.5567	16.0392	15.1351	22.5194	9.48778	14.4839	14.457	49.3775	55.4234	70.7624	51.3392
WBGene00004140	ebax-1	IV	10286955	10293013	+	601.937	3.60466	5.22977e-22	14.4854	12.7589	15.1182	15.4595	11.5594	13.8754	55.0611	57.6729	55.5341	355.917	285.396	329.158	106.96	90.5507	73.0724	11.2971	12.3975	10.2274	11.2402
WBGene00012866	afmd-2	IV	13509224	13513426	+	681.948	1.70524	5.37616e-22	205.308	300.061	413.117	278.485	154.409	208.853	741.854	736.365	670.826	1188.76	1061.02	967.599	1096.56	936.751	1049.74	360.473	339.082	327.457	300.521
WBGene00022618	ZC477.3	IV	7103492	7105096	+	56.1918	1.28261	5.73526e-22	20.3636	23.6422	18.7295	20.9657	18.6319	22.0756	45.329	34.3782	51.7196	52.588	57.0673	45.2556	48.2948	45.2245	48.2467	12.4004	16.8131	8.70037	20.1608
WBGene00017754	F23F12.8	III	6483218	6488875	+	103.137	3.33582	5.74524e-22	6.468	4.04114	3.72872	5.6917	3.89247	2.98971	83.5576	70.3744	77.8638	59.0355	51.0426	54.4884	18.7339	13.1918	17.7497	4.80027	5.74772	6.92837	5.47897
WBGene00003813	nrf-6	II	8028953	8032742	-	80.8263	2.39959	5.85528e-22	5.21344	5.4991	5.4544	7.61221	5.1676	6.29765	59.6603	49.7429	54.7232	43.3185	38.7091	38.6084	28.1287	22.5775	23.3257	8.51223	11.0644	16.5054	8.33952
WBGene00022834	ZK973.8	I	4364906	4367049	-	915.388	1.37841	6.20303e-22	200.766	292.202	376.961	354.712	245.825	323.417	599.747	578.157	575.403	983.215	943.653	877.115	847.978	660.253	787.587	318.579	286.335	272.075	257.452
WBGene00021853	Y54F10AM.11	III	2562982	2563983	-	241.361	-3.4483	6.37588e-22	37.0559	162.065	184.896	290.038	281.126	288.372	23.4334	22.2665	26.338	23.3256	32.1696	36.7456	33.9111	44.0867	29.1109	598.682	525.677	486.838	453.212
WBGene00003685	nhr-95	V	19076654	19082641	-	62.8612	1.38152	7.72625e-22	11.4258	11.585	15.4697	15.9469	13.657	16.8175	35.3621	39.3764	44.7134	35.5378	37.1276	26.9143	27.2535	32.9446	31.7052	11.9714	13.7721	7.83937	10.195
WBGene00017220	F07F6.8	II	5424141	5425733	-	31.4742	1.53819	9.70588e-22	11.4579	13.4285	10.2749	8.71342	12.619	11.5339	40.1896	35.5174	38.5837	29.6509	27.9795	32.1249	27.3049	30.8988	39.6245	11.338	14.9068	10.6066	10.1823
WBGene00004198	prx-13	II	7250151	7252010	-	861.551	1.39024	1.0322e-21	250.431	320.186	401.894	324.337	286.467	324.666	670.456	633.033	647.912	1170.35	1081.84	1022	990.564	811.982	927.572	315.398	385.054	457.33	317.085
WBGene00010197	F57C2.5	II	14526213	14528296	-	632.177	1.75181	1.13834e-21	211.239	165.841	177.572	154.759	111.572	159.588	787.251	787.98	779.268	494.419	377.599	326.415	468.945	458.745	425.871	148.676	160.395	166.902	160.554
WBGene00016163	C27D9.1	II	4753413	4755595	+	469.712	2.06089	1.36109e-21	69.093	59.6809	72.768	59.4586	52.5174	66.1024	493.962	455.431	427.639	267.713	170.116	221.126	224.106	202.397	298.408	86.0832	105.319	88.2847	79.1844
WBGene00014914	Y52B11A.11	I	11067699	11069996	-	234.541	0.882422	1.53379e-21	142.46	103.303	140.23	102.19	108.368	122.919	238.807	243.271	191.02	261.933	231.425	204.275	230.934	194.874	215.9	116.055	128.986	141.323	115.86
WBGene00008238	C50F4.16	V	9539844	9541606	-	121.901	1.40946	1.55304e-21	35.9749	34.4101	43.8415	36.6176	36.1157	33.428	119.512	121.467	122.734	77.8063	75.0643	73.8773	80.9908	82.9674	76.2617	35.5987	29.0274	19.9813	34.3445
WBGene00006579	tlk-1	III	9699876	9710268	+	167.468	0.740478	1.85038e-21	24.0602	26.0247	28.2433	24.0401	25.0672	25.3059	41.1188	39.9806	44.9173	41.7875	35.6766	36.9942	42.3752	40.7859	46.1207	24.5038	22.8772	19.8991	22.2805
WBGene00021246	Y22D7AL.7	III	1576751	1580857	+	945.55	1.43461	2.73692e-21	364.06	245.667	321.122	249.049	198.446	249.988	735.072	741.093	721.909	1111.33	672.27	714.904	950.212	926.95	982.615	423.607	381.971	354.392	331.596
WBGene00010294	fbxa-129	V	17655581	17656654	-	65.5042	1.62792	2.98127e-21	22.3528	35.2969	23.5011	35.8732	25.2123	29.9276	60.8312	54.1894	74.0689	110.623	100.724	84.5643	83.691	95.3713	113.204	20.5936	24.8194	25.6868	30.1863
WBGene00007395	dcar-1	V	17910304	17917241	+	76.3858	-4.78081	3.02833e-21	11.4132	31.6604	22.5465	77.4362	72.796	53.5202	1.30543	0	0.733619	4.37305	5.30557	2.72211	4.32369	3.77844	1.93061	119.323	108.219	160.409	107.023
WBGene00001617	glr-6	X	6836386	6840615	-	23.2717	2.26349	3.61688e-21	0.898952	2.19707	1.74664	2.05089	3.11867	1.16347	14.1892	9.02858	11.961	8.48796	12.2813	8.87632	7.38079	6.4171	9.83653	3.33582	1.64468	1.4979	2.7272
WBGene00007489	C09G5.7	II	10714886	10716416	+	710.462	2.93311	3.61688e-21	13.6597	164.626	212.324	119.381	66.1357	89.7551	848.609	890.566	823.309	765.255	645.976	683.03	789.818	615.555	722.043	82.6609	71.5131	89.2924	74.1867
WBGene00008133	efsc-1	I	12978839	12982452	+	170.789	1.6464	4.02987e-21	40.329	49.4823	54.0494	53.3847	34.2638	58.1228	114.838	130.069	170.349	162.916	120.038	113.775	111.982	135.401	109.918	34.2063	35.6758	20.6767	25.6675
WBGene00017777	F25B5.6	III	5946217	5948711	-	183.244	1.3552	4.17015e-21	45.8895	35.9648	35.792	41.3227	36.7503	35.9238	109.529	121.751	113.67	86.8495	78.3437	80.0205	73.7352	73.4701	72.715	31.5762	30.2468	30.3832	24.977
WBGene00044467	R05C11.4	IV	2051500	2057079	+	90.3715	-4.12252	4.43441e-21	30.1992	46.2541	63.8197	95.4947	41.7679	87.866	4.6189	3.91866	5.19141	7.0733	12.5149	9.24617	11.2971	4.67914	5.46474	214.744	222.032	257.452	197.18
WBGene00021597	spsb-1	II	15207443	15229725	+	222.449	2.46143	4.81006e-21	10.1417	17.2202	14.1473	17.1218	12.7332	16.1886	114.945	116.193	109.702	68.095	54.6182	55.2624	57.5511	40.2199	35.3469	14.0499	14.349	7.32285	7.27232
WBGene00019141	bath-5	II	2030750	2031952	-	61.3329	1.44059	6.20628e-21	19.3096	27.7508	24.2823	29.7741	26.3998	27.5768	85.8309	63.9021	65.9538	68.7378	39.5507	54.7887	82.1153	66.5436	77.716	25.6966	20.4659	19.9708	23.5058
WBGene00022594	ZC328.5	I	6405882	6406936	-	176.478	4.28788	7.67407e-21	3.54079	4.85829	12.701	17.2332	14.0386	9.16533	720.342	796.848	736.344	413.076	318.283	359.98	273.707	198.835	272.07	70.0754	39.7322	35.3996	38.4105
WBGene00018767	F53G2.2	II	2481921	2485922	+	102.041	2.33263	8.22107e-21	20.9537	12.5783	13.9189	36.1189	26.5388	38.168	83.4501	85.0885	77.4445	125.303	182.546	156.451	108.841	90.3	105.865	12.0952	25.5573	15.5176	19.2632
WBGene00008197	C49C3.7	IV	17332573	17333645	+	118.381	1.14271	9.11784e-21	66.8003	65.5197	63.6478	76.835	63.4541	58.8382	132.714	131.23	145.049	128.775	130.609	119.856	136.182	109.278	119.117	37.1823	44.8121	41.7404	42.6039
WBTransposon00000257	WBTransposon00000257					77.7135	-1.71907	1.03393e-20	24.5846	49.1929	36.9482	46.4284	46.0293	34.4701	11.6774	14.0985	15.144	10.3169	9.32968	8.61613	15.791	13.9746	17.6019	65.8871	46.4781	47.7922	37.8569
WBGene00006432	tag-53	X	14710475	14718779	+	536.972	2.50554	1.03659e-20	24.8267	39.6497	38.2625	45.6065	37.392	40.4779	90.9698	99.4865	101.292	229.95	202.242	180.583	201.515	194.869	207.449	15.7931	15.3372	19.8782	15.9173
WBGene00001001	dis-3	IV	10097196	10106556	+	305.508	2.09497	1.29008e-20	37.7072	31.8822	34.012	34.813	33.66	35.3889	187.371	194.4	168.868	98.8289	85.3993	95.3188	104.786	93.1864	87.0778	13.0923	23.5606	22.0458	20.5558
WBGene00020290	T06D4.1	II	3381836	3384017	+	32.0966	-1.59573	1.50805e-20	15.1606	22.9913	23.3745	19.6604	17.7955	24.0966	8.39641	7.12349	7.07787	6.52952	6.63542	9.1919	6.15022	6.83512	4.26853	22.5031	21.6057	17.2843	19.8058
WBGene00022598	ztf-8	III	5268682	5273471	-	174.697	0.653883	1.66613e-20	40.5104	43.1558	40.2508	43.2168	44.9614	49.4766	66.7943	72.2677	66.2166	62.8523	69.1379	59.1553	73.4242	70.8695	67.4275	41.4983	43.8432	39.9304	42.1727
WBGene00017450	bath-27	II	3360221	3361354	+	61.4207	1.51955	1.73499e-20	37.0131	29.1497	31.6113	28.9518	23.9593	24.7668	97.3704	101.154	97.1556	76.0773	72.6863	61.326	73.9167	64.7058	57.3069	24.6666	14.3727	22.6558	26.666
WBGene00007923	C34C12.4	III	3467664	3469827	-	25.1043	-2.1734	1.86453e-20	28.0757	46.4332	47.9564	47.5819	42.7371	57.1008	7.91343	4.47582	4.44716	8.83641	9.52951	11.0008	15.4572	8.58926	13.6538	59.5331	32.2872	36.7571	41.4813
WBGene00020235	T05A12.4	IV	6887948	6897777	+	456.779	3.18995	2.0988e-20	22.024	15.5002	13.0155	12.2439	14.0517	11.3581	60.4359	53.2511	63.0617	223.09	224.349	253.85	75.0793	64.4528	55.4003	11.2726	10.3746	10.1236	10.2632
WBGene00006784	unc-49	III	10520676	10532705	+	447.563	-1.84577	2.25955e-20	52.0902	73.6338	96.4383	138.008	72.174	120.216	33.3375	31.7212	27.533	22.0358	21.2927	18.8961	41.1071	34.1188	30.3718	127.617	114.772	133.461	115.394
WBGene00019189	H11L12.1	X	17710286	17711674	-	49.5361	-1.63848	2.42457e-20	35.4449	47.4177	58.0615	56.282	52.6998	60.5543	22.3788	17.4039	9.43224	28.5587	17.6852	17.1104	18.055	13.4944	16.5481	82.0738	57.0665	68.5107	52.006
WBGene00006723	ubh-3	V	6506752	6508803	-	75.8538	1.48589	2.65952e-20	23.8971	43.2476	40.3967	44.3677	46.5573	44.0825	107.306	86.4403	102.333	84.0308	108.662	79.5581	146.913	116.078	102.591	31.8015	27.7403	35.7	29.0902
WBGene00019400	K04G7.1	III	7162694	7165261	+	131.536	2.10684	2.93449e-20	18.893	20.2522	18.0719	18.9653	18.1026	18.475	104.788	112.094	114.518	60.6521	41.8963	59.7653	56.1385	49.7506	84.8364	28.0432	9.6784	14.6911	12.3318
WBGene00001559	gei-1	III	3344875	3363409	+	551.573	8.02087	3.07585e-20	0.404582	0.555123	0.241875	0.738419	0.26735	0.465448	0.354778	0.300993	0.59813	325.471	264.509	287.335	254.174	188.431	219.974	1.20105	0.592163	1.34829	1.04143
WBGene00019789	M116.2	IV	8398923	8399762	+	61.7049	-1.68142	3.13202e-20	51.3774	80.2502	95.9856	82.8868	72.7509	94.2013	25.3422	35.8338	23.058	38.1156	23.9781	27.177	31.3606	23.577	25.8782	147.073	115.483	85.6088	98.1757
WBGene00013339	phf-14	V	17871401	17879913	+	120.304	0.861331	3.1707e-20	31.5953	31.2351	35.0188	39.8478	34.1326	31.2435	58.8363	74.0824	66.654	65.2516	59.4649	53.359	61.8638	52.3728	61.4619	38.9934	37.4111	22.4783	33.4848
WBGene00020797	T25D3.3	II	152525	154936	+	222.133	2.38503	3.57313e-20	13.0305	24.0442	30.3547	32.8035	24.9411	25.9755	270.098	257.23	230.506	161.784	119.569	174.017	192.741	166.362	133.733	50.6877	53.27	67.3833	48.5778
WBGene00008990	smgl-1	I	7918443	7926338	-	519.86	1.95621	3.74033e-20	38.7476	39.2509	38.9298	42.8494	37.3401	36.9153	197.673	176.713	167.278	106.878	106.607	99.487	104.602	82.723	91.2092	20.3694	22.4488	24.6599	20.8534
WBGene00012365	W09G3.1	I	13828102	13832146	-	56.7282	1.6925	3.79066e-20	10.5928	14.5992	13.5703	15.881	14.6246	11.7512	28.8618	34.1963	26.287	37.1496	33.2578	36.525	46.1483	46.81	47.0996	4.49232	8.85949	7.56453	8.34704
WBGene00007791	C28A5.6	III	4423711	4429499	-	106.806	3.27246	3.81239e-20	4.14658	5.54725	9.29621	5.67608	5.54867	8.58673	70.0866	63.8572	62.2222	29.2337	22.4135	31.8451	69.4801	39.0721	27.0221	1.23097	2.12419	1.38187	2.0585
WBGene00015208	B0495.9	II	7707586	7708725	-	64.1568	1.18443	3.83189e-20	35.0128	37.1565	33.5785	33.9487	34.705	32.0983	84.4326	68.3763	62.5465	70.7102	84.922	81.6282	74.801	54.8472	73.7857	23.8196	30.9613	34.0323	22.5316
WBGene00012712	ttm-1	III	12952969	12966995	-	204.716	4.32008	4.249e-20	6.84395	12.5207	13.8659	9.02141	10.5525	11.4823	211.552	219.364	191.68	367.622	116.537	320.785	28.5419	20.2658	59.9104	5.64366	3.33903	3.8013	6.50152
WBGene00023291	F53H1.2	IV	1335896	1336434	+	26.3576	-5.66584	4.32267e-20	8.91166	48.4737	66.9773	67.3838	46.6903	77.9911	1.67457	0	0	0	1.51241	1.39674	1.70656	3.63516	1.23827	128.498	80.1243	84.8531	77.2453
WBGene00011202	R10E4.6	III	4293408	4295142	+	53.2376	5.5238	4.65738e-20	1.75667	0.602578	2.45048	0.534363	0	2.02095	164.826	162.055	124.658	50.8656	31.999	25.6971	15.6986	40.1276	15.9471	3.47661	3.42819	1.9514	0.645979
WBGene00020527	T15B7.15	V	6836725	6838630	-	790.649	1.23877	4.88844e-20	313.037	308.881	337.13	361.301	262.548	280.728	821.296	819.269	864.317	823.439	689.21	716.981	563.371	420.534	550.12	295.91	247.528	276.199	262.246
WBGene00004321	rcan-1	III	5682310	5684098	-	1057.53	1.10593	5.17017e-20	561.977	553.645	698.216	550.517	504.896	524.533	1079.02	987.511	991.276	1342.06	1157.25	1133.03	1080.44	914.5	996.708	367.659	408.343	390.54	411.718
WBGene00002223	klp-12	IV	11341325	11359863	-	505.808	1.02049	5.37705e-20	58.8492	51.6303	55.6989	61.3251	48.2434	52.3532	115.51	97.1249	97.8051	104.314	108.51	96.489	101.887	85.819	83.5109	34.4755	43.3536	36.0927	40.522
WBGene00009738	hecw-1	III	3377408	3389970	-	91.2306	3.75467	5.79803e-20	2.30032	2.003	2.53887	2.42216	4.38479	1.98479	17.2234	14.6122	14.6495	75.5179	66.4263	67.1699	20.9917	21.0521	12.0475	2.62646	1.81292	4.71749	1.46404
WBGene00006575	tir-1	III	3869591	3901466	-	442.021	3.66464	6.98982e-20	14.4772	8.37055	17.8455	9.94267	6.65718	7.59787	145.274	132.077	143.422	269.82	240.603	228.096	23.5078	28.837	50.518	13.7351	11.7962	10.9424	9.38506
WBGene00119203	T04A8.18	III	4709248	4712547	+	51.5411	5.96277	8.06937e-20	1.46305	1.25465	1.16623	0.445047	0	1.68316	129.578	119.186	133.383	12.2793	23.7537	23.5421	32.3597	20.8878	18.4994	2.89551	0.713796	0	0
WBGene00004278	rab-19	IV	13382055	13384316	-	31.5943	1.85125	8.13895e-20	5.8751	18.1376	9.53355	13.0206	10.815	15.2077	64.0304	58.0696	44.6692	47.5483	43.871	48.803	30.3767	41.5395	41.6332	17.441	11.0559	16.7821	13.4256
WBGene00013461	Y67H2A.2	IV	13289776	13297869	-	182.859	1.24651	9.25198e-20	43.9561	43.7033	49.5936	50.3675	41.2765	47.6223	110.419	113.964	98.698	90.2886	80.8804	97.538	98.3515	84.6176	85.8286	36.3016	30.475	28.6364	25.1574
WBGene00021843	Y54E10BR.4	I	3015742	3021531	+	224.251	1.87554	9.57653e-20	70.4052	68.1046	69.7026	85.3236	54.7123	79.7012	328.942	324.957	300.601	196.417	154.566	145.835	208.761	177.445	186.811	45.1455	51.9362	35.6636	43.4952
WBGene00001111	duo-2	IV	112408	118629	-	992.953	1.00874	1.17359e-19	358.689	226.008	305.749	296.06	206.312	253.189	516.393	435.665	466.153	625.955	541.737	523.5	626.184	493.707	622.588	273.779	274.234	255.105	231.429
WBGene00000615	col-38	II	8568035	8569089	-	296.547	2.48083	1.32294e-19	20.5343	79.6193	112.678	62.9096	33.4383	74.0345	235.371	316.719	248.283	546.574	432.999	487.583	531.838	485.119	485.047	93.6153	83.7243	112.423	83.3313
WBGene00015814	oatr-1	III	6394223	6396182	-	219.393	1.56254	1.4716e-19	67.4401	63.8111	77.6601	71.0439	57.8744	59.7516	220.875	209.109	200.744	161.829	154.858	115.702	147.738	145.609	151.001	34.9351	43.0606	48.2679	35.2022
WBGene00045366	Y17D7C.3	V	18720589	18723771	-	3315.77	-2.06539	1.48747e-19	8052.35	6583.45	6009.87	6755.16	4259.3	5440.21	946.885	891.749	928.23	1352.44	1339.97	1194.49	1247.04	1074.38	1430.19	2913.45	2827.98	2995.22	2542.7
WBGene00004202	pry-1	I	14172840	14179360	-	118.295	-4.73421	1.97294e-19	53.3882	95.9666	90.7784	174.002	181.436	162.424	1.368	3.48183	1.53757	2.18223	3.70659	4.1838	4.87948	2.96967	3.37192	13.379	16.7445	23.1063	14.533
WBGene00020038	R12E2.13	I	4177305	4178447	-	81.0985	1.54474	2.08969e-19	53.7669	38.4495	49.0332	44.0763	46.0678	44.0329	191.789	173.9	136.074	112.433	97.4348	94.9818	101.391	116.228	95.7282	29.7586	34.6794	39.4806	38.7055
WBGene00010897	lact-3	II	10652353	10657841	-	45.4018	1.31731	2.15065e-19	11.6314	12.1758	12.4687	12.4445	12.7217	12.8044	35.3467	27.3025	24.3111	28.7814	37.1651	28.1622	27.9573	20.6142	35.1098	5.95331	12.9149	10.693	10.398
WBGene00011969	T23G11.4	I	7694325	7695233	+	101.349	1.82018	3.10107e-19	48.1372	46.0602	55.0322	55.4888	51.0623	52.4644	207.725	187.542	211	115.888	127.414	130.641	129.054	119.766	139.639	20.0564	40.7901	14.0719	29.3471
WBGene00008779	F14B4.1	I	9265951	9270919	-	321.541	5.36178	3.13818e-19	3.82259	7.56481	11.4265	7.2451	4.3719	3.55196	48.3466	48.2361	43.9061	61.4508	69.8638	24.1952	592.819	445.832	582.012	2.61874	4.30377	2.93976	3.08167
WBGene00011449	T04H1.2	V	12241962	12245059	-	126.986	1.12547	4.50105e-19	33.2954	28.6565	27.8674	32.8705	28.8024	27.1614	77.6369	67.5558	57.2785	63.6376	56.8143	53.1332	57.4128	55.3139	43.8664	25.1598	21.7082	21.183	20.536
WBGene00015022	B0205.8	I	10728959	10730287	-	28.5425	-1.8108	4.78308e-19	40.9538	55.4898	77.5319	67.2718	66.303	64.7831	19.7518	15.234	26.2365	22.342	11.3522	26.9587	15.5543	14.2924	15.9333	52.6832	85.9164	72.7896	59.4865
WBGene00008446	E01G4.3	II	13460991	13469602	-	48.59	-1.79066	6.82954e-19	51.4513	54.6828	58.998	63.8869	35.9501	60.4048	23.2985	21.6489	18.7046	13.8043	21.0424	20.3584	19.7863	19.2672	13.9466	105.165	85.1826	89.9485	75.3703
WBGene00020722	T23B12.8	V	8470013	8471244	-	32.3655	3.55218	7.87186e-19	12.827	9.34991	8.94658	3.90186	6.35712	9.22297	40.7741	59.6424	58.4703	78.051	162.541	51.6002	85.2554	32.5564	93.5708	0	1.56452	3.56223	1.76882
WBGene00010766	K11B4.1	I	14794899	14797166	+	86.7158	1.23812	9.07629e-19	18.532	29.1079	20.9921	31.1533	31.9042	21.8811	64.7891	62.5861	66.3309	85.3413	49.2455	75.4418	68.6418	61.2709	59.7672	33.2984	32.8346	35.7552	31.2044
WBGene00007047	wts-1	I	10291870	10297927	-	189.468	2.01043	9.42174e-19	19.2218	22.9636	20.8697	26.6143	26.7177	23.448	51.7292	50.2974	47.6888	105.697	80.3164	81.9304	90.0343	77.5964	99.7116	11.1501	12.2883	12.517	10.3589
WBGene00007626	rnf-121	III	4168797	4170949	-	337.533	1.68495	1.12078e-18	119.36	112.416	113.242	138.76	88.4756	98.062	410.248	358.477	415.833	305.108	250.302	249.948	246.956	229.681	249.855	73.9483	66.8418	57.0718	60.6855
WBGene00004681	rsd-2	IV	13521970	13540271	-	69.8219	-1.32838	1.33771e-18	13.6211	16.222	21.5933	15.6426	15.0184	13.0733	7.44846	6.14846	5.20404	7.32171	6.18174	9.23506	7.18045	5.09838	4.7635	13.6302	15.6804	21.4215	17.8969
WBGene00007850	C31G12.1	V	18179943	18181373	+	50.2881	-2.28254	1.41534e-18	75.1297	95.2277	107.907	112.039	88.0916	112.257	10.8463	7.15709	8.12715	19.6089	16.3267	29.1508	16.5803	21.8011	20.4965	46.2385	49.6175	64.1201	58.1185
WBGene00010768	K11D2.1	I	12497467	12505010	+	47.4064	-3.02605	1.58571e-18	125.42	59.7661	74.1288	50.7241	43.7935	36.8919	3.74934	0.795233	4.21408	16.1485	16.0848	9.38185	6.6867	4.06954	9.01052	55.0026	60.4946	71.2446	55.4231
WBGene00023421	rde-11	IV	13105323	13106927	+	2004.52	1.33987	1.58659e-18	756.954	552.282	575.066	494.581	468.086	474.917	1441.03	1605.14	1696.18	2114.73	1917.72	1814.51	1711.08	1474.1	1526.95	796.606	868.237	962.914	784.071
WBGene00002198	kin-14	I	7075918	7079566	-	123.955	4.29614	1.58661e-18	6.26796	7.44248	8.64746	10.1199	7.64658	8.3203	307.586	271.178	283.697	77.0889	72.7436	70.3539	34.5778	33.0412	28.1376	7.15664	4.93987	1.60679	3.19141
WBTransposon00000611	WBTransposon00000611					151.614	-2.10698	1.68695e-18	21.8199	22.6006	25.409	34.8897	39.2126	31.9239	2.7453	3.91712	3.50634	8.5993	8.00187	5.72455	7.56663	5.14684	6.45916	17.4612	17.7734	21.8148	14.7568
WBGene00008642	F10B5.8	II	8141213	8143478	-	223.517	1.29247	1.93385e-18	51.2896	54.6295	51.5606	58.7304	52.4577	50.4556	150.397	139.262	153.101	110.634	84.9928	100.714	104.662	100.121	105.175	48.4905	32.0361	33.7496	37.1207
WBGene00014822	R11H6.6	V	14591474	14593642	-	19.0231	-2.69738	2.04893e-18	11.6543	18.989	19.7409	34.8603	16.0442	31.843	3.40655	2.8901	0.957198	4.89068	3.84584	4.97238	3.90558	2.46498	3.14873	24.9869	18.953	28.05	20.7138
WBGene00019598	K09H9.7	I	3150409	3152003	-	332.215	-0.941997	2.13833e-18	281.547	366.678	451.589	407.33	334.28	377.887	171.618	153.263	148.897	204.602	174.034	184.999	236.263	194.626	212.99	326.169	364.063	350.897	333.325
WBTransposon00000256	WBTransposon00000256					217.894	1.09774	2.24096e-18	86.0718	87.8816	95.276	123.956	103.978	127.644	229.967	171.841	169.995	218.412	227.669	205.83	292.049	213.766	271.426	123.765	88.5785	107.564	103.484
WBGene00016172	C27H5.2	II	7155581	7160950	+	317.906	3.75468	2.36259e-18	4.21322	30.3498	55.4142	10.7107	8.05404	6.23194	200.694	195.456	183.749	258.39	250.618	215.272	207.554	155.821	174.748	7.14714	15.4166	3.00873	8.13393
WBGene00015555	ufl-1	IV	7032716	7036982	-	169.793	1.0793	2.47961e-18	33.2031	38.2968	42.1814	42.4202	34.8309	34.6171	81.1602	79.3543	87.9477	74.5446	64.0973	58.2843	65.093	68.7351	65.935	25.4633	25.9186	29.5069	26.0983
WBGene00019467	K07B1.7	V	9345022	9346962	-	75.735	1.26412	2.62728e-18	18.7921	23.699	19.3853	16.8129	14.9746	16.5324	41.6817	52.2216	56.6537	43.1414	45.9624	44.8727	38.7735	32.2652	40.1399	24.0649	19.9546	18.4193	12.3981
WBGene00019769	M04F3.3	I	4763220	4765313	-	86.662	5.43104	2.665e-18	3.14322	1.61729	1.07379	2.45863	1.33525	1.54975	5.90633	11.024	12.613	50.8773	85.8836	56.161	211.273	158.559	195.226	2.66601	1.97166	5.98567	0.495364
WBGene00015955	C18B2.4	X	3604291	3605741	-	62.678	-1.51355	2.81678e-18	35.3002	50.7315	76.7742	71.6482	63.9468	57.2402	25.6177	19.6964	28.7931	13.0258	19.5218	16.0256	20.3962	22.592	23.6789	65.0441	61.4657	73.0177	49.3497
WBGene00013029	glrx-5	III	12372583	12373857	-	24.3579	-1.73695	3.22269e-18	36.7845	49.7707	55.3853	73.3534	51.3156	54.0736	10.7521	21.2848	22.1556	15.4365	16.1849	16.4417	13.6969	16.8572	14.5763	48.5332	57.8275	63.5633	52.6039
WBGene00016261	C30F12.2	I	6967670	6970190	-	70.313	1.57187	3.34606e-18	12.8505	20.0493	14.3738	20.4277	18.4899	17.8836	57.797	72.627	70.4766	40.1841	36.4417	45.9339	42.5089	33.9311	45.1574	13.5365	16.3816	11.0516	16.463
WBGene00013193	Y54E2A.8	II	14778345	14782723	+	105.214	1.18617	3.45693e-18	26.6601	23.9017	22.9417	29.8586	22.0214	26.14	77.042	70.7714	63.8985	75.7721	69.5815	64.703	54.1474	63.0526	47.9326	43.1695	36.6559	36.3462	29.8567
WBGene00012544	Y37D8A.2	III	12820141	12825651	+	31.1971	1.5287	3.79444e-18	4.72106	5.04514	6.07909	6.95956	5.75944	5.95355	16.2411	20.6684	21.4756	20.5738	13.3741	19.523	16.5514	16.9369	22.2531	9.70275	11.6937	6.05122	6.20978
WBGene00012922	Y47D3A.1	III	11139241	11141825	-	349.007	2.53561	4.3906e-18	34.0995	68.6268	101.414	68.9328	51.7692	61.8238	262.304	236.025	251.424	421.685	446.63	377.901	186.021	148.721	304.797	24.3462	29.693	33.0846	25.7136
WBGene00022880	tbc-2	II	5823816	5827443	-	118.841	1.1063	4.67522e-18	22.1047	19.1495	16.7211	18.7312	19.8982	19.8511	45.0966	53.1107	45.6844	38.9031	38.586	50.4827	32.0498	34.9935	29.6173	20.7576	19.1479	15.7854	17.1694
WBGene00012641	epg-6	III	10596615	10600184	-	500.248	1.81768	5.43173e-18	117.259	90.0398	80.8045	95.9795	85.1746	87.2728	567.496	577.355	557.777	381.451	323.263	361.881	261.572	276.884	229.843	138.176	135.597	156.607	134.789
WBGene00022459	Y110A7A.9	I	5119223	5123985	+	687.538	2.02972	6.2854e-18	101.828	71.1909	63.3871	68.0174	66.8028	61.5928	416.731	437.197	387.993	236.038	193.8	206.85	167.175	152.472	164.594	54.2251	58.3867	47.5785	48.1767
WBGene00009043	F22B5.5	II	8453254	8454613	-	79.7133	2.7996	6.81985e-18	11.6211	17.9383	22.0005	22.9776	5.11951	15.5976	56.0479	41.0666	41.0422	156.056	134.988	137.413	128.95	96.4749	132.498	19.1659	14.1742	8.60618	9.25903
WBGene00012552	enu-3.5	III	12878515	12880699	+	130.002	0.943488	6.82282e-18	31.6113	33.7059	46.6769	38.2316	36.6185	32.8617	76.6473	79.0528	64.1886	66.168	61.5334	89.0015	71.7299	61.262	78.9035	47.4864	34.5613	44.4231	35.7134
WBGene00000266	bre-1	IV	8987130	8990444	+	470.834	4.89356	7.79974e-18	5.12356	19.6071	35.0338	10.2279	12.0615	7.73635	235.032	226.202	204.041	724.848	801.92	633.785	119.547	59.433	21.1794	7.60498	4.68691	4.26863	5.29897
WBGene00021209	hgap-1	I	700274	715874	-	38.3342	-2.5253	7.79974e-18	2.68459	11.7005	11.6123	13.5464	16.1224	13.3531	2.07716	1.40981	1.8677	0.596424	2.43882	2.59881	1.69348	2.70547	1.68956	10.3135	10.1699	8.94653	10.4527
WBGene00008587	F08G12.3	X	11300283	11302094	+	122.822	1.56966	7.91066e-18	33.9916	35.965	43.219	38.8839	34.6418	44.2001	78.7164	68.9198	72.9021	121.148	120.575	120.283	92.0928	88.8565	129.918	25.5825	18.9196	31.9095	22.9748
WBGene00013535	gyg-3	IV	15513786	15514464	+	25.4655	-3.42683	8.95286e-18	32.09	58.0956	66.0805	33.6228	42.4105	37.9432	1.56332	3.97894	0	17.9553	11.2955	5.21579	2.38978	3.39366	3.46801	74.0938	86.9783	67.3336	81.9473
WBGene00017462	F14D2.14	II	3346745	3347519	-	56.1045	2.08094	9.32411e-18	24.0455	33.7424	31.3644	39.8968	33.5844	37.7223	143.765	129.288	158.353	107.328	85.6966	88.7354	120.139	71.7797	115.875	19.4679	15.9973	7.28481	12.0576
WBGene00020756	T24A6.20	V	3553134	3554568	+	126.826	-4.14329	9.51533e-18	159.467	193.003	294.884	350.556	184.302	305.267	11.8889	9.36607	10.4992	7.31512	6.90278	6.37485	12.9815	7.98837	9.41928	28.7489	45.3576	27.9701	31.6944
WBGene00019208	lips-14	II	1484094	1485764	-	262.419	2.66149	9.60058e-18	116.63	43.8233	72.0198	94.5298	72.2531	79.4467	607.584	580.548	537.695	403.785	474.002	356.092	221.654	164.32	224.64	38.7234	39.3071	28.1279	35.1289
WBGene00009081	F23B12.4	V	14441057	14445346	+	67.1687	-4.47871	9.73558e-18	6.11675	21.1317	25.5978	48.6428	37.2439	15.8332	2.29876	1.95026	0.645924	5.50044	1.55712	2.39671	2.34268	3.74262	2.9747	118.029	118.304	104.834	91.5787
WBGene00044038	C47G2.6	II	11293997	11294579	+	16.5277	-2.72369	1.03105e-17	21.3474	45.6256	68.7201	61.4401	50.4577	41.089	4.31989	5.49748	9.7107	10.3366	5.85236	12.6111	11.0061	3.12588	4.79155	58.4978	57.683	43.7793	48.9118
WBGene00018317	F41H10.4	IV	5364559	5366751	+	253.326	1.0971	1.1128e-17	72.6347	81.5578	66.5262	87.5084	71.6414	59.893	154.841	158.119	165.57	129.732	119.869	132.292	131.659	129.071	129.115	42.4878	53.4175	44.1191	56.2486
WBGene00021474	dot-1.1	I	2382953	2401492	-	71.786	-1.15624	1.15567e-17	17.412	22.1515	20.9335	27.2394	21.2417	21.9576	8.80879	10.8897	9.61778	7.46748	7.72848	9.86639	10.516	9.47002	7.81644	20.4487	18.4836	18.4919	15.3036
WBGene00011066	ztf-15	I	7255380	7258700	+	341.05	1.80788	1.27769e-17	60.4983	56.6103	55.3459	60.088	51.3201	58.0269	243.541	237.707	241.28	137.095	110.982	131.513	139.562	127.751	148.887	45.9435	30.0651	32.8209	28.0933
WBGene00009919	kbrl-1	I	7347222	7350386	+	161.505	1.19869	1.28456e-17	51.5346	40.3192	46.4251	42.8414	41.285	37.4608	109.108	105.565	86.1031	102.207	88.8975	80.9367	88.9536	72.2312	68.3206	26.1964	33.0644	38.8183	26.0897
WBGene00012860	acdh-11	III	10566181	10571606	+	79.983	1.52998	1.40482e-17	13.4887	17.351	22.1763	19.6951	16.3784	15.1301	55.8886	55.6947	55.8365	44.152	47.6724	32.9272	36.8408	41.404	36.0792	12.0129	11.8456	17.9808	8.74234
WBGene00022697	cyy-1	III	8405874	8409406	+	214.322	1.37057	1.44872e-17	65.5212	63.135	61.7242	53.2699	47.6264	55.1633	182.813	191.879	180.816	134.479	112.275	117.194	105.662	111.496	105.442	38.9017	51.1465	52.934	39.6456
WBGene00013536	Y73F8A.32	IV	15514537	15521258	-	308.894	2.89947	1.67762e-17	90.5366	108.142	123.234	37.6221	71.3116	47.4287	329.617	422.175	314.305	1059.41	839.316	736.102	306.657	186.962	332.582	47.9946	48.5093	53.8782	40.5757
WBGene00021020	W04B5.3	III	2418345	2423912	+	36.9072	-4.42971	1.73361e-17	61.4307	30.3789	33.2571	28.0299	25.7093	28.5634	0.448905	0	0.504547	0.429653	1.2163	1.87213	0.914961	1.29931	3.65139	5.06569	20.4801	6.82403	12.0479
WBGene00009161	F26E4.6	I	9773172	9774012	+	39.8393	-2.11331	1.77224e-17	108.354	168.154	196.424	137.157	91.8106	147.776	27.5851	35.1047	41.3391	33.0027	18.6854	13.4216	30.4548	28.2776	27.1973	108.95	84.4114	64.0652	86.7588
WBGene00019569	K09D9.12	V	4002327	4004309	-	487.361	3.08489	1.90265e-17	19.9451	48.2553	66.4699	87.1342	46.2697	68.1049	142.338	125.968	119.202	676.895	631.682	598.269	505.71	456.414	550.615	40.3131	44.0994	36.7697	39.5589
WBGene00022165	Y71H2AL.2	III	2686791	2688997	+	33.305	-4.34716	1.93813e-17	16.8554	186.944	214.971	193.126	107.668	135.738	0	0	0	9.43106	15.5741	8.21881	11.2971	5.34758	3.64316	66.7165	115.128	112.343	95.039
WBGene00016273	C30G12.1	II	7299514	7301632	+	1785.7	0.976607	1.99949e-17	488.208	613.993	685.803	672.459	519.745	591.466	1256.26	1106.63	1187.27	1416.76	1398.99	1281.96	986.319	804.159	909.885	522.32	619.584	567.483	554.919
WBGene00016550	C40A11.7	II	2148732	2150363	-	233.664	2.3321	1.99949e-17	178.133	58.0043	62.2507	46.3333	75.0623	40.8379	339.576	357.239	342.229	488.604	540.803	567.418	276.274	262.099	249.427	58.7569	57.9385	120.448	63.1313
WBGene00016340	gba-2	II	2182503	2186434	-	770.988	4.31158	2.60398e-17	27.555	67.7883	164.22	20.0381	20.0577	15.974	402.653	363.23	351.993	1021.73	959.024	852.611	1145.33	923.256	525.553	7.6688	12.6033	12.9134	13.7742
WBGene00006578	tli-1	I	10536115	10538086	-	9.61777	2.7722	2.91574e-17	1.44645	2.60487	0.864746	1.97999	2.86747	3.12011	12.3668	14.5274	10.6921	12.747	12.0285	13.4889	17.4505	17.209	12.6619	4.29398	0	2.41019	1.99463
WBGene00044637	rft-1	V	4438932	4443223	-	587.353	1.59933	3.15036e-17	121.281	166.408	188.171	74.5378	85.8674	74.0345	456.876	405.105	441.542	454.94	425.376	418.64	397.865	324.707	360.709	142.056	143.7	203.462	157.005
WBGene00015353	C02F5.13	III	8247351	8248814	+	87.138	1.91357	3.39446e-17	37.6733	40.5306	37.8789	48.444	39.0395	35.4608	210.603	206.384	191.138	109.948	84.4244	100.512	91.8188	90.4577	118.256	27.9596	23.8106	31.3871	26.92
WBGene00044799	ZK686.6	III	7771591	7772559	-	1850.76	0.94229	3.79316e-17	1137.48	822.649	1018.94	962.589	849.452	824.143	1860.28	1810.55	1687.1	2421.71	2255.39	2213.28	2028.41	1665.07	2052.62	1238.08	1178.7	1296.37	1107.06
WBGene00010711	K09B11.4	IV	13429466	13430102	+	208.333	1.0879	3.83714e-17	192.103	142.774	181.841	182.125	138.579	183.249	377.621	387.067	337.649	396.36	282.732	325.508	340.486	315.91	269.891	155.244	118.716	192.058	107.14
WBGene00010699	trpp-6	V	9991812	9992792	+	191.921	1.44819	4.76255e-17	137.07	116.441	116.044	138.519	124.011	106.362	392.052	368.547	386.247	249.001	246.987	282.598	221.968	217.145	259.483	60.0809	90.2126	82.7748	78.6516
WBGene00011252	R11H6.4	V	14609943	14610705	+	47.4279	2.87445	4.77249e-17	7.55369	8.32849	12.9026	11.8171	16.0442	8.37973	58.1951	49.3726	62.2179	173.891	139.732	178.769	122.953	92.4368	40.9335	19.2207	25.2706	21.5769	15.4758
WBGene00022036	Y65B4BL.4	I	502932	506250	-	267.646	1.36598	5.16781e-17	99.9229	76.2024	87.1176	86.8445	63.6713	68.2549	235.485	244.919	213.674	324.976	239.532	218.602	279.051	245.689	298.51	132.426	128.84	156.588	112.53
WBGene00012298	prmt-7	I	9060493	9063160	-	176.436	2.004	5.65409e-17	29.5288	30.3871	32.699	35.8274	29.6017	31.2689	183.169	156.523	158.746	82.7988	75.3412	83.5684	75.1172	64.8335	87.7946	14.942	17.1896	22.365	20.3598
WBGene00004128	pqn-41	III	1905962	1939568	+	218.42	0.762787	7.1563e-17	19.0952	16.7733	17.1554	22.7209	17.0451	20.2081	28.5861	28.0197	37.9002	31.079	32.9618	30.2093	33.1627	36.6505	32.2203	17.8516	19.1471	16.1726	22.5786
WBGene00010989	R03D7.2	II	10932741	10935140	-	22.6182	-2.02646	7.31565e-17	8.55584	12.8399	11.0825	12.6877	18.0213	16.3025	2.81348	3.97825	5.27036	3.59043	2.11753	3.91116	2.86723	4.07168	1.38696	16.9328	10.9573	19.0085	11.4051
WBGene00006830	unc-103	III	4115226	4147255	+	510.351	2.93398	7.53432e-17	13.5139	37.6049	49.629	19.757	10.9348	15.8246	107.741	95.5624	96.0207	188.881	203.627	184.724	135.401	120.88	147.135	13.0997	9.4861	8.27188	6.46536
WBGene00019197	H14A12.5	III	7467574	7468676	-	21.5405	-3.26332	7.87971e-17	106.493	42.0642	63.6655	29.4491	34.1192	25.9878	1.4149	2.4008	1.59028	5.41689	3.83367	7.08092	4.3258	5.11913	9.4163	35.1264	36.2116	35.8477	32.6337
WBGene00017534	F17A9.2	V	6107828	6114856	+	97.9479	1.25306	8.2318e-17	23.6758	27.2644	26.0619	32.9231	27.1926	30.8044	61.2952	70.4552	71.1152	64.3439	39.7339	57.7225	52.8948	54.3686	55.5597	18.9657	16.5014	16.2811	18.8635
WBGene00020376	T09B4.2	I	6184072	6185368	+	74.6455	0.904672	8.54963e-17	39.7305	36.018	34.3091	44.8895	38.756	41.3545	75.4859	72.4871	65.2635	69.0729	75.6681	59.5025	65.5156	68.4272	64.4059	43.0593	32.3062	25.2198	28.1765
WBGene00007620	ocrl-1	I	9715321	9728108	-	289.112	1.5819	9.38537e-17	47.171	44.2747	40.2867	51.0886	48.5546	44.5023	182.389	181.926	196.184	105.393	92.9863	106.632	99.1905	80.173	93.7777	35.393	36.4175	39.7318	33.3103
WBGene00018409	F44B9.8	III	8028133	8029649	-	105.759	1.04889	9.38537e-17	41.138	47.4898	42.2511	54.8682	41.8219	50.9675	97.1222	94.7579	87.3285	77.6856	83.3314	79.2727	82.7171	81.3214	84.129	25.051	28.5618	22.8491	38.11
WBGene00016446	C35D10.10	III	4860669	4861794	-	88.0658	2.35819	9.55988e-17	20.8112	26.4132	29.8602	23.4231	27.5043	25.7377	192.531	178.825	207.165	80.3469	69.2251	76.869	66.0229	71.3084	105.258	14.4155	23.3528	20.8063	11.4793
WBGene00022629	ZC513.5	V	8035111	8039506	+	84.4628	1.39312	9.75383e-17	23.9848	29.1329	22.5664	20.0938	19.4868	25.1053	68.2688	59.2354	56.9668	60.886	58.3882	58.2364	42.9561	37.0496	50.8641	12.8397	20.7178	7.86204	16.4831
WBGene00007187	tag-342	III	9468157	9469899	+	158.275	1.10788	1.49531e-16	69.6178	64.4772	52.4777	55.2445	60.6049	53.2781	168.811	181.725	178.995	140.231	141.676	118.886	124.563	126.185	125.417	79.0736	79.7443	94.8193	78.137
WBGene00018325	F42A6.3	IV	3320013	3324950	+	29.8013	-2.04467	1.71371e-16	12.4767	12.0928	14.0507	10.5915	11.2165	10.2645	1.90828	2.26657	4.71858	6.57518	3.44697	2.86501	3.50052	1.93316	4.23325	18.95	19.9601	24.1739	14.7243
WBGene00006971	zak-1	III	6853113	6856804	-	23.9261	3.62955	1.75294e-16	0.97467	1.003	1.16539	1.33418	0	1.68195	4.48712	5.16645	3.24212	14.1111	21.9998	14.1686	19.5979	13.9152	14.9311	0	0.713284	1.62407	1.20965
WBGene00001811	haf-1	IV	17376427	17379317	+	52.3035	4.20536	1.83294e-16	2.57147	2.8116	1.72949	2.63998	3.18608	1.10937	84.9824	74.9684	82.6856	19.8286	12.9831	15.164	12.9263	11.6256	15.3194	2.86266	1.41139	0	1.0638
WBGene00021369	siah-1	IV	3744048	3747655	+	116.094	-2.77391	1.93103e-16	41.7541	84.7637	108.926	145.486	115.883	149.347	9.98568	6.77746	5.61171	12.9025	14.8809	13.3263	11.9573	19.148	12.1835	32.6784	47.2237	39.2143	45.0156
WBGene00019341	K02F6.7	II	2525220	2529255	-	81.6822	-1.13179	2.41488e-16	30.7726	50.209	50.1079	51.3609	46.5558	42.9717	21.8362	22.5924	16.1623	22.429	20.2027	27.0979	25.5099	26.206	16.1469	52.8884	56.3002	55.3238	53.602
WBGene00009009	F21D5.4	IV	8738087	8739101	+	367.147	2.60181	2.56658e-16	72.9181	112.177	154.118	45.0341	67.1665	33.6823	574.508	568.783	541.185	244.799	250.25	290.101	709.393	503.345	1076.74	76.5288	108.882	78.5465	119.444
WBGene00007001	tufm-2	I	4247754	4249415	+	251.542	2.08158	2.67144e-16	55.0472	54.759	52.655	61.1186	53.6538	47.8923	374.099	370.623	326.881	154.195	118.801	130.852	165.719	130.983	132.068	49.0244	40.9561	36.6895	45.2924
WBGene00001368	exc-7	II	9575971	9581490	+	132.238	2.97563	3.17009e-16	8.01689	17.6548	22.0469	13.754	10.1714	13.0044	50.1943	38.2904	47.8825	109.002	198.859	111.175	76.7299	72.6414	70.8019	9.51968	4.22419	3.206	5.30647
WBGene00017017	D1014.4	V	8133432	8134985	+	48.7436	1.5546	3.5699e-16	23.8919	36.8795	22.0745	40.6329	32.2934	35.6072	119.991	109.071	107.57	88.8682	68.3773	77.4452	82.9779	59.951	84.5027	22.5674	14.3056	47.0487	27.5552
WBGene00014060	ZK673.4	II	10452920	10455200	+	1123.16	5.56365	3.59161e-16	3.17044	71.311	118.869	13.2263	13.9171	3.51714	468.258	454.382	482.776	1717.44	1560.91	1556.81	1387.59	1272.99	1444.93	1.34455	4.64039	4.52813	5.74603
WBGene00009115	F25F2.1	III	4508855	4512162	+	18.9678	3.6528	3.66554e-16	2.1883	0.938296	0.436084	0.99849	1.08453	0.944068	29.2636	28.4901	19.9502	9.6423	9.96534	12.8044	8.31123	7.28981	5.32109	2.16542	0.533815	2.43088	1.20705
WBGene00006769	unc-33	IV	3516819	3526602	+	54.7207	-1.39358	4.10461e-16	8.16839	14.7102	15.649	15.5861	12.1448	15.5375	5.37215	6.00789	6.8614	5.37547	5.7341	6.11025	5.47478	5.83094	5.95869	18.7378	17.9334	25.3656	14.8481
WBGene00022020	hpo-39	V	4573133	4573924	-	59.3078	-4.77239	4.19668e-16	8.58374	44.1662	60.554	56.3996	42.5414	51.8443	4.51625	1.91579	0	4.32257	4.07892	0	6.32848	3.26797	8.34891	208.952	198.504	205.962	149.144
WBGene00001520	gas-1	X	15586812	15590397	-	162.044	2.68412	4.61468e-16	8.58994	15.5746	10.5153	11.5718	9.73076	7.05874	128.053	127.355	118.527	168.908	140.921	113.09	139.821	144.439	89.1193	49.7864	31.1322	31.3527	33.8439
WBGene00000497	chs-2	II	196985	211941	+	2010.99	4.90999	4.62806e-16	11.7059	29.5417	38.9901	24.3153	23.9794	20.2966	55.7237	51.2569	55.0491	947.238	939.14	842.239	546.138	469.748	593.354	3.64052	3.91616	5.20139	4.1201
WBGene00001628	gly-3	III	7914314	7917767	-	152.384	1.38842	4.62806e-16	28.8594	23.8811	23.8344	20.6346	22.1178	24.1307	103.314	94.292	87.9701	69.6681	62.9135	60.7131	61.817	53.5203	62.2167	40.6284	33.0951	43.626	26.2576
WBGene00007717	C25D7.5	V	15053765	15056280	+	216.35	3.26833	4.64538e-16	77.939	27.2227	42.8538	20.7664	11.8418	12.2716	436.259	410.751	460.897	214.146	207.482	217.828	127.735	104.504	118.967	21.955	13.3226	17.0629	17.5728
WBGene00006831	unc-104	II	6994987	7010624	+	120.419	4.81018	4.81607e-16	1.35695	1.01556	1.17998	1.35089	0.978196	1.3837	86.3226	79.9813	82.4326	10.2499	3.22406	9.33844	9.67359	5.40095	10.6786	0.366208	1.26388	2.0555	0.884572
WBGene00013604	Y87G2A.18	I	13512313	13514320	-	76.628	-1.01725	5.09108e-16	98.7681	135.959	164.873	129.932	164.014	148.305	57.3649	80.1594	77.7498	79.1275	60.9529	60.513	71.3566	79.3561	61.1329	163.739	150.193	132.515	129.478
WBGene00015894	acdh-2	II	5544781	5547492	-	65.6143	2.19979	5.33279e-16	6.46487	5.60235	9.15384	17.699	13.1533	11.7434	29.0912	23.9215	30.6849	54.4021	70.3338	53.3822	36.9447	37.2431	39.3828	8.08077	6.97219	4.53569	5.81817
WBGene00003045	lir-2	II	7667993	7671905	+	289.44	1.57095	5.42556e-16	78.3985	73.2722	68.8328	88.8254	61.9421	76.468	265.027	220.622	251.964	179.756	148.927	150.003	155.099	136.621	158.033	41.6002	42.6838	39.127	44.0797
WBGene00007388	folt-1	V	11141498	11143121	+	362.617	4.13077	5.64746e-16	78.5159	11.3314	24.901	18.3497	7.11819	12.8056	835.023	715.911	744.592	87.9978	106.356	107.677	249.324	204.598	346.915	17.055	18.9196	9.57286	15.8447
WBGene00004039	plc-4	IV	7509479	7512667	-	263.114	1.17537	6.60583e-16	58.5634	57.8493	51.196	53.6953	44.6316	43.8565	136.622	157.218	146.205	103.984	91.8875	96.0735	108.497	83.61	90.0095	41.0031	52.9659	57.0767	37.6362
WBGene00021387	Y37F4.6	I	10870023	10875046	-	486.915	1.87082	6.92811e-16	52.2669	65.1783	69.4382	78.1705	75.1926	53.2402	189.061	191.182	183.518	405.315	435.937	383.88	356.639	326.811	343.503	115.293	123.781	124.589	104.909
WBGene00011068	set-14	II	10793575	10796294	-	200.436	2.21245	6.96013e-16	34.1009	32.8426	31.8871	40.6947	39.0013	33.5728	283.505	270.285	317.353	100.723	102.836	101.686	98.4557	104.029	92.7003	33.7444	32.6345	34.9671	38.5842
WBGene00016953	C55C3.3	IV	5685287	5688273	+	278.78	-3.95481	7.46018e-16	137.856	94.3545	102.956	75.2469	56.1901	76.7039	15.252	19.17	10.7934	12.4352	10.2037	43.8185	8.34736	9.40134	7.10106	508.687	442.516	499.486	361.014
WBGene00021923	Y55F3AM.5	IV	999214	1003639	+	71.9016	2.4546	8.99729e-16	11.9174	11.1489	9.06777	12.8528	12.3495	12.1523	120.417	122.11	128.135	68.8787	43.1163	53.4878	50.1034	39.1844	42.1504	27.3378	9.51425	25.2734	11.3543
WBGene00007704	mdt-21	III	11777625	11779629	+	66.8019	-1.60602	8.99989e-16	41.965	59.0192	65.2296	91.9104	45.0623	82.0731	24.8394	32.0007	27.9183	18.491	27.4194	21.4856	27.189	23.9651	16.3268	99.6628	93.1563	88.5719	86.0318
WBGene00010242	F58D5.2	I	12066010	12068668	-	46.0976	-1.97273	9.03195e-16	29.65	74.1002	87.9966	98.5675	76.6221	77.6626	29.2501	18.9072	23.4827	11.9982	20.1277	18.5883	24.131	26.2048	13.3895	88.02	80.5945	148.215	68.3394
WBGene00003684	nhr-94	V	7684363	7686335	-	19.7451	2.29141	9.8085e-16	3.27367	6.73766	4.24045	5.47701	6.48978	5.64926	15.7888	19.4838	26.6187	17.1723	14.2598	26.9371	21.9414	18.6951	23.3501	3.23944	0	3.63656	1.20382
WBGene00009211	wdr-46	IV	12372253	12374908	+	164.928	1.72714	9.87268e-16	30.3066	32.0736	31.2956	37.0854	30.3815	36.5499	163.079	145.658	144.089	66.3364	66.2793	64.9886	76.4034	80.9641	79.0533	26.5818	22.6831	25.2496	22.9858
WBGene00020688	T22D1.11	IV	6926140	6928517	-	7.62164	3.90458	1.10953e-15	0.725155	0.559675	0.433526	0.661755	0.718779	0	4.29225	5.25999	6.9684	5.47756	5.16881	10.3426	4.86027	5.86666	5.64253	0	0.530684	0	0
WBGene00010704	K09A11.1	X	13262495	13264589	+	227.127	1.1471	1.23265e-15	49.9614	63.349	61.0179	77.183	68.2698	57.8883	148.802	131.022	144.56	113.217	114.891	128.029	119.115	107.333	119.057	29.6634	40.7415	70.1675	42.5186
WBGene00007675	C18D4.6	V	17535615	17538373	-	172.257	-2.47678	1.4165e-15	43.164	72.685	76.5356	159.799	131.27	106.228	17.4198	20.8	23.9299	35.8156	25.0562	38.2077	29.5877	23.3426	29.1019	232.978	223.272	272.981	196.153
WBGene00021482	Y39H10A.6	V	3749494	3757074	-	296.694	3.52402	1.45959e-15	7.46776	27.7203	41.7751	9.00535	7.40209	8.2844	65.2509	86.3119	70.5788	346.175	302.266	313.383	124.772	74.885	119.588	7.91751	10.9301	10.6657	12.3575
WBGene00019538	K08D12.4	IV	1707296	1708691	+	12.8133	-7.02756	1.69394e-15	2.4948	12.1947	8.94893	39.8419	35.8565	58.12	0	0	0	0	0	0	0	0	0	48.1399	36.5149	54.0413	36.467
WBGene00002117	ins-34	IV	14106584	14107715	+	18.4126	-2.49838	1.71427e-15	41.5056	47.8669	59.0394	65.3048	41.1406	76.5643	7.53026	4.79149	4.23182	7.20732	10.2016	21.9832	5.75559	6.81113	8.35243	33.9903	35.6117	38.1571	32.3676
WBGene00021103	eri-3	II	1123534	1127791	+	213.522	0.841283	1.85723e-15	72.0001	57.9095	67.2853	81.2669	65.7328	72.9139	127.603	129.825	132.215	99.2312	104.892	91.881	124.961	122.991	111.68	48.3731	64.8934	50.5145	57.6909
WBGene00015378	C03B1.7	X	6341835	6345842	+	21.9779	2.10947	1.90836e-15	1.48814	2.80756	1.3345	2.03705	2.45843	1.71202	9.78714	5.81236	6.60016	9.9919	16.5002	10.3402	8.478	9.44265	13.5093	1.47258	3.63018	2.47965	3.55701
WBGene00000004	aat-3	X	2552436	2557726	+	11.029	2.4985	1.92662e-15	1.84637	2.28004	0.883064	1.01096	1.09808	1.27448	8.25731	7.82965	9.28082	8.83298	8.33508	11.749	7.17755	5.975	4.31005	0	2.16194	1.23062	1.22213
WBGene00016061	hpo-15	V	5509934	5513830	-	293.024	3.9261	1.96142e-15	17.9796	20.2477	16.2248	13.0023	11.4327	7.02492	512.703	506.904	486.982	92.2494	84.6315	93.4183	62.0722	41.0061	47.5138	15.1061	11.42	18.0884	10.6659
WBGene00022587	ZC317.1	V	5471779	5473144	+	50.2667	-1.99716	2.10847e-15	40.5374	64.6252	70.7181	80.051	77.7272	58.4861	9.61525	9.64074	7.85969	19.2424	18.1578	15.3109	16.48	12.0177	18.7447	49.32	33.0705	66.4392	27.1254
WBGene00006490	kdin-1	IV	11038662	11047422	+	291.695	1.29077	2.26179e-15	32.5131	26.4361	25.7569	31.6242	26.6571	24.3591	84.4764	90.4828	75.9579	53.2286	54.5199	59.011	52.0129	42.5344	47.2403	20.6544	20.9542	24.0782	19.7053
WBGene00014643	B0391.8	V	15595055	15596466	-	30.0403	-2.01001	2.32117e-15	11.0738	23.5345	20.1488	29.438	34.8381	25.7564	6.33299	2.14916	2.84719	8.48595	9.15157	5.28228	8.06747	5.95733	6.08785	30.0153	22.5503	20.8587	28.4164
WBGene00000493	che-14	I	5746633	5754278	+	44.0863	2.74463	2.43889e-15	1.3574	2.67731	2.02877	4.542	3.13942	2.53762	22.9134	18.9347	21.74	24.7789	33.0576	29.2882	10.7658	5.81383	9.902	7.38765	2.31788	1.50787	2.87014
WBGene00006592	dpy-31	III	7202661	7207664	+	2245.61	0.922188	2.48038e-15	730.778	613.663	710.598	479.074	448.122	429.674	996.731	1177.7	1021.52	1256.41	1239.29	1140.81	1155.07	883.402	1064.54	626.986	604.426	668.992	519.032
WBGene00000177	aqp-9	I	9605896	9609025	+	386.717	1.93253	2.71668e-15	64.068	119.407	167.679	78.6051	67.7383	61.4221	434.468	481.406	439.91	552.954	593.668	521.71	539.624	401.786	461.133	194.421	185.461	211.138	152.352
WBGene00013385	Y62E10A.19	IV	13403769	13408306	-	13.7875	3.70985	2.90197e-15	1.12462	1.73596	0.672341	1.53944	0.557366	3.39625	8.87561	6.90254	9.14445	12.7425	14.6963	30.846	30.9044	23.0136	13.1262	0	0.82302	0	1.24066
WBGene00007193	B0491.6	II	11345943	11348248	-	224.909	0.869613	3.71502e-15	73.1215	65.2479	65.1785	70.3355	47.3396	58.5444	106.578	123.869	119.789	111.13	98.9968	92.1481	102.654	101.573	108.604	44.0009	62.6716	41.7112	48.1456
WBGene00010642	mks-6	I	7161016	7166518	+	49.9624	2.44785	3.96305e-15	2.59195	3.23886	5.4235	3.88592	3.48672	3.83386	24.8394	28.718	26.8234	16.3156	17.5953	19.2964	9.80294	7.40099	9.54395	3.29767	2.70978	2.46795	1.22546
WBGene00021515	set-23	IV	1602985	1605609	+	577.423	1.39264	4.30428e-15	382.298	198.04	268.885	209.166	172.322	258.215	838.472	833.938	845.22	986.536	740.837	781.917	737.969	695.628	826.963	408.256	407.634	423.715	377.376
WBGene00017303	F09F7.6	III	5551232	5552131	-	85.7864	-3.27963	4.36859e-15	95.544	249.585	271.32	154.26	129.307	137.926	55.5865	61.5123	38.0292	18.5053	26.1933	36.285	14.7779	20.9857	7.14847	490.907	451.798	581.702	438.84
WBGene00016674	C45G9.2	III	5069001	5070418	+	220.313	1.54486	4.7375e-15	95.9907	71.8974	76.637	74.2922	65.6391	62.9042	342.024	319.325	335.917	224.102	155.896	162.636	159.213	161.331	155.411	77.5527	88.9215	87.0597	68.698
WBGene00006402	fut-3	II	5657710	5659854	-	143.589	1.50129	4.84223e-15	37.4003	51.1541	51.5114	58.7561	45.5181	50.2434	128.902	136.832	143.48	112.646	99.5472	109.074	92.9705	94.1748	106.829	22.4866	24.9451	20.5101	27.6804
WBGene00012189	W02A2.4	IV	13339724	13342333	+	30.266	2.68132	4.88329e-15	1.60243	2.06126	4.55049	2.92467	2.7796	4.49355	11.5927	12.0705	10.6606	31.7736	21.4161	30.7661	41.3496	33.1727	19.8721	7.13555	2.34539	6.67524	5.08237
WBGene00007855	C31H5.4	I	9042270	9042599	-	46.0391	-1.89515	5.77578e-15	74.1635	182.318	201.984	214.318	226.66	158.199	43.356	64.3705	57.867	25.9354	36.7103	54.2442	33.1382	41.1764	34.0636	79.5038	153.778	157.904	134.088
WBGene00007041	tag-180	II	11323051	11329429	-	98.9157	5.92549	6.35345e-15	1.30094	0.3825	0.444429	1.0176	0.92107	1.12249	2.2001	3.31832	2.19805	107.861	118.781	98.8903	20.802	10.7902	11.2074	0	0.816046	0	0.512562
WBGene00018757	tag-304	V	1467744	1471105	+	37.9885	2.13195	6.70114e-15	6.99828	12.0886	10.1608	12.7728	9.90963	10.7827	28.2731	28.4494	22.9094	40.9055	27.9106	34.0023	43.8899	41.8684	51.5373	4.45185	2.19492	1.66587	4.41165
WBGene00012907	cpt-1	II	12788252	12796452	-	37.1544	-1.98998	7.2039e-15	6.80805	15.2629	19.4784	11.76	10.3633	12.168	5.43695	2.98468	2.8757	6.1221	2.02195	2.66759	3.91117	3.93418	4.25687	23.8196	18.8615	18.6367	16.6305
WBGene00017536	F17A9.4	V	6108964	6110722	-	82.5247	1.59837	7.50801e-15	10.1468	21.536	27.5503	28.5505	13.8291	15.3212	47.8251	48.5952	38.1272	82.4998	60.2706	66.7932	69.4244	49.0927	71.1402	15.061	22.8956	15.4983	21.9211
WBGene00017133	EEED8.2	II	5416714	5418377	+	151.605	2.62836	8.01104e-15	32.5452	42.05	56.6408	64.0195	48.0301	41.8095	320.587	354.307	314.348	167.532	153.793	170.595	151.722	125.97	182.191	17.1759	11.644	12.0509	14.7603
WBGene00015478	mapk-15	III	6067857	6072076	+	458.277	3.62735	8.74513e-15	13.2841	56.6912	99.0382	24.6019	18.5891	21.5754	102.27	95.9215	110.903	585.336	615.467	601.83	494.669	410.175	404.721	13.9184	21.7306	16.9267	18.534
WBGene00013676	ekl-4	I	14469506	14476790	+	99.9411	1.09225	8.84319e-15	27.623	22.5038	23.395	24.1576	33.0843	25.8202	70.1446	67.645	79.4064	59.4085	46.0328	49.2468	50.6564	47.1052	51.4956	41.0013	25.2689	26.8494	27.0874
WBGene00017954	F31E8.4	II	6799114	6800154	-	18.6244	-2.20504	1.01369e-14	21.5294	28.5461	25.7422	38.5386	39.3971	32.1512	3.26754	4.62029	3.67256	11.4672	4.91855	2.72542	6.65994	8.66947	6.4432	12.2909	19.3916	30.3549	20.5537
WBGene00016913	lam-2	X	7143918	7151235	-	116.435	4.69547	1.01798e-14	1.02539	1.75866	1.22603	1.24765	1.01637	1.08135	76.7286	73.2334	70.4063	12.7656	7.98557	7.37483	5.57441	6.50636	4.4326	0	2.00107	0.759369	0.942661
WBGene00011917	T22C1.6	I	7942719	7945588	+	66.9034	1.01481	1.09429e-14	25.9581	19.1133	23.0105	27.3644	18.6319	27.8037	48.8612	48.9453	42.3461	40.5679	56.3584	44.1917	37.4959	38.3378	47.4486	14.6148	22.927	20.8809	18.2681
WBGene00014109	chpf-1	V	10202538	10203485	-	131.95	1.00374	1.10684e-14	98.9962	97.3661	98.4651	100.734	93.7839	74.8345	201.66	171.088	200.753	201.835	144.665	175.892	154.428	160.097	144.006	54.6155	71.8064	99.265	61.3709
WBGene00021939	Y55F3BR.2	IV	857327	874724	+	1663.17	2.74124	1.15813e-14	110.735	92.0781	136.972	65.2981	75.745	59.1017	192.441	176.445	179.321	703.866	675.745	598.911	571.682	463.506	562.853	40.0087	37.2145	34.2638	32.7245
WBGene00021715	Y49F6B.2	II	3502968	3504910	+	196.175	1.23942	1.32957e-14	103.296	79.106	109.147	106.688	76.1956	126.436	330.724	302.031	287.667	216.74	156.008	180.095	268.346	227.88	253.901	128.364	127.748	74.7187	113.955
WBGene00000911	daf-15	IV	9386208	9394930	+	585.634	1.8457	1.34751e-14	39.0842	40.5805	40.3152	41.6294	32.2646	34.8305	205.178	184.097	198.355	94.0031	73.7355	81.2801	92.1154	74.1779	83.9734	27.0152	24.419	29.1605	25.6772
WBGene00012804	Y43F4B.7	III	13307502	13313389	+	73.6772	0.981964	1.39963e-14	25.2883	27.3245	27.4649	24.6158	20.4705	21.8195	53.2207	54.0886	59.8175	46.1628	40.0558	44.8532	41.243	43.3244	35.6648	20.0191	19.7402	19.664	21.3882
WBGene00003607	nhr-8	IV	7710975	7714198	+	190.479	2.29543	1.79301e-14	25.9533	24.2966	40.2982	31.25	14.649	25.1925	240.86	227.676	207.3	100.744	88.6419	93.331	79.4852	63.8137	63.4588	35.3127	19.5208	22.8239	24.2571
WBGene00008419	wdr-23	I	7596507	7602203	+	69.2312	1.32858	1.84439e-14	15.513	16.9029	15.0934	18.0428	13.266	15.2222	36.4089	36.9991	38.6734	36.7622	43.7238	36.3751	27.7264	22.8714	28.1061	7.22388	9.79449	10.1368	9.39574
WBGene00019665	K11H12.9	IV	649665	651994	+	20.0735	-2.80788	1.8557e-14	12.6834	18.0119	29.4207	36.5755	20.618	23.6383	0.667327	0.566158	3.00017	3.83225	3.61624	2.78305	2.38027	4.82879	2.96075	12.0488	14.1087	6.76292	13.4325
WBGene00011263	R13H4.5	V	11860675	11862289	+	203.093	5.22049	1.90969e-14	6.2318	8.16192	12.1929	5.68696	5.61546	7.33227	242.184	227.596	203.524	514.235	572.068	540.125	16.7072	4.85293	4.40822	1.68181	5.80435	9.4399	6.56234
WBGene00001867	him-8	IV	10561905	10563947	+	132.769	1.56949	1.96889e-14	48.2033	55.021	46.0422	55.1125	47.2303	36.8107	184.382	171.269	162.185	103.234	94.7825	104.554	98.4087	75.9383	123.409	29.6064	25.9503	38.7752	29.9504
WBGene00018193	F39C12.1	X	4834881	4853065	-	1391.89	2.4497	2.11587e-14	4.71005	13.1819	14.1845	21.2503	23.2996	17.5093	67.4543	64.3999	64.2316	182.601	171.367	131.361	143.623	135.579	98.3887	32.6692	26.4156	38.2877	24.5478
WBGene00000565	cnt-1	II	12072082	12088868	-	143.132	1.96174	2.18367e-14	16.5813	17.1712	20.3278	20.3031	13.1068	17.2045	75.6455	77.7624	80.3674	50.7338	42.6379	34.0805	44.7351	42.5512	40.8295	4.3616	8.9089	7.69415	10.1881
WBGene00011809	T16G12.8	III	10059302	10061982	+	80.1959	-1.70799	2.23192e-14	24.7212	62.4933	80.9648	79.4498	82.0345	71.4099	24.7412	23.989	20.6573	29.7694	21.0685	28.3013	15.4885	17.9028	12.0224	71.7927	61.3537	96.7124	72.0338
WBGene00195142	M110.10	II	8214057	8214469	-	300.378	-2.29728	2.2926e-14	979.42	957.071	1045.11	787.136	554.747	637.712	292.299	310.441	386.935	109.833	89.9535	104.745	113.637	90.8701	99.2651	860.045	903.479	976.447	990.593
WBGene00006561	tcl-2	IV	179008	183261	+	20.9515	-2.4124	2.37489e-14	15.3169	9.90181	9.6266	16.8449	7.00716	15.2491	0	1.31482	1.74187	3.95549	3.73253	3.01618	3.15876	2.61664	4.20195	19.8203	12.6463	20.9412	20.1468
WBGene00010756	K10G9.2	III	10285923	10288621	+	65.9415	-2.65697	2.37773e-14	26.2392	48.4806	41.3561	77.2773	47.8792	85.929	5.49081	1.99645	4.40815	14.2645	12.752	17.665	15.5881	14.1899	13.9207	97.368	83.7921	127.19	82.5637
WBGene00002163	ist-1	X	7126648	7139646	+	20.8183	2.86824	2.38725e-14	0.742783	2.00648	1.22118	2.37245	0.552189	1.28179	4.8851	4.35173	3.84343	9.81877	10.1477	10.3903	8.83671	8.1302	10.4757	0	1.08717	0	0.307285
WBGene00019170	H06I04.6	III	3061192	3064328	-	214.862	5.94226	2.53706e-14	1.0395	6.68572	4.03945	5.6917	3.09108	5.82994	5.46922	0.580009	3.07357	492.059	376.028	403.151	455.651	407.626	139.021	4.62884	2.28218	5.19628	2.8669
WBGene00002185	kel-3	III	13464829	13471348	+	195.372	1.89872	2.53743e-14	39.4054	41.8295	41.1736	45.0313	41.1703	38.9012	190.984	172.727	180.018	109.498	89.8299	90.3597	99.6959	78.0524	105.314	11.5926	23.3819	22.4783	21.9316
WBGene00045297	fbxc-43	II	4234950	4235982	-	2780.57	0.786509	2.63431e-14	2213.31	1473.16	1881.14	1835.24	1461.23	1674.24	2874.96	2784.44	2777.42	3992.01	3659.89	3502.95	3211.33	2721.2	3047.84	2076.04	1908.04	2051.74	1853.45
WBGene00009189	F27D4.4	I	7725019	7727112	+	245.346	1.3641	2.85792e-14	89.2559	90.5746	95.7528	91.4076	65.3703	86.8534	271.983	261.184	266.109	171.673	172.011	133.83	159.528	180.289	159.159	69.1861	52.9813	44.6175	70.0201
WBGene00000787	cps-6	I	4446577	4448461	-	353.87	1.16319	2.9736e-14	148.776	148.638	157.547	143.683	146.806	129.52	264.141	285.146	240.662	466.15	371.714	443.562	429.716	362.581	404.268	225.782	168.931	229.003	146.463
WBTransposon00000614	WBTransposon00000614					83.5151	2.53395	2.98426e-14	17.503	4.19592	5.82653	7.07882	4.14013	4.97684	31.6561	18.8664	22.3477	42.3177	40.6412	30.55	35.1936	32.7504	36.7567	2.36182	3.7845	2.65135	2.0845
WBGene00017640	F20D6.11	V	8196774	8199094	-	8.31105	3.66309	3.10301e-14	0.369876	0.570941	1.10563	0.337538	0.366624	0.957423	3.40562	4.95311	2.73411	7.91609	10.5457	5.27538	9.42042	9.15315	6.11587	0	0.541366	0	0.204021
WBGene00019138	bath-21	II	2025642	2026610	-	252.619	1.37928	3.20388e-14	113.724	149.728	192.967	151.856	145.878	163.781	401.463	429.249	416.611	304.239	232.453	276.142	358.131	280.153	389.583	126.601	82.0014	97.5341	83.9463
WBGene00000068	acy-1	III	4722126	4730919	+	235.831	3.23133	3.26353e-14	8.24922	7.24062	7.54261	9.00407	6.09243	6.97813	169.567	146.387	153.76	41.9484	67.2541	55.7219	19.9476	9.69894	44.6801	13.4449	7.57578	12.9369	5.79928
WBGene00002183	kat-1	II	7073796	7075551	+	55.0192	1.50998	3.50147e-14	11.2896	18.1844	22.0089	17.0217	17.0288	12.2822	56.1711	58.6106	55.1512	44.4928	34.4043	23.1566	46.7165	46.719	38.194	16.0288	14.3687	19.6295	10.5593
WBGene00022031	Y65B4A.8	I	659557	663686	-	60.9788	0.900092	4.11143e-14	15.8662	16.5049	15.2592	20.1447	17.4361	14.8803	29.4897	27.7133	36.7144	32.5673	30.7316	29.138	32.596	23.6368	30.1933	13.3111	14.6402	22.9891	13.8885
WBGene00005011	F26F4.8	III	4903997	4905473	-	82.8199	1.54568	4.24547e-14	37.3005	30.6459	34.5286	42.2747	22.6606	29.0695	121.076	96.0064	104.953	80.2851	94.3421	69.3053	61.2911	60.6974	66.1234	16.0739	17.6112	34.0839	18.5836
WBGene00015238	B0511.13	I	10634572	10636028	-	552.19	1.83948	4.28164e-14	215.387	159.216	170.763	158.41	146.74	124.229	1002.65	925.154	882.322	419.529	347.603	361.782	409.735	315.517	426.894	134.43	149.552	181.865	139.621
WBGene00020209	T04C9.1	III	5993219	6006360	+	358.712	1.58512	4.30216e-14	43.2072	43.7621	45.146	46.0013	39.9336	46.3488	176.898	184.396	176.669	104.135	73.2944	87.3334	90.6605	80.9517	87.8364	26.5777	36.1778	31.7816	31.7771
WBGene00016967	C56C10.11	II	6598349	6601119	-	116.789	1.06094	4.82945e-14	27.1713	29.9382	26.2531	28.3022	27.2045	24.3915	49.8192	48.392	44.6332	50.7924	47.6033	52.9959	50.587	45.4534	48.8517	17.1101	18.0769	15.549	13.9278
WBGene00017354	F10E9.2	III	8312719	8314286	+	785.538	2.08973	5.02171e-14	105.015	286.825	450.803	400.627	232.445	429.206	725.968	756.008	651.362	1545.73	1456.73	1250.03	1367.48	1178.38	1308.64	206.271	145.614	234.189	176.389
WBGene00011498	T05G5.1	III	9739094	9743339	-	1222.35	2.79064	5.59484e-14	62.9139	342.81	452.161	122.675	82.9981	112.083	657.864	629.348	632.343	1654.76	1456.63	1478.31	1197.37	992.988	1224.74	104.805	99.3707	98.0443	111.349
WBGene00022060	dmd-9	IV	3253263	3254543	-	40.2023	-4.00185	5.59677e-14	6.24846	34.0795	30.2581	26.2299	18.5806	26.4177	0	1.39458	0.923766	5.50651	2.96921	3.42765	5.44436	4.16305	3.03876	126.136	81.395	60.3876	86.1651
WBGene00013575	acs-5	III	13540139	13543534	-	1017.12	1.4566	5.94413e-14	190.875	208.208	268.925	179.993	140.005	169.908	321.366	315.247	298.178	735.719	620.931	592.288	647.122	611.026	650.095	213.433	178.798	217.334	174.247
WBGene00002192	kin-4	IV	11425742	11447060	+	113.349	-1.13844	6.02596e-14	16.5562	20.9149	24.4377	25.1117	21.3904	20.1964	7.3592	7.00804	6.58335	9.77479	9.4951	9.89633	10.5609	8.58541	8.99562	19.3208	15.2079	14.84	13.1001
WBGene00010296	dgat-2	V	17660303	17661810	+	29.7625	-3.16801	6.49761e-14	9.86105	37.3077	55.8322	56.1108	35.0727	61.561	3.05194	6.47314	1.71512	4.38158	1.3782	3.81838	5.05415	3.31258	3.38516	17.2199	16.1311	25.1301	12.4784
WBGene00023497	lin-15B	X	15726129	15732025	+	119.218	-1.78555	6.55013e-14	9.49155	27.3946	30.5887	47.5041	43.8065	37.621	8.58325	8.4405	7.01611	7.84173	8.28063	10.0879	8.44902	9.59859	8.0779	18.0508	29.0869	24.7118	23.3142
WBGene00010449	K01A11.1	III	3428080	3431366	-	34.0874	-4.74058	6.56186e-14	9.29319	16.9197	24.3602	27.3992	14.1715	25.9058	0.940292	0	1.05684	6.29977	0.849239	0	2.87477	2.72159	1.39061	99.7414	81.6114	104.822	86.7486
WBGene00006478	tag-131	III	4317702	4320341	+	28.9078	1.52079	6.74575e-14	9.05024	9.3133	8.27501	10.6881	9.49835	6.89015	26.6095	32.0808	36.9912	28.8194	14.5461	23.3628	20.3384	19.7614	27.4435	4.7412	10.9087	14.1931	6.75394
WBGene00012784	Y43C5A.4	IV	10277989	10279501	+	31.5295	2.93031	7.15597e-14	3.76639	9.68966	25.8945	6.87419	5.5999	7.31195	33.4403	46.2336	37.5853	85.3498	41.388	66.1148	88.3533	84.243	62.2769	2.79525	4.13448	3.13792	3.63564
WBGene00003694	nhr-104	IV	4784233	4788692	-	58.6576	1.79053	7.57991e-14	7.07771	10.1585	7.57185	18.3569	8.12318	9.96385	52.9181	51.1311	60.0281	36.1106	28.3222	32.6951	26.4652	23.755	31.8841	17.6936	11.4497	8.68988	12.3285
WBGene00001764	gst-16	II	13622967	13624502	-	45.2422	-1.76513	7.63535e-14	46.3928	42.6917	56.5376	66.7617	60.134	66.9719	9.38812	6.96924	15.8277	26.9565	30.7364	23.4916	21.5268	16.9831	21.694	92.6982	90.1013	62.4372	81.6909
WBGene00022279	sesn-1	I	27591	32544	-	76.9685	-1.36085	8.16897e-14	28.4305	38.4198	48.5625	37.9194	33.1353	33.6961	8.62986	7.32155	12.009	16.1262	14.1038	14.3961	18.0083	14.2733	23.7023	35.2438	37.0393	44.7701	34.6384
WBGene00004248	pus-1	V	16792764	16795007	-	118.897	1.11641	8.45166e-14	40.8293	38.2195	49.1128	48.4824	30.7184	50.0844	117.762	110.888	117.087	78.6508	77.7238	61.5251	86.7121	77.2536	81.8169	37.9685	43.1996	29.5082	39.6155
WBGene00004423	rpl-11.2	X	2241738	2242618	-	24.9726	-5.98573	8.98265e-14	2.79001	12.92	16.1238	32.2504	35.9512	26.4804	0	0	0	1.17082	0	1.02032	1.24665	1.77034	0.90456	104.912	83.0327	92.9785	69.7657
WBGene00014917	fbxa-122	I	12006911	12008040	+	44.041	1.48632	9.44057e-14	22.3125	21.8847	25.428	21.6343	25.5719	16.8454	72.4546	45.9082	56.6956	53.5467	52.1851	51.2538	48.1354	39.1553	49.5078	4.13984	14.2876	4.64734	13.4612
WBGene00001553	gcy-33	V	11995868	12001965	-	30.3702	3.02156	1.00663e-13	3.80921	1.72938	1.74146	2.65825	2.88732	0.96668	16.7997	12.5025	12.5881	18.6181	21.5615	23.8458	6.60799	4.47865	8.71765	0.665185	0.32796	0	1.11237
WBGene00018471	F45E4.6	IV	7630718	7632672	-	24.9557	2.87398	1.01014e-13	3.31087	3.69104	4.94842	4.02854	2.7348	2.85673	52.2595	43.721	55.474	15.2834	11.1442	19.3729	22.5606	16.2815	13.9546	6.55251	3.23062	0	5.17438
WBGene00000200	arx-2	V	10335443	10338355	-	96.9358	1.17545	1.05262e-13	28.512	29.3407	36.7545	38.6223	32.6771	29.5981	83.2103	83.5213	84.9623	67.3029	47.1027	60.607	63.8986	53.8508	59.3637	30.4181	22.8218	26.7237	19.413
WBGene00013203	Y54E5A.8	I	14716528	14719027	+	37.6102	-3.45213	1.08066e-13	101.848	17.5553	13.091	19.9828	9.59045	19.333	0.669826	1.70484	3.76426	4.4877	2.41985	2.79347	5.46098	3.8775	4.45776	45.3522	43.2298	52.6089	46.3472
WBGene00015513	snpc-1.1	II	7779297	7781301	-	112.353	1.08081	1.10141e-13	36.2465	40.9867	40.3155	47.6931	32.5857	40.7298	66.5258	80.8978	79.7566	78.5298	72.1005	61.0373	76.5538	66.9923	72.9694	16.2655	24.6753	21.0686	29.525
WBGene00017996	F33D4.4	IV	7703873	7706905	-	63.7596	1.23704	1.13354e-13	23.4425	22.1546	22.3093	22.2661	24.659	23.9421	64.8167	56.5919	62.9487	43.9679	40.9212	47.7643	44.8917	38.2497	36.2957	15.6227	9.80327	15.9435	18.2086
WBGene00009139	F25H9.7	V	13468376	13469087	+	50.3651	1.1664	1.21991e-13	47.4302	46.9316	55.9842	46.6129	53.0405	48.2697	105.579	78.7152	84.504	110.237	112.692	94.7332	108.411	92.6022	81.6192	25.2723	30.2604	20.2646	31.5287
WBGene00000467	cep-1	I	8324120	8328853	+	205.597	0.90314	1.22133e-13	58.2441	55.843	51.5649	65.6411	53.9463	60.6903	99.218	109.749	104.929	102.175	105.49	87.9944	86.8211	84.2144	81.7255	32.1245	42.8572	33.9412	44.5916
WBGene00021657	Y48G1A.1	I	348460	357193	+	141.621	2.13774	1.22234e-13	12.2232	16.4664	13.685	18.4557	12.9969	13.6147	98.8054	102.923	105.467	43.367	38.8104	39.2556	33.9615	31.3058	30.2624	10.556	10.0837	10.3688	12.3812
WBGene00009044	F22B5.6	II	8454612	8456194	-	254.74	1.50814	1.51498e-13	146.031	210.183	243.032	190.891	102.692	144.73	317.973	333.631	342.799	488.181	563.814	541.261	419.278	352.172	414.591	105.449	109.757	105.223	99.0541
WBGene00016997	cebp-1	X	1452695	1454000	-	57.7589	-4.35657	1.53005e-13	7.31608	13.6096	19.8505	29.2736	22.8709	18.4521	1.48049	1.88407	2.496	5.66801	1.33713	3.70459	4.90353	3.21386	3.28427	133.654	141.677	148.163	113.615
WBGene00007162	fbxa-153	V	15605673	15610384	-	22.762	-1.51875	1.53645e-13	16.4567	18.103	23.748	22.7858	21.3744	18.1164	3.73213	5.69939	4.19473	7.14415	6.74145	6.22585	8.74789	8.64184	9.93506	28.6385	15.781	24.5847	18.1548
WBGene00018356	islo-1	IV	8136325	8139087	+	236.014	5.36915	1.53983e-13	3.15154	7.41291	8.6131	10.2714	5.35514	10.877	14.2127	8.54111	12.6464	427.368	393.116	524.076	432.416	325.671	16.6403	2.67308	5.27169	0	2.98006
WBGene00016630	acer-1	II	6888553	6890418	-	64.418	1.55387	1.58945e-13	17.6078	24.0858	20.7965	17.2441	13.6218	16.6748	29.9391	42.6532	34.9199	72.9895	46.9372	43.3474	59.0072	53.138	39.2647	8.92433	15.0858	8.58715	10.8968
WBGene00020560	T19C3.2	III	614707	617447	-	47.9343	-1.45339	1.63135e-13	51.1874	53.9098	66.4633	83.206	47.5662	87.6421	18.9364	29.4535	29.5605	30.2071	15.2024	14.0397	23.5866	15.9861	22.5597	49.8607	56.19	53.3077	48.9694
WBGene00014206	nit-1	III	3922207	3923869	+	763.921	1.30229	1.63862e-13	191.356	205.097	252.557	263.333	236.334	234.21	791.287	749.783	717.64	816.616	841.761	815.614	696.998	569.085	686.803	392.019	407.14	495.086	356.443
WBGene00011965	T23G7.2	II	9167933	9172991	-	119.867	1.66069	1.77582e-13	28.9044	27.7616	26.0355	33.4113	24.8303	26.2698	109.496	109.669	143.58	57.252	55.3984	56.6581	59.1519	55.7555	66.7231	20.5936	25.9475	17.9808	15.9435
WBGene00021001	W03F9.3	V	132450	134993	-	255.185	1.81827	1.79519e-13	125.108	88.2589	81.8506	83.2938	92.811	81.4696	523.697	638.356	552.549	265.478	276.687	277.97	236.791	181.985	218.115	119.128	94.4359	144.221	96.3518
WBGene00006699	uba-1	IV	9989670	9995034	-	74.4922	-0.996309	1.96869e-13	17.5488	20.0341	20.327	15.5141	18.4816	19.4002	6.49204	7.75175	8.10748	10.356	11.9439	11.6321	11.1493	12.5271	7.46755	18.4506	20.8692	22.54	22.7878
WBGene00011592	T07F10.6	V	12863786	12867917	-	529.386	1.49449	1.96869e-13	99.3962	302.514	404.749	427.003	239.799	362.467	814.047	672.846	758.299	975.1	1062.72	890.914	788.119	675.617	775.24	247.748	279.981	293.744	260.166
WBGene00019082	pup-3	I	5530618	5533710	-	316.33	1.91018	2.00197e-13	44.4112	42.4063	43.6555	49.4913	43.1741	41.6355	149.411	153.922	154.673	286.006	287.641	274.074	246.429	212.976	398.734	92.5418	104.378	98.194	87.3879
WBGene00001041	dnj-23	II	9107382	9108600	-	109.904	0.85469	2.01106e-13	66.0485	60.4163	65.8106	69.4063	48.9355	64.4721	116.713	116.143	124.276	94.9099	85.5972	91.4938	104.187	106.044	111.612	57.4357	58.5887	40.02	43.7918
WBGene00017538	ceh-49	V	6118332	6120206	-	14.4937	-1.92974	2.12185e-13	12.0538	17.0557	14.0521	18.6999	16.1295	13.0005	2.37824	2.69025	1.78202	5.31124	6.44382	3.30611	4.84735	2.86816	4.1034	17.8916	11.4676	16.0679	11.6353
WBGene00010302	F59A2.2	III	3405576	3411624	+	78.4185	1.12434	2.3695e-13	27.32	24.0396	22.7241	24.9314	26.6873	24.2558	65.1003	55.2309	60.8771	42.8682	40.9222	44.7428	41.9294	42.5845	41.2068	10.5787	17.965	11.8755	20.3111
WBGene00004346	rgs-3	II	6100060	6110122	+	64.2929	2.86093	2.40769e-13	1.63914	4.21696	6.36961	7.10519	3.24945	5.30363	83.5466	78.6547	66.0345	62.9391	52.576	65.1895	26.9161	19.8915	16.7401	14.598	13.7949	10.925	8.5893
WBGene00002182	kap-1	III	7339001	7343626	+	173.901	4.14933	2.76129e-13	6.97589	11.9101	20.8523	6.94472	4.08587	6.56621	30.8639	30.7848	32.3456	270.253	262.93	248.735	90.11	73.9408	41.6355	0.941312	1.8564	3.17012	2.62354
WBGene00018319	hda-6	IV	5356538	5364306	-	111.398	0.918347	2.86137e-13	20.2757	21.2742	21.6288	16.8704	15.3686	17.666	29.8073	32.1651	39.6733	37.2879	33.533	32.495	31.3093	26.4877	31.3216	14.1626	15.4201	9.93674	14.1444
WBGene00009354	F33A8.6	II	11050260	11058102	+	238.053	4.26198	2.93875e-13	21.224	13.3093	18.6363	22.3948	21.0374	16.0237	51.4721	42.1884	40.2023	88.5094	126.856	152.082	946.42	722.811	934.759	29.5342	15.5322	11.0516	11.707
WBGene00010734	parn-1	V	12692486	12695255	-	2224.41	0.820265	3.22743e-13	837.699	735.031	798.982	808.244	731.767	611.954	1230.12	1574.73	1141.77	1065.82	1193.28	1110.08	1450.2	991.762	1238.54	637.499	569.156	647.308	537.408
WBGene00014021	svop-1	III	8882707	8885482	-	125.229	2.67331	3.23904e-13	20.6229	23.8286	24.2258	9.57502	8.24836	7.18008	72.8129	77.1168	64.7217	151.223	204.593	115.114	41.7094	37.1912	40.1174	9.66661	11.1206	12.0574	11.7746
WBGene00010735	frpr-15	V	12680107	12692364	+	101.581	-3.2339	3.28475e-13	30.6273	55.872	77.6795	74.9556	77.2748	65.6651	1.22078	2.58926	1.37209	15.1895	14.3333	18.3282	13.374	3.9751	14.4433	174.954	112.068	112.892	114.161
WBGene00020605	lgc-50	III	7391482	7395454	-	8.3996	2.69233	3.34605e-13	0	1.34389	0.669205	0.681005	1.47937	0.643887	4.90789	4.99661	7.1711	5.6369	7.09221	4.50298	9.00298	4.26163	6.89541	2.21534	0	2.48691	1.23488
WBGene00016406	C34D10.1	X	8029479	8031614	+	29.0105	1.3485	3.38845e-13	17.704	14.2105	13.5477	19.3874	13.3367	18.3307	35.3961	28.4494	35.5958	32.0951	36.1749	30.3005	38.9202	33.0269	34.4393	8.40905	7.25544	2.35998	8.59354
WBGene00012894	tbc-17	II	12694412	12725483	+	92.8046	-0.961653	3.50039e-13	15.7719	24.9372	21.8046	26.8368	20.6814	27.0752	12.7498	11.3669	12.8729	9.10059	8.97796	11.5357	10.3507	11.5714	12.3043	23.8981	18.9965	18.0677	18.3961
WBGene00012368	fbxa-93	I	13829662	13831607	+	13.356	-2.42835	3.53087e-13	4.53497	10.3942	10.8447	11.2868	8.99018	8.89298	1.62684	0.460068	0.609495	1.55707	0.979534	1.35693	2.48688	3.13915	2.80694	15.9104	7.24098	13.7391	7.73177
WBGene00021111	W09C3.3	I	4706682	4708762	+	13.778	2.21605	4.00623e-13	4.87585	3.22558	2.91497	6.99216	0.690425	2.40402	22.9052	17.8781	22.655	21.046	14.0673	24.4543	15.8731	11.9334	10.8399	4.1356	2.039	4.64258	6.14739
WBGene00003044	lir-1	II	7672010	7682359	+	117.166	1.22036	4.32941e-13	56.8385	56.1968	44.6407	55.9373	53.0247	47.5996	120.939	133.075	122.749	102.424	92.0164	84.9788	92.2506	88.5726	91.5971	29.7763	29.3616	25.9984	30.7369
WBGene00013025	vha-13	V	14351207	14354421	+	37.6505	-1.22613	4.38876e-13	18.4408	17.7023	14.6447	20.0938	12.8223	17.5737	6.15454	6.75722	6.10359	8.31614	5.55856	4.22753	8.85475	8.6449	5.62183	13.8903	13.2939	11.9241	15.03
WBGene00012576	Y37H9A.1	I	13773067	13778782	+	295.746	1.48912	5.20092e-13	86.3149	93.0535	102.959	87.3955	61.5188	86.5331	268.157	282.545	265.544	193.01	138.673	157.83	183.197	164.698	164.309	52.4676	45.7209	46.5717	49.1977
WBGene00003750	nlp-12	I	1843384	1843899	+	77.555	-4.04629	6.18867e-13	23.2574	148.203	226.745	155.099	90.4384	117.316	9.41282	3.9929	0	38.2889	12.752	27.479	17.9862	27.2445	10.4405	562.964	510.608	471.001	434.2
WBGene00003043	lip-1	IV	6842964	6845805	+	54.7999	1.03685	6.21469e-13	12.1151	11.2206	12.0025	12.6353	14.0672	12.2453	21.3993	31.6749	34.7983	29.6329	28.3738	28.4823	20.4161	28.004	30.3009	16.4413	18.7455	17.3033	14.8927
WBGene00013694	Y106G6A.1	I	9936125	9938378	-	85.156	1.63101	6.60916e-13	23.8971	19.7158	23.1542	29.3278	17.9695	20.9747	87.796	84.1414	91.978	54.4644	49.926	47.9157	43.3559	42.3529	38.8725	13.4545	13.2671	13.7308	13.8633
WBGene00006962	xol-1	X	8041327	8044409	+	748.169	1.71428	6.78788e-13	52.2734	89.8455	88.2677	166.707	93.4302	140.108	196.765	187.413	221.565	497.769	402.987	370.641	455.092	447.25	453.263	116.385	116.799	127.873	104.752
WBGene00009324	F32B6.10	IV	9887190	9889929	-	8.81288	3.3919	7.46081e-13	0	1.24262	1.4438	1.10195	0.797934	0.69459	12.7065	9.88179	10.7111	9.12116	6.21618	4.85757	5.93506	4.21411	4.30644	0	0.589125	0	0
WBGene00004359	rhr-2	V	11727900	11730160	-	10.7535	2.17537	8.08935e-13	2.33619	3.12533	1.95534	2.13194	1.38939	2.82204	7.98958	6.25692	9.67066	13.5292	10.5463	9.73972	6.5764	10.2284	9.08912	4.16118	0.683871	1.5571	0.773177
WBGene00015116	pacs-1	II	4369625	4372597	-	68.0036	4.38735	8.28167e-13	2.30296	4.02882	8.53614	3.7829	1.36962	2.38448	28.4744	16.9617	17.7043	148.443	178.925	167.262	32.4142	21.0425	8.95981	2.73465	4.71898	0	1.77841
WBGene00006604	tra-1	III	11170889	11195207	-	25.5905	-1.67802	8.32348e-13	4.11106	5.92278	7.70096	8.00349	6.2482	7.92198	1.442	1.83508	2.02592	2.07023	1.13956	2.10482	1.74508	1.95643	1.9993	3.66127	4.21199	5.02345	3.85497
WBGene00018989	F56F11.2	III	2882304	2884967	+	54.3037	2.65047	8.54271e-13	6.20079	12.182	11.4582	10.8029	17.8801	6.32301	21.5028	21.3882	27.5016	122.064	92.4149	80.3992	63.8516	77.2606	35.6386	8.36722	4.95041	9.39294	7.4625
WBGene00011308	pnn-1	V	12971110	12973282	+	96.7785	0.946382	9.02449e-13	47.4883	38.0661	44.2292	43.3364	34.1882	29.3291	69.0389	76.9808	68.7282	79.9231	59.9781	70.1983	81.079	57.5691	75.3612	29.679	22.6809	46.6442	32.2602
WBGene00022193	ppfr-4	III	2619936	2622709	+	46.5802	1.19978	9.23545e-13	14.0482	17.5544	17.697	15.5671	18.8978	13.8528	56.7548	39.1923	43.7627	28.4237	39.3382	32.4764	32.2823	28.1745	29.2797	11.9154	11.0151	20.0641	16.0513
WBGene00014018	ZK632.11	III	9827915	9829719	+	127.808	0.7189	1.1685e-12	43.4132	58.2202	56.6021	53.526	62.2583	42.6387	72.8982	84.5237	77.1546	80.2377	87.7854	74.9911	87.6013	90.1133	84.9003	38.3892	43.9382	41.5561	47.6381
WBGene00017887	F28B3.6	I	4950583	4951550	-	154.847	1.27879	1.16992e-12	97.8419	106.328	107.911	110.84	76.0804	98.2487	237.423	290.848	261.864	199.632	159.321	163.792	206.908	194.278	163.257	75.1181	66.6646	36.5416	65.1349
WBGene00019432	knl-2	I	6460433	6464286	+	193.625	0.705485	1.20926e-12	37.393	36.6255	39.1886	39.6741	39.5203	37.3173	76.7404	62.8439	64.2731	57.5684	58.0698	46.9559	54.8049	51.6703	67.92	32.0982	29.6729	41.2878	34.0449
WBGene00012855	Y44A6D.5	V	20801184	20803006	-	43.2764	2.34888	1.21505e-12	9.51554	10.0641	8.84918	8.6836	15.1958	11.4032	34.0721	31.2664	15.6308	88.5152	42.7049	71.9178	35.0773	33.7114	39.5918	3.13868	3.86871	8.80862	4.08232
WBGene00012239	W04A8.4	I	13841895	13843480	-	23.6727	-2.92814	1.32067e-12	16.0122	24.7165	15.8634	42.1668	24.9408	29.6054	0.601762	0.510533	0.676351	5.75955	3.80443	4.01538	2.1464	4.35436	2.22488	9.50687	18.7489	6.09846	13.6268
WBGene00077728	T23G11.11	I	7701121	7701389	+	86.7853	-2.69547	1.37095e-12	242.617	360.2	429.094	239.855	170.343	200.615	109.7	124.092	112.088	54.0884	24.0186	44.3633	37.2651	24.0542	29.4974	592.698	584.442	665.355	519.968
WBGene00021547	Y44E3A.1	I	3338367	3340219	+	47.8849	-4.81255	1.53489e-12	17.0812	117.185	125.946	108.595	69.9816	77.13	2.99571	1.27077	3.36703	0	5.41123	1.24934	1.52647	1.08385	1.10759	8.45131	10.8337	5.6924	8.47969
WBGene00021637	Y47G6A.7	I	3502738	3508421	+	620.788	1.47658	1.54751e-12	116.688	109.42	112.476	126.162	105.185	101.047	345.898	319.879	336.269	506.709	532.39	493.527	446.583	428.957	485.234	227.17	237.619	228.248	202.42
WBGene00050936	ZK856.16	V	10205240	10205587	-	27.5075	-1.78651	1.62622e-12	66.4204	72.3717	59.5631	76.658	52.2819	72.4799	20.5567	17.4403	31.7691	29.5127	25.5284	23.5759	18.3308	24.1717	36.1018	104.388	128.668	136.716	121.764
WBGene00000178	aqp-10	II	9768357	9769847	-	137.582	1.35366	1.7035e-12	38.8834	45.1767	43.4926	42.924	51.5959	44.9135	173.234	191.763	184.508	130.275	112.501	112.154	121.899	88.3437	125.659	94.9509	62.419	75.2406	55.6951
WBGene00001048	dnj-30	I	2718027	2721475	-	78.3895	1.05134	1.84433e-12	45.3772	46.6962	53.27	49.6919	42.5248	35.5935	119.374	124.294	124.413	88.2875	96.0526	82.3702	82.3932	67.5327	92.2838	51.434	33.8118	54.9897	55.5205
WBGene00022271	cpx-1	I	1594659	1596184	-	13.1547	-2.38863	2.033e-12	13.3825	15.1487	31.469	23.6108	15.0335	29.2521	3.52054	0.995606	3.95692	3.36956	5.29938	1.95763	5.97967	4.24578	5.20656	18.5396	18.2814	29.732	15.2555
WBGene00012570	Y37H2A.10	V	18138995	18140687	+	27.373	-3.94017	2.0621e-12	23.2819	40.7297	40.8286	59.49	40.0005	37.4983	0	0	2.29465	5.86212	1.84389	10.2172	13.5239	4.4319	7.54833	138.231	145.393	196.557	116.435
WBGene00014203	ZK1058.3	III	3918871	3920700	+	17.1713	1.42726	2.0621e-12	5.44835	8.09859	7.60021	6.62934	5.40044	7.31268	19.9069	17.5645	16.1096	12.9562	15.8217	21.2533	16.6355	18.438	16.4867	5.39138	3.54419	6.0523	5.67662
WBGene00006216	str-172	IV	4864978	4867659	-	29.5948	1.37261	2.15379e-12	11.7663	13.1174	16.4135	22.0718	11.6629	11.8444	34.393	31.3673	26.0928	35.3869	31.8391	37.2929	30.2307	30.4864	31.1543	3.8811	4.78381	8.71376	10.0959
WBGene00004809	skr-3	V	16121824	16122648	+	19.4262	-5.02753	2.15849e-12	0.960215	11.3634	18.9438	30.6693	32.3603	27.3406	0	1.07154	0	1.20885	1.14071	4.21388	0.643575	0.913923	0.933946	71.2632	61.8381	63.9993	59.3206
WBGene00007912	C34B7.2	I	8336966	8341826	+	44.8281	1.50739	2.17298e-12	6.61178	7.28996	8.47024	7.32666	7.72394	9.16851	15.53	16.0742	23.0406	19.3232	21.6003	17.0985	18.0424	13.9346	16.9959	2.10299	1.72809	3.14773	5.07976
WBGene00016620	dhhc-9	X	2398812	2402057	-	57.4056	1.69886	2.19798e-12	17.9346	25.0885	17.4232	26.5957	22.2211	18.8596	42.0201	41.2787	44.7429	59.2688	56.5937	49.1909	60.8536	52.8101	98.1221	4.99136	9.84368	9.33873	12.3657
WBGene00019884	R05D3.12	III	8380943	8387529	+	101.116	1.04519	2.29077e-12	12.3846	16.0582	12.0438	15.5212	15.2219	11.6832	24.9782	25.2454	29.2949	32.6382	24.3249	28.2618	19.8109	21.3747	22.8067	8.82368	8.4591	7.70417	10.8389
WBGene00010812	mrpl-35	III	3510237	3511011	+	54.7364	-1.35646	2.5144e-12	101.679	101.593	135.712	126.237	83.2064	117.316	34.2136	63.3309	52.4378	35.7232	26.6868	44.1029	26.1504	38.2608	34.4991	87.7466	70.9501	90.6231	76.3024
WBGene00009583	aagr-3	V	9725972	9729510	-	221.932	-1.58868	2.70842e-12	40.6588	96.166	122.975	109.716	89.9196	89.9676	19.2645	19.2712	17.4512	31.6479	25.709	26.3808	32.5256	31.8327	28.4905	58.4037	55.0307	69.2057	44.9748
WBGene00017453	F14D2.5	II	3340556	3341260	+	9.57449	-2.87795	2.7242e-12	21.1896	21.8055	24.2803	30.6169	31.5049	28.9482	4.64529	0	0	8.89215	4.19546	1.93729	3.55053	8.40335	3.43498	41.9361	28.4295	58.8461	29.2201
WBGene00019220	pfd-2	II	4326720	4328284	+	29.8973	-1.27658	2.81568e-12	55.3492	58.1963	70.4959	61.4905	44.1286	53.9862	18.9922	25.5122	26.683	27.2666	11.4354	22.4417	29.0326	25.1952	17.5549	50.0078	36.9835	56.1382	57.7419
WBGene00001650	gon-1	IV	9934767	9953433	-	272.118	2.4293	3.01798e-12	7.16887	12.3593	16.1971	16.2278	8.58238	12.5317	53.5159	54.0261	51.2026	69.154	65.3666	65.7809	29.0164	20.647	29.1588	3.59302	4.08805	5.58482	3.02992
WBGene00044020	ZK856.14	V	10217079	10219022	+	223.68	5.24318	3.07979e-12	12.1834	9.19418	16.5097	15.5655	12.0763	18.922	1191.22	1006.1	1062.7	146.224	97.4554	127.428	8.16578	13.9152	21.3301	2.4112	5.94404	8.12035	5.37621
WBGene00050900	ZK228.11	V	18455355	18455934	+	10.2808	-3.63575	3.12125e-12	13.0486	29.5414	24.9631	50.0127	43.9752	31.5245	1.71635	1.45615	1.92909	1.64274	3.10029	2.86318	3.49828	1.24195	1.26916	7.7473	13.3689	30.4396	15.8345
WBGene00004701	rsp-4	II	5387411	5388830	-	116.753	0.8562	3.20038e-12	65.3431	59.0919	82.0753	61.4372	44.4875	68.9091	110.258	138.472	98.5542	124.641	97.2287	91.2408	111.037	121.873	105.284	47.0254	57.963	61.5885	57.1588
WBGene00004352	rgs-9	X	1915258	1917162	+	89.0399	-1.08483	3.22364e-12	66.557	88.4101	110.439	127.674	96.9382	87.3133	44.6662	47.7473	51.2067	47.8808	43.5682	38.0007	35.0501	37.4918	33.0287	82.6624	76.5409	79.216	64.0593
WBGene00016695	C45H4.14	V	2158674	2159427	-	26.8288	-2.67262	3.32684e-12	45.1216	57.7835	71.9346	78.6932	62.6148	70.0783	7.91343	1.11896	2.96477	12.6234	10.7207	5.50042	12.0969	3.81745	12.6785	20.8366	36.69	26.7325	19.911
WBGene00011206	R10E4.11	III	4297239	4301039	-	151.556	1.03187	3.35319e-12	67.6992	60.6542	61.4174	59.1881	42.2333	55.5537	140.733	123.096	125.282	88.2093	98.4224	82.0651	110.74	95.9772	104.526	49.1894	35.3389	55.2195	37.6035
WBGene00013462	micu-1	IV	13297926	13300066	+	163.459	1.09141	3.42829e-12	55.9235	50.698	49.5813	56.5889	42.6109	46.6114	117.094	114.626	113.61	92.4358	95.8124	80.1369	82.6138	75.6771	82.1454	33.8809	42.3181	36.7665	24.9714
WBGene00006591	toh-1	III	3804772	3809030	-	19.799	-2.97192	3.8001e-12	3.83124	13.142	11.7068	16.7044	6.32926	9.54985	1.11987	2.85029	1.25868	3.21554	1.51714	0.467037	1.99722	2.83619	2.07024	18.9559	24.2995	35.4661	18.0803
WBGene00018959	F56D1.1	II	5478578	5480490	+	397.032	1.12076	4.57515e-12	144.04	144.947	146.569	135.711	127.611	131.248	332.537	318.16	334.81	238.574	214.526	220.96	226.971	213.529	228.952	90.8178	87.0653	99.119	74.5294
WBGene00004193	prx-3	X	6110754	6113057	-	10.0588	2.7185	4.64752e-12	1.83987	0.473338	1.92491	1.25926	0.911847	1.98437	4.23513	5.13296	6.12011	13.8977	13.6608	12.616	6.78235	11.3826	7.60553	4.09643	1.34646	0	1.01486
WBGene00022139	tub-2	I	1874033	1883639	+	40.8089	-2.90796	4.84029e-12	5.12027	9.69994	7.51361	12.3187	6.6901	9.2375	2.44907	1.81806	2.75264	1.46503	2.48841	3.06412	1.40392	2.65823	2.71647	36.6187	23.5047	40.3321	25.8039
WBGene00008415	mce-1	I	7582106	7583349	+	88.6023	1.50388	4.95194e-12	36.9921	59.2159	59.9571	39.7593	49.7039	48.9409	151.379	179.801	166.497	108.665	91.7979	106.422	96.9704	81.3712	111.138	26.8439	22.8605	49.3112	28.113
WBGene00044530	F32D1.11	V	4365447	4366483	-	67.2127	1.80732	5.44974e-12	16.4808	38.1596	35.7166	38.5397	39.8187	41.7717	199.167	180.467	164.464	115.413	83.2099	140.131	78.7033	59.8038	76.1421	30.5784	24.122	34.3269	43.7489
WBGene00020419	acdh-4	I	6546615	6548675	-	119.256	3.72724	5.49112e-12	7.23776	13.8323	23.4895	12.7382	11.2736	12.4899	319.606	295.384	285.085	53.3698	50.3615	55.5848	55.0939	33.9521	37.7129	6.13893	4.54007	1.72287	3.42197
WBGene00015124	anmt-1	III	8684808	8686481	+	1576.62	0.666181	5.96376e-12	986.383	796.163	989.064	1186.87	777.207	989.631	1557.11	1293.12	1413.04	1918.27	1602.86	1410.11	1564.96	1274.27	1379.94	994.641	896.342	908.084	869.227
WBGene00000536	clk-1	III	5277894	5279344	+	64.2728	1.85278	6.01557e-12	34.9103	24.1076	30.2077	36.05	21.8548	33.2924	184.886	152.756	176.564	78.6474	64.3918	75.5936	70.8106	62.0826	79.5268	16.3636	38.9945	18.3695	29.3912
WBGene00014259	ZK1320.11	II	9667624	9668555	+	39.397	-3.11406	6.26387e-12	10.3266	70.8449	111.125	36.9096	17.9126	18.5627	4.52769	6.72223	3.81668	8.66703	10.2231	11.3295	8.07482	4.91436	7.53304	66.4209	107.06	106.109	94.4597
WBGene00010722	K09E4.4	II	14114213	14122165	-	18.7125	2.93103	6.31678e-12	0.587836	2.11723	1.58144	2.41399	2.33067	1.52161	5.79908	4.59193	4.34526	9.25064	13.9667	19.3478	15.3657	14.8267	12.0068	0.872535	0.430191	2.93849	0.162123
WBGene00008624	F09E8.2	IV	13150552	13154441	-	108.17	1.19969	6.50822e-12	42.3744	36.4964	33.5938	38.6696	36.9798	30.2034	95.7225	116.162	98.7354	73.062	66.2078	64.6814	62.6674	58.3053	64.5106	43.7544	18.8759	26.094	29.7249
WBGene00003550	nas-32	V	894930	899187	-	20.1686	2.75986	6.55325e-12	5.05577	0.867121	0.80601	1.53792	1.33635	1.16327	24.8271	13.1645	16.942	17.3974	10.8111	7.7655	6.77716	7.69925	14.0967	4.00233	0.493323	4.49296	2.23098
WBGene00010057	F54D5.15	II	11558715	11564227	-	63.9458	2.66259	7.56306e-12	4.68353	8.34173	7.96922	13.4797	4.99945	11.8124	12.7949	15.2776	17.5765	82.548	60.7752	47.8266	69.3014	49.7209	53.964	2.13903	6.85501	3.60187	5.76297
WBGene00020446	T12B3.3	IV	7375147	7376635	+	28.2649	1.971	8.69321e-12	9.12527	7.92325	11.2518	14.573	8.47972	8.36567	18.7546	21.6394	26.9814	40.2086	37.9422	30.0345	29.0516	24.9703	36.6119	1.6931	2.50427	1.90065	3.46048
WBGene00004110	pqn-20	I	6791025	6797470	+	43.1462	-1.14598	9.02082e-12	9.2222	12.6238	13.7315	11.7505	10.8658	12.9117	3.66201	4.27191	3.85868	4.60027	7.44165	5.15438	4.78159	5.96214	5.41579	13.9469	7.64038	9.27802	9.11802
WBGene00012584	ceh-100	II	12582179	12603680	-	190.241	1.34687	9.07522e-12	18.9422	22.9619	19.0979	21.5344	19.7303	22.9923	72.6354	72.5511	72.8578	47.8963	36.2335	35.928	39.1634	31.9327	34.1937	19.5384	15.272	14.979	17.0893
WBGene00001947	his-73	II	13183450	13183845	+	9.07438	-4.08543	9.66486e-12	10.3005	19.4331	18.4741	34.4664	35.7347	50.363	0	0	5.07605	0	0	1.88348	3.4519	3.26797	1.66978	25.482	45.2287	34.3269	35.037
WBGene00010350	H01G02.3	IV	11783941	11792593	-	15.4131	2.44582	1.01093e-11	2.33887	2.20629	2.0974	4.26878	1.15915	3.36342	7.6911	8.26513	6.91554	14.2318	6.94632	7.69807	17.2437	18.922	16.3034	1.15721	2.28218	1.29907	0.645053
WBGene00012695	Y39B6A.37	V	18990850	18993799	+	486.763	1.68302	1.01379e-11	114.804	87.3811	105.64	85.4552	67.6477	90.3837	336.115	421.539	499.009	614.094	355.104	390.632	425.865	485.923	442.538	257.572	199.781	218.624	161.085
WBGene00021213	Y18H1A.9	I	748228	757010	-	31.8771	-1.81515	1.04374e-11	11.6564	20.508	27.8747	31.2256	19.3808	28.5504	2.96754	3.77647	3.33537	8.04744	8.93391	5.77544	5.54442	5.36829	7.68026	12.2787	17.6112	13.7839	15.1407
WBGene00012299	W06D11.1	X	12293767	12295311	+	19.2675	-3.10717	1.10919e-11	6.69315	18.6952	17.149	43.6284	68.2385	41.2504	1.25769	2.13404	4.24075	3.61126	1.1359	3.14708	3.84515	8.1906	7.44004	34.062	39.1855	54.1699	25.3158
WBGene00003523	nas-4	III	6411816	6414993	-	394.461	1.36864	1.11744e-11	61.2689	64.1294	104.618	68.1669	68.6334	84.3663	285.929	263.655	249.403	300.082	279.678	248.159	271.984	217.284	285.31	145.757	146.798	153.835	145.83
WBGene00003552	nas-36	I	7527224	7531715	+	1457.24	1.60278	1.15041e-11	275.056	254.931	313.26	147.974	96.7327	96.1226	701.471	666.836	713.396	819.2	823.322	792.638	783.703	606.759	757.323	336.065	305.014	310.216	306.253
WBGene00010898	nphp-1	II	10648938	10652256	-	115.917	2.00297	1.16865e-11	13.0989	16.5126	18.0114	21.8154	10.387	12.7149	122.761	114.017	120.549	44.525	48.2397	51.0172	38.8488	37.0905	41.4067	24.3036	20.61	13.0958	20.9532
WBGene00004199	prx-14	IV	11183132	11184310	+	222.773	1.48375	1.20039e-11	111.943	93.84	91.7382	107.321	86.024	96.0452	340.812	358.623	333.78	193.976	181.548	171.113	176.612	174.783	162.709	59.7424	65.3536	48.2038	61.4
WBGene00019575	K09E3.4	X	17119294	17120907	+	13.1536	-2.93014	1.25987e-11	8.84989	17.8003	9.13867	15.4181	15.1518	15.2719	3.17474	4.48906	3.56825	4.05145	0.95577	4.41336	1.07846	1.5315	0	26.2721	23.551	40.2173	25.2952
WBGene00004736	sca-1	III	10811906	10816844	-	35.574	-1.16956	1.27114e-11	8.30037	7.06328	9.73372	6.84634	7.4363	7.71274	5.24899	4.09697	3.0678	3.21529	3.98219	2.1015	4.49339	4.40589	2.48409	9.47721	8.17706	11.171	9.15685
WBGene00009082	dlat-1	V	14445324	14447608	-	138.168	-0.811501	1.27687e-11	54.4006	66.2754	88.9657	75.5877	58.0969	69.6508	36.4704	45.8246	38.9155	41.0923	36.2744	33.8851	38.8138	37.0797	33.7956	55.221	62.1574	81.8742	54.787
WBGene00001189	egl-21	IV	10478450	10481844	-	373.252	2.70142	1.34575e-11	16.5125	33.7778	32.0233	30.5052	12.3753	22.24	341.689	323.146	341.172	461.906	422.951	355.254	187.335	105.415	127.703	82.4964	66.0211	111.4	54.427
WBGene00007785	tofu-1	V	9981249	9982766	+	137.009	0.912928	1.35743e-11	67.7342	62.0152	54.1907	69.5388	52.8223	51.9973	86.4738	96.7073	102.347	108.473	87.5668	97.8084	110.157	91.0147	116.745	32.5273	42.2797	53.1124	36.5376
WBGene00019786	M70.4	IV	2253004	2263704	-	38.9565	1.48384	1.37478e-11	5.90043	7.52393	8.12861	6.32101	7.37426	5.09108	21.2588	21.7576	25.4109	15.8255	12.1906	12.1026	14.7872	11.7203	15.7199	3.0463	6.00774	4.27467	3.53765
WBGene00021112	W09C3.4	I	4704598	4705881	+	144.606	0.777314	1.39722e-11	95.4151	76.5483	88.9418	84.7816	64.0878	76.3693	140.367	153.412	142.917	130.396	108.877	113.635	128.743	112.921	128.217	52.1781	70.7456	50.2067	70.2891
WBGene00021269	Y23H5A.2	I	2621957	2623186	+	152.112	1.05994	1.39853e-11	79.62	114.498	115.949	122.961	103.203	92.479	232.282	256.301	239.946	294.285	145.518	157.907	290.084	261.349	217.433	160.605	106.077	132.669	108.105
WBGene00009565	F39H11.1	I	8696603	8697596	+	228.134	1.22551	1.49591e-11	185.967	149.397	147.364	193.723	146.074	145.321	356.533	384.71	405.914	310.322	248.019	232.9	312.782	263.833	319.952	85.9351	89.8738	96.4697	89.5139
WBGene00017967	ada-2	II	7252259	7255735	+	459.614	1.09338	1.50757e-11	131.164	109.186	129.017	119.97	99.6651	108.511	260.567	258.578	223.642	191.957	184.702	166.953	206.602	181.69	218.952	54.3526	76.0002	73.0186	76.3226
WBGene00044784	F13H10.8	IV	11020498	11021438	+	45.1144	-1.39175	1.72828e-11	62.5613	84.7667	100.361	100.862	55.8101	86.3678	17.8295	17.4536	20.0395	43.3185	30.9672	32.0307	27.2552	27.7877	36.5098	46.4304	61.0449	62.5466	64.9907
WBGene00009975	F53C11.5	V	13787536	13796254	+	214.307	1.12423	1.72952e-11	40.0859	36.2256	35.5216	41.2235	26.8251	36.8698	74.139	81.0652	83.3287	65.5799	63.8172	50.6763	66.9633	62.3623	56.4057	16.3097	22.3368	25.0902	22.6723
WBGene00008740	F13D12.5	II	11726814	11728541	+	721.794	-1.46278	1.80314e-11	300.519	584.802	758.907	796.815	593.029	791.727	215.119	204.488	203.856	162.638	165.444	173.397	191.901	205.803	173.329	373.988	332.571	319.074	333.802
WBGene00010280	rde-12	V	13665397	13669292	+	224.193	-0.923845	1.80988e-11	47.7148	58.1749	59.036	48.8441	58.605	53.6998	33.8368	37.7358	36.8041	28.468	35.2428	33.0025	36.2908	36.9239	30.6706	83.1411	85.0195	86.4196	78.2709
WBGene00009109	degt-1	V	10540324	10545742	+	10.7288	1.96741	1.95276e-11	0.779624	0.802286	0.621453	0.948617	1.28795	1.34537	4.44374	5.22008	5.37875	5.23467	4.63088	4.84693	4.70282	3.2155	5.30807	3.08589	2.28218	2.59814	1.29011
WBGene00010460	clec-142	II	8278686	8281035	+	12.5512	3.25476	1.96854e-11	1.22935	0.843392	1.7149	0.373957	2.03091	0.70715	15.6313	9.60319	18.1746	12.3815	18.0121	7.6429	5.76773	2.34017	5.58003	0	0	4.09688	0.904137
WBGene00017423	F13C5.2	X	593960	596289	+	430.941	-1.81916	2.01232e-11	307.514	331.744	412.6	494.584	356.771	470.476	82.5265	92.5859	93.366	71.1925	84.8326	62.9473	84.9331	78.1812	103.18	138.466	154.662	136.182	145.033
WBGene00003954	pcm-1	V	5960585	5963882	-	45.8018	1.14907	2.03578e-11	21.483	21.7509	17.815	27.1937	32.9715	28.7012	43.7538	39.4406	40.981	65.4334	58.452	55.5021	43.6607	47.4905	49.879	22.6299	19.2718	6.92837	17.2014
WBGene00022745	ZK470.2	X	4135133	4147662	+	29.068	-2.08748	2.08138e-11	13.882	24.4044	28.8167	32.0227	25.991	25.952	4.56492	3.87287	5.70084	4.36916	2.29049	5.4998	4.91059	4.40425	6.00099	11.4474	11.8523	7.71041	9.57151
WBGene00012297	W06D4.3	I	9058852	9060473	+	13.7647	5.00172	2.13462e-11	0.776951	0.799535	0.464492	0	0	0.670379	54.1641	49.4207	59.7292	6.84695	5.53801	11.0813	7.81116	5.17646	14.3582	0	2.27436	2.58923	0.857122
WBGene00013612	fbxa-207	V	16919780	16921323	-	214.977	1.00504	2.18525e-11	62.9475	85.6825	83.4756	91.9104	73.1711	68.632	194.952	219.677	228.422	180.107	131.885	161.351	194.841	151.416	176.44	132.506	120.61	102.981	99.1137
WBTransposon00000046	WBTransposon00000046					339.985	0.914255	2.22884e-11	48.6827	43.9835	61.4172	56.6699	52.0542	57.8809	76.1359	67.16	66.0216	121.853	114.302	96.0972	106.879	99.421	105.514	47.2254	43.2013	49.1822	42.3939
WBGene00017549	pid-1	II	7689710	7690572	-	39.271	0.909013	2.23673e-11	34.2434	30.0566	33.1166	28.4922	31.9457	25.2013	54.3155	62.94	65.5149	53.2541	64.6101	62.9835	49.2778	49.8474	59.7559	38.8685	28.0083	16.7821	33.888
WBGene00022272	Y73E7A.5	I	1600624	1601457	-	523.689	0.719834	2.59792e-11	354.604	387.583	509.292	520.826	383.723	515.974	750.702	615.819	679.345	941.72	862.465	787.294	778.403	644.062	763.276	429.796	509.8	520.943	477.997
WBGene00009468	F36D1.9	I	11274899	11276346	-	250.93	-1.43993	2.72069e-11	350.517	394.158	420.795	559.775	512.746	509.752	128.277	124.602	106.565	286.476	204.845	241.9	240.614	273.083	222.702	713.283	668.181	730.072	692.29
WBGene00012396	Y6D1A.2	II	11818248	11819924	-	875.678	0.88539	2.74935e-11	393.764	383.391	491.741	422.606	352.273	412.349	641.889	703.819	658.761	1004.16	935.567	856.628	968.596	880.895	993.815	509.539	477.812	661.728	516.819
WBGene00019327	zip-2	III	833858	835808	+	2178.98	-3.05602	2.79013e-11	1592.23	1360.47	1953.1	1496.09	1417.67	1577.42	43.6204	39.3797	41.4846	682.982	325.273	356.37	148.749	116.543	128.194	2140.6	1886.14	2279.75	1693.2
WBGene00000056	acr-17	V	2608656	2615247	+	41.5464	2.19781	2.88533e-11	4.94953	5.54282	9.74737	8.23651	4.32883	3.76819	29.8711	29.2414	30.1302	20.5262	26.9785	31.9425	13.2695	8.8676	13.5928	2.59294	2.98296	2.91081	2.24834
WBGene00013464	Y67H2A.7	IV	13303746	13310818	+	250.402	1.35211	2.94223e-11	34.8056	57.1922	64.1026	53.2792	49.5236	57.3987	80.487	80.1878	83.824	145.943	105.038	108.707	154.643	134.114	129.134	34.1639	27.5256	30.8687	31.7395
WBGene00004303	ran-2	III	7933535	7937708	+	191.455	0.625347	3.04419e-11	35.5271	38.4188	30.7193	39.3815	37.0053	32.0394	62.0435	55.7733	56.9741	48.5169	53.4125	50.8689	46.009	46.6141	49.002	24.4302	34.666	27.4251	30.8894
WBGene00013111	sta-1	IV	16664320	16671467	+	11.3245	2.24249	3.15833e-11	2.02859	0.782835	0.606386	2.77685	1.50807	0.875168	3.66893	5.3765	3.37394	5.10776	6.62729	8.90244	5.94844	4.34429	4.93274	0.752769	0.742284	0.845049	0.559479
WBGene00000224	atgp-1	IV	17269342	17272183	+	1296.79	3.30764	3.15918e-11	206.758	174.985	249.846	11.7347	16.1001	14.5988	819.44	814.163	765.925	1226.08	1284.4	1036.18	857.322	658.975	749.442	79.3607	58.9392	64.2797	43.6774
WBGene00001136	eat-5	I	7308603	7311939	-	46.4873	4.43754	3.24098e-11	3.01192	1.99251	2.31511	1.17797	1.70596	0.742508	119.418	105.155	113.228	13.5422	6.13387	12.2736	6.92128	9.00966	10.0441	0	3.14883	4.30173	2.13602
WBGene00003573	ncx-8	V	4983748	4987197	-	10.0191	3.88141	3.31139e-11	0.293664	0.3022	0.702256	0.267989	0.582164	0.253383	1.15881	1.31085	2.6049	11.8306	9.41939	8.69898	8.26667	5.31062	7.99764	1.74356	0	0	0.485949
WBGene00012867	seld-1	IV	13506079	13509225	+	2693.05	3.72885	3.36633e-11	147.677	579.084	1060.37	73.7665	63.1739	58.5687	2523.17	2353.44	2393.14	3555.9	3511.2	3277.91	3160.73	2775.15	3247.71	67.6826	65.9815	62.1652	63.1653
WBGene00013204	Y54E5B.2	I	14815706	14820222	-	236.146	1.79304	3.79221e-11	38.5538	36.236	39.1833	38.936	32.3552	33.4872	164.982	183.855	183.532	71.1876	70.2283	66.8311	80.105	62.3817	75.2481	22.1274	23.324	21.4138	19.1394
WBGene00020090	R119.5	I	388470	394415	-	35.1214	-1.57157	3.89089e-11	9.89892	18.4017	20.8083	22.438	22.4724	18.4598	4.20018	2.85073	4.24872	8.84411	9.48363	8.05764	6.20661	3.34318	7.45402	12.3233	14.4885	19.1547	20.2555
WBGene00007299	C04F12.5	I	9690079	9690557	-	10.1349	-4.2264	3.90566e-11	56.6527	19.4331	16.9346	12.9249	14.0386	17.6517	2.06995	1.75614	0	0	1.8695	1.72652	3.16424	2.99564	0	32.7019	52.9762	57.6883	37.3255
WBGene00020401	T10B11.5	I	6940249	6941950	-	126.819	2.43023	3.99017e-11	23.3869	52.2828	94.0142	43.4203	27.9774	31.3122	155.931	140.391	127.57	356.358	278.789	347.713	179.45	89.8051	94.9102	26.3344	21.2462	13.4376	24.0208
WBGene00008687	F11A10.6	IV	12087017	12089095	-	242.289	1.44486	4.11107e-11	81.0855	85.9864	88.3801	84.825	48.5176	61.0044	300.457	306.219	268.99	141.919	130.395	111.743	159.726	146.823	204.381	64.5815	60.0637	87.3277	60.5439
WBGene00016985	C56G3.2	X	7365567	7366298	+	46.3238	1.67722	4.1783e-11	21.7388	25.9297	20.0852	35.1678	38.1982	39.2191	89.6818	99.2422	80.3462	97.0317	96.2577	67.2139	62.9169	50.7865	66.3156	23.4671	7.23133	19.7579	11.991
WBGene00022255	Y73B6BL.36	IV	6469955	6471384	-	9.87387	2.4642	4.24585e-11	2.29673	1.96958	3.20384	6.98643	3.03538	3.30282	15.105	9.39771	6.79093	17.3487	20.9182	21.8382	13.3411	13.8447	14.148	0	3.36159	0	0.422287
WBGene00021415	nsy-4	IV	2324058	2326739	+	505.467	1.57811	4.60025e-11	141.386	158.53	249	158.593	180.434	156.557	251.063	255.733	224.701	720.888	632.664	583.63	660.18	553.98	632.011	169.638	144.857	192.397	130.629
WBGene00011145	R08D7.5	III	8974126	8975061	+	164.872	1.3252	4.66647e-11	144.014	133.489	124.715	158.481	138.55	127.001	325.93	355.692	342.847	241.296	236.501	232.354	318.672	229.796	249.25	40.8664	79.0446	81.1655	73.5963
WBGene00016341	mtq-2	II	2187149	2189457	-	11.9824	1.984	4.71066e-11	8.34719	3.8177	7.76265	6.77103	0.919311	4.00124	19.5191	19.6649	28.7943	18.682	18.7307	12.2105	28.5947	22.9516	15.3356	0	5.42991	3.09083	6.65058
WBGene00009812	suca-1	X	10897678	10900114	-	39.8382	-2.62092	4.78739e-11	9.79939	40.7571	41.4974	51.7928	50.185	47.2083	4.29654	5.46776	3.01819	4.62632	4.36555	5.82351	8.20992	4.66348	2.77996	10.909	17.3309	14.9678	10.8105
WBGene00003655	nhr-65	V	18839310	18845401	+	49.0834	1.81794	5.21038e-11	7.58001	6.33778	11.8955	10.8083	4.69585	8.17535	33.65	29.6059	23.8132	39.9604	46.15	43.6599	60.0125	35.622	51.6085	9.84474	22.1889	22.1032	16.2017
WBGene00019819	R02D3.1	IV	245114	251925	+	39.3021	2.08084	5.36528e-11	3.23833	3.22137	3.0976	3.54624	3.85182	3.91178	7.66716	6.02296	8.29835	23.1022	26.6729	26.2909	15.772	10.8905	14.0688	1.92268	4.10778	7.91405	2.97706
WBGene00012194	toe-4	I	12738087	12741141	+	17.2037	-2.9672	5.3963e-11	2.46019	28.0597	18.385	19.0833	9.75423	9.90608	2.15734	1.37271	0	3.61344	1.46133	1.79941	1.64892	2.34158	0.797628	9.73787	9.0021	16.3974	8.82065
WBGene00015623	C09B8.4	X	6018442	6019936	-	20.5019	-1.53955	5.45498e-11	26.0901	23.0129	28.9671	29.9314	27.3384	31.5159	5.88301	4.99113	9.91833	9.38453	6.19888	8.17826	9.99234	9.9329	10.8756	15.4904	24.003	22.3577	13.9799
WBGene00012111	T28A8.5	III	13501609	13502715	+	143.176	0.700337	5.5573e-11	94.7915	92.5932	100.501	96.6411	77.0749	86.9009	115.917	123.136	146.708	151.036	146.041	122.685	177.198	162.822	159.906	83.5409	91.0486	103.654	74.3446
WBGene00007139	mnp-1	III	4356539	4364974	+	957.924	2.8659	5.60751e-11	71.96	113.27	154.393	93.9666	66.4001	61.2724	320.075	309.061	305.157	572.765	584.629	588.739	499.598	424.913	492.011	16.1622	18.3624	12.6216	13.4485
WBGene00011733	T12D8.5	III	13625968	13626750	-	160.682	-1.79551	5.60751e-11	102.857	177.418	306.873	236.001	142.733	241.732	86.3294	113.688	95.5819	65.3618	40.7304	53.7361	106.362	56.8739	52.4032	354.78	354.139	417.859	270.166
WBGene00012216	W02D9.10	I	12551537	12552375	+	49.3765	-4.23599	6.20201e-11	4.30819	20.8371	35.0282	34.5975	25.6219	20.8166	1.13336	0.961536	3.82151	6.50851	5.11803	8.50788	2.31002	3.28039	8.38066	196.957	145.03	206.745	155.414
WBGene00003695	nhr-105	IV	7049954	7053450	+	7.97785	3.10503	6.55295e-11	2.14594	1.10416	0.256585	1.17499	0	1.48127	6.77438	3.35263	3.17253	10.8064	11.7269	8.00478	9.20507	6.12744	4.17446	1.2741	0	0	0.473473
WBGene00206492	F11D11.21	V	18750163	18750691	-	15.8903	-2.67433	6.6144e-11	50.5551	32.8576	28.6331	25.4957	27.6927	22.9582	3.49988	0	1.96685	8.37445	4.74144	1.4596	8.91684	16.4613	6.47	27.6462	66.2056	48.7698	57.2393
WBGene00003061	lpd-5	I	4372255	4373018	-	34.8138	1.05211	6.67968e-11	34.2124	24.9855	31.0101	29.2069	19.6906	29.5195	55.1628	73.8947	42.4213	58.3547	49.8211	69.016	55.477	54.6217	53.6716	26.21	27.4603	44.1346	20.6975
WBGene00006617	tars-1	II	11691326	11695657	-	461.305	1.95267	7.45689e-11	68.4108	58.8494	78.1228	61.4543	49.7975	72.1698	364.155	433.899	377.687	164.849	107.937	104.959	147.943	173.464	120.083	53.1516	46.1532	32.06	50.2641
WBGene00017397	F12A10.8	II	5498851	5501409	-	73.5702	1.01121	7.75407e-11	23.7036	21.3435	19.2882	23.4338	16.6424	13.3508	42.8705	37.4734	43.3173	34.4005	46.15	29.6176	32.4362	27.8877	34.2625	11.7279	17.3468	14.2627	14.5275
WBGene00001044	dnj-26	IV	12251111	12252663	-	54.1772	-0.960748	7.87081e-11	40.79	36.6587	32.5144	48.1427	41.5095	40.8261	15.7382	15.78	15.2769	29.4419	23.9057	22.6741	25.1519	17.0823	24.8624	46.8216	45.3734	48.9365	41.699
WBGene00003148	mbf-1	IV	11479358	11480369	-	47.8914	-0.930579	7.9723e-11	38.0424	45.3104	54.3311	48.8601	47.4841	58.3542	22.2396	30.6605	31.2453	23.0597	21.7599	24.7331	21.7201	27.4916	22.6121	50.1929	32.9959	56.346	44.688
WBGene00001479	fmo-4	V	13603276	13606701	-	10.0255	2.22542	8.19427e-11	0.336218	1.72995	2.21105	3.06823	0.666523	1.7406	8.40264	9.37997	7.45592	5.50262	6.39071	5.53307	6.3097	4.16011	4.90529	0	0.492103	1.12046	0.741821
WBGene00011291	R102.4	IV	10691991	10695303	-	1153.77	2.40103	8.46802e-11	68.9231	287.736	379.507	70.402	57.0603	30.4103	814.892	790.554	764.793	1039.27	1020.7	954.233	839.122	710.794	834.541	181.357	185.709	181.403	191.383
WBGene00044702	F46C3.4	X	11436124	11437747	-	21.4324	-1.44709	8.94177e-11	19.0607	17.8316	25.2077	24.7736	17.1756	15.9478	6.83769	7.0902	0.853915	7.27161	7.54791	10.7728	7.35545	10.4453	5.05616	15.4321	22.8257	19.2487	16.8857
WBGene00021202	Y17G9B.5	IV	4750240	4751491	+	262.504	1.64051	9.40467e-11	123.717	92.6488	87.1445	116.813	104.417	85.0807	435.831	449.723	452.729	200.474	169.529	187.472	192.933	174.88	207.901	69.0906	71.714	55.1086	68.5794
WBGene00010148	F56D5.3	IV	9399653	9401293	+	148.199	1.42714	9.52743e-11	33.5428	52.2629	64.9611	65.1006	36.5258	45.6547	80.7841	90.6797	77.527	115.385	132.453	91.742	158.955	137.595	148.881	33.6596	36.6481	31.4882	23.1926
WBGene00016150	hint-3	V	7760474	7761633	+	142.107	-2.25263	9.67255e-11	72.894	114.888	157.801	123.939	72.2531	80.1087	48.4452	39.3882	60.122	40.5717	39.1963	27.7802	45.2565	32.1338	26.121	339.399	311.088	363.106	274.683
WBGene00010082	F55A11.11	V	11783340	11784616	+	75.1202	4.66097	9.76543e-11	1.24969	9.00212	7.47115	5.70216	3.71611	5.93051	277.799	251.024	288.215	20.4528	17.073	16.4527	25.5466	22.5994	18.2325	1.85494	0	2.08233	2.41262
WBGene00017737	F23C8.8	I	2429675	2432601	-	68.8326	-3.03352	9.99824e-11	18.6073	104.631	100.912	101.883	69.8227	79.1283	1.74823	0.741595	3.92985	9.20289	18.9472	30.6217	7.57191	5.06008	16.1592	100.613	109.911	75.2978	97.1383
WBGene00001072	dpy-10	II	6710156	6712931	-	8.83116	-2.56474	1.12157e-10	3.6463	5.83689	8.7196	9.24308	6.42532	7.341	0	1.35635	0.598962	0.510053	1.44391	0.888984	1.62926	1.15684	1.57624	6.01363	4.15091	9.45115	4.4695
WBGene00018609	F48E8.2	III	5464381	5467992	+	78.8248	-0.867179	1.14976e-10	39.669	50.3722	45.2556	47.8249	40.4024	42.7061	23.9352	19.9004	19.9075	24.2832	27.2379	24.3562	18.0504	20.7834	22.6547	37.8137	29.8296	26.6824	35.331
WBGene00017724	F22F7.7	V	2131476	2140042	-	13.4745	-2.46417	1.17076e-10	11.9916	7.59396	16.2682	19.7819	12.3433	14.3263	0.606661	1.02938	0	2.90322	2.19166	2.53005	2.78213	4.38981	1.34579	6.8459	8.10066	7.68513	6.61449
WBGene00002080	xpo-3	IV	7916699	7924129	-	252.27	1.04426	1.20377e-10	42.3802	43.412	45.3268	39.0297	43.5491	38.4121	94.8684	86.1266	95.1313	70.2415	60.5084	65.6918	65.8003	63.096	64.8565	24.2388	23.9012	28.506	25.5212
WBGene00010731	K10C3.4	I	9853658	9863492	+	155.572	-0.812802	1.20657e-10	54.1435	54.7224	48.0582	57.4767	47.6435	53.1522	36.3356	35.1427	42.8814	28.8651	33.1451	38.1869	28.1426	29.4476	27.9432	86.1065	60.648	72.7268	59.578
WBGene00003978	pes-4	III	1216116	1222072	-	448.884	4.61909	1.23066e-10	10.5429	5.05054	6.30293	11.9434	16.9365	7.84199	4.78191	7.30253	4.83718	619.704	482.848	507.741	580.406	505.189	535.352	28.0602	23.4125	18.1731	19.6519
WBGene00013355	gck-3	V	17954054	17966847	-	70.9845	-0.942658	1.40582e-10	31.3979	41.0906	43.0506	35.5046	34.1663	39.7532	14.8139	23.2318	19.6773	13.3192	16.2174	16.1003	17.3843	16.8911	24.8958	33.4336	29.9708	23.8841	29.3667
WBGene00013100	zip-7	IV	16503249	16505682	-	67.548	-5.51804	1.40933e-10	2.63161	4.5135	5.24426	12.8082	12.1729	14.3807	3.46149	2.93672	3.89055	2.20869	1.0421	1.92479	2.35175	1.66983	4.26602	307.283	295.3	283.563	271.445
WBGene00019812	R01H2.4	III	7061111	7064275	-	44.845	2.56951	1.42213e-10	5.41533	5.78708	7.47115	5.70216	2.47741	3.23482	64.6555	61.3615	57.8894	45.1009	26.228	32.9055	16.4727	10.3085	10.1292	9.893	5.48731	12.494	5.74434
WBGene00011645	T09B9.4	X	9771697	9774352	-	26.6672	-1.75628	1.43357e-10	6.92025	16.2775	17.7308	20.4493	24.1712	15.9227	1.73382	5.14839	4.38464	3.7338	5.87222	3.97694	4.63823	5.33203	4.16677	8.80444	14.4697	8.78556	10.3609
WBGene00013578	scav-2	III	13550699	13555334	-	80.342	-0.724156	1.49015e-10	32.6175	30.4576	31.4167	35.8291	31.1332	29.9675	13.9039	18.1996	22.3247	21.6724	16.1453	22.8628	17.4082	21.8465	22.0313	43.9318	27.8485	32.2072	33.1511
WBGene00012671	Y39B6A.9	V	19136509	19138986	+	9.5102	-3.4492	1.50615e-10	6.867	18.1713	21.1133	41.1806	24.3093	25.3931	1.29036	0	0	1.23502	2.33081	1.07627	2.63002	1.86741	3.81664	11.6489	10.0508	9.80769	11.3634
WBGene00050903	Y17D7C.4	V	18713728	18714612	+	11.5834	-3.34425	1.51104e-10	30.404	27.5332	13.8143	19.977	12.0547	9.44406	0	0	0	3.06214	4.33431	5.33708	4.07559	2.31505	2.36577	43.3239	40.9405	56.7407	17.4414
WBGene00001411	fem-1	IV	5533142	5537992	-	202.159	1.36058	1.54143e-10	47.4967	47.8468	42.0799	50.133	40.2725	40.4879	140.38	117.821	117.595	87.1718	69.6815	70.3165	77.6677	79.2482	84.324	23.7832	21.358	20.9776	25.0941
WBGene00008776	F13H10.5	IV	10990999	10994137	+	774.087	1.32911	1.68026e-10	204.294	302.938	376.117	368.823	222.016	336.403	538.732	519.135	545.104	744.315	677.213	608.676	665.494	581.462	626.281	140.293	169.321	150.929	152.603
WBGene00004256	pxn-1	V	8494889	8502336	+	505.85	3.38102	1.96384e-10	42.2371	16.4508	19.1143	22.4202	25.353	28.1675	51.5725	61.2179	54.9797	290.657	384.222	307.389	167.485	106.668	177.42	4.99548	2.70924	3.36472	5.01225
WBGene00000515	ckc-1	X	3576608	3578830	+	7.52225	2.23294	2.02831e-10	1.61993	1.66702	1.6141	4.43491	1.60569	1.86364	5.68208	5.42325	8.78128	6.11821	11.5467	7.70147	8.68596	8.22313	7.87808	0	0.790335	0	0.893544
WBGene00009180	nurf-1	II	14390718	14407905	+	223.079	-0.63439	2.02831e-10	21.0432	23.7069	25.8204	21.1393	20.3536	25.4049	16.7415	15.7184	17.4367	14.2075	16.9347	17.5014	15.8101	16.3137	13.535	28.2121	32.6627	24.6012	26.7717
WBGene00009299	F31E9.6	V	17313602	17315153	-	38.0819	-2.88228	2.10563e-10	11.5443	19.4698	18.4044	78.4273	44.4999	37.0764	2.53081	1.43142	2.8445	1.61485	8.38102	11.2582	6.87775	6.10432	13.0999	41.8866	62.8935	79.0815	60.8475
WBGene00004405	rop-1	V	10252821	10255055	-	83.9636	0.821212	2.23286e-10	22.7168	21.3144	25.5642	29.2668	25.4972	20.7537	29.8805	51.4467	40.0048	42.8986	36.115	40.3166	39.6315	40.6994	37.0421	23.8015	15.1577	23.3794	18.2428
WBGene00021055	W06A11.4	II	4055939	4057707	+	708.293	1.7675	2.24423e-10	131.88	191.464	240.601	168.942	146.677	120.735	1177.63	1131.76	1053.57	505.883	379.54	427.272	790.957	626.432	780.473	290.411	295.428	398.23	268.436
WBGene00001836	hda-3	I	11912791	11917719	-	230.078	0.892594	2.31632e-10	81.3141	70.4019	81.3328	68.8535	55.4119	81.2916	159.406	179.302	167.606	129.439	105.423	100.792	112.144	108.649	109.889	66.1506	62.3683	71.6542	60.378
WBGene00043952	ZC404.2	V	6787952	6788460	+	86.0941	-2.76569	2.34039e-10	16.8156	373.281	442.334	480.094	335.737	441.49	15.7989	26.8075	31.963	72.5825	28.538	73.7951	98.2145	54.8741	95.7971	392.224	404.341	536.373	382.941
WBGene00020088	R119.2	I	368370	373445	-	18.0921	-1.60142	2.34903e-10	6.64204	14.0723	14.2484	14.262	11.2309	12.1362	4.11135	5.23208	1.15524	3.44315	5.10568	4.28654	4.71363	1.48749	4.18021	11.5987	8.006	10.4164	10.7756
WBGene00020827	T26A8.4	IV	8428961	8431493	-	218.802	0.855564	2.39857e-10	59.3727	49.5825	46.4598	49.9266	48.6827	50.9604	127.161	129.737	116.269	96.6619	74.2262	81.1678	84.5881	81.6588	82.8432	47.9858	58.6919	74.5869	54.8683
WBGene00003588	nex-1	III	5225621	5226801	+	153.397	2.18136	2.47476e-10	37.9694	50.5469	72.0621	48.9496	26.2851	44.2016	278.254	323.503	273.54	149.474	73.746	68.1058	146.228	136.525	100.24	16.1024	23.8172	30.1274	24.268
WBGene00016880	fbxb-95	II	1854394	1855360	+	13.1794	-2.18192	2.66556e-10	10.3678	13.3365	22.5795	26.3567	20.5533	14.6965	1.94819	4.13209	1.09483	7.45855	6.15837	4.0624	3.47446	2.11457	2.88119	19.786	16.2587	17.2756	8.57822
WBGene00000113	alh-7	II	13485792	13491786	-	15.2989	-2.16929	2.69088e-10	4.53222	15.3522	17.8378	7.92727	7.11291	7.16933	0.993576	2.95031	2.79183	1.90193	2.24341	1.65746	2.27825	2.87581	2.20411	8.96966	8.84473	15.1038	7.49981
WBGene00023519	Y60A3A.24	V	19978620	19981882	-	21.4313	-3.00384	2.78101e-10	3.52506	7.25504	16.2572	28.9518	21.4635	31.2843	1.98715	0.561964	0	5.07182	2.99121	4.97238	2.36263	3.83442	0.489803	26.909	18.4265	28.5295	19.7217
WBGene00018005	F33D11.8	I	5854261	5855047	-	133.553	-2.37555	2.91767e-10	86.8264	323.182	548.902	568.134	305.798	425.59	36.4491	35.0464	21.8491	86.0521	79.0069	70.9375	167.154	137.148	118.591	564.869	546.186	566.394	446.32
WBGene00004047	plx-1	IV	959452	984392	+	97.8014	-0.649852	3.19298e-10	13.6521	14.894	14.4825	14.4256	12.9216	13.5508	8.77611	10.3093	6.98062	7.2367	6.70684	9.91023	9.01257	8.98827	8.68599	13.4078	12.7703	9.92024	12.2864
WBGene00011915	T22C1.4	I	7940134	7940790	-	25.1472	1.39676	3.19628e-10	20.9394	35.9134	22.5331	30.5739	16.6042	27.703	42.2321	56.081	66.0408	47.4506	51.4094	56.6668	72.979	67.7617	67.8885	8.28818	16.3455	4.65211	18.48
WBGene00013802	Y116A8C.25	IV	17074190	17078750	-	190.275	1.58914	3.20289e-10	14.1097	62.3694	73.6176	61.4543	73.1069	45.9304	194.872	180.359	173.515	262.413	188.192	229.386	235.133	152.608	230.808	78.0614	91.0548	121.828	70.753
WBGene00011974	xbx-5	III	3802452	3804438	-	6.66386	-3.61391	3.28756e-10	4.56647	4.9929	11.6025	8.33445	6.22368	6.40265	0	0	0	0	2.03432	0	1.14773	0.543289	1.11038	6.77808	8.35459	9.51124	7.55649
WBGene00009361	F33E2.5	I	12591116	12597442	-	172.091	-1.86911	3.36561e-10	132.96	151.4	233.628	244.254	168.464	231.44	19.0097	18.0631	18.8021	63.3168	65.2419	37.4197	63.5431	52.821	70.2842	135.575	105.764	144.488	113.836
WBGene00007734	C25G4.7	IV	12456913	12458561	+	35.9587	2.74166	3.37597e-10	2.41075	2.97699	4.32373	3.07998	2.38956	2.08008	69.7617	52.1909	57.7374	15.175	17.1835	12.6954	40.0714	23.4042	17.3515	8.58797	9.87975	12.8543	6.64877
WBGene00004076	pod-2	II	1136781	1152701	+	93.1031	-1.01715	3.39145e-10	9.1386	14.413	14.965	13.5972	8.86133	14.5703	6.01023	7.4269	8.07688	8.37861	7.0803	4.46817	5.32613	7.27987	5.02398	16.2185	14.3934	15.8895	11.3418
WBGene00013239	Y56A3A.22	III	11921692	11923825	+	71.323	0.683929	3.39374e-10	44.3527	41.5267	43.4685	39.1479	46.1248	36.3869	59.2957	65.7228	81.6945	75.0602	66.5104	70.996	73.0991	64.3597	68.5986	56.1203	43.6324	63	40.106
WBGene00021260	Y22D7AR.6	III	1672517	1676721	-	30.4478	-2.73642	3.42724e-10	16.5163	34.2669	44.9112	59.803	31.1579	52.4062	2.80319	2.37822	0	6.03669	4.43055	7.01433	6.42768	4.05679	6.73671	9.48984	16.3759	23.0819	9.69803
WBGene00002136	inx-14	I	7350312	7352235	-	83.0022	1.0585	3.49872e-10	29.445	33.6429	35.7245	26.4755	23.6064	35.4938	51.8305	54.1204	49.2926	56.1494	52.9844	59.8586	60.0762	57.2873	51.8037	8.99822	15.8445	25.9748	19.3467
WBGene00017240	calu-2	I	6758181	6760179	-	36.6707	1.78467	3.53125e-10	10.234	13.1644	12.2366	35.3559	7.97033	12.6146	62.4991	62.8131	64.8424	46.9348	43.4207	32.0799	33.8063	49.399	413.804	8.68031	10.6993	12.1805	10.4836
WBGene00013957	sre-23	I	8256360	8258939	-	30.8132	2.84206	3.55029e-10	6.49146	6.3765	7.05608	8.6166	4.09461	4.07348	77.6231	77.7091	52.3468	40.1189	16.8255	23.308	18.1944	12.9187	10.9058	1.75189	0.863743	3.93329	5.2082
WBGene00045511	F11A5.18	V	16202809	16204862	+	39.9737	-2.74306	3.63647e-10	24.3765	83.6167	102.822	152.009	194.639	150.735	5.34393	4.53378	6.00632	18.7541	4.82645	14.8577	26.3225	20.6233	30.2956	36.1824	93.1603	85.7489	71.7114
WBGene00006771	tln-1	I	1721592	1740670	+	1508.44	3.84359	3.85122e-10	14.0726	47.8789	84.415	4.40099	3.99658	3.13789	399.325	401.515	375.421	187.815	147.268	185.358	214.34	206.481	186.474	4.92867	4.28145	6.85021	3.83756
WBGene00013289	tag-273	IV	14487086	14505166	-	58.7279	2.2023	3.89103e-10	5.01721	5.27061	8.12361	8.96635	6.42359	8.29727	21.998	19.5962	16.9982	30.266	33.2786	28.2105	22.4182	17.1116	17.6898	1.86178	0.611951	1.39334	1.96028
WBGene00003691	nhr-101	V	11570400	11572370	+	84.5239	2.43148	4.01109e-10	16.7343	12.3774	15.3193	19.0891	13.4771	19.4023	186.41	172.156	163.902	45.4269	47.8363	44.7514	34.3491	26.8778	41.7086	12.4195	16.0736	15.6848	15.865
WBGene00010119	F55G7.1	X	11924461	11927032	+	56.9859	-2.59157	4.44062e-10	7.67553	20.3108	30.1545	48.5309	33.1493	36.4248	7.93258	6.72998	9.72637	14.4946	7.16442	11.4285	10.6563	7.82731	7.46554	109.046	81.0469	118.76	81.6512
WBGene00018658	bath-22	II	1927879	1928734	+	740.169	1.29875	4.52904e-10	395.592	330.699	415.19	335.156	313.691	302.561	1426.12	1234.99	1402.17	1018.19	758.89	825.158	1213.1	1176.05	1290.17	719.119	650.488	712.875	525.31
WBGene00011303	R166.3	II	10537799	10539332	-	368.014	1.02016	4.81219e-10	306.39	294.692	312.896	319.546	288.927	257.935	644.327	601.725	671.874	467.797	415.983	467.949	523.062	405.962	424.82	179.7	197.643	173.798	177.222
WBGene00016567	C41D11.9	I	4448576	4449774	-	35.2357	1.32631	4.82569e-10	23.886	25.5257	25.8138	19.2826	27.3184	26.1584	66.4622	61.5123	77.4166	56.6724	44.7468	39.3087	43.7178	43.7201	41.9973	5.45452	12.1017	18.3695	14.1888
WBGene00020466	sld-2	I	3741456	3742646	+	170.04	0.682684	4.88942e-10	124.378	100.964	116.849	121.964	95.718	106.651	156.488	165.524	129.059	237.309	205.577	197.483	166.209	171.323	184.093	103.202	122.118	121.002	107.81
WBGene00007124	B0250.7	V	20473022	20476061	-	883.402	0.692335	5.05476e-10	427.424	404.452	468.726	460.219	352.47	403.275	525.619	536.814	547.398	696.667	581.082	617.663	709.242	583.989	721.256	303.327	342.782	305.111	311.655
WBGene00008622	F09C8.2	X	16140507	16147022	-	739.59	-1.07285	5.15611e-10	227.59	259.245	316.14	308.571	243.054	276.73	117.813	130.616	126.214	112.76	90.2069	91.1322	102.912	95.0322	102.623	158.789	176.533	153.788	138.727
WBGene00008937	srt-43	V	12769268	12770845	+	845.059	0.55988	5.19985e-10	466.71	445.921	531.827	552.078	432.524	415.495	841.878	702.957	709.922	803.226	723.498	726.619	793.321	615.603	829.822	564.608	536.014	624.832	543.885
WBGene00006351	sur-5	X	7301357	7305570	-	128.617	1.33625	5.21422e-10	12.7452	17.0224	17.3467	18.8074	19.6216	15.4425	42.0892	40.5502	39.6892	78.1787	66.6847	68.4273	53.6167	50.5877	59.6086	41.0558	25.7986	30.7258	27.8214
WBGene00044209	Y32F6A.6	V	10447881	10449037	+	654.302	0.948152	5.26215e-10	301.549	291.613	292.147	299.755	258.2	196.301	756.101	668.515	681.648	608.43	606.119	615.886	654.152	506.114	704.443	487.559	406.879	428.441	401.351
WBGene00007202	B0564.2	IV	13107659	13111500	+	53.5437	-1.17989	5.30072e-10	67.3546	73.9332	93.9568	77.8567	65.8722	71.2886	15.3565	26.0567	22.5707	30.5264	22.4044	40.3965	39.7265	40.174	44.5481	95.9765	68.3509	44.8925	59.4437
WBGene00012405	ztf-25	V	17601820	17602954	+	40.0019	-1.08061	5.31379e-10	36.3475	33.248	33.8021	32.5554	43.3669	38.331	14.1658	12.7694	17.9119	20.3375	31.9852	21.4157	15.7899	13.4537	17.0219	45.9584	36.4517	53.8355	41.5831
WBGene00016177	C28C12.1	IV	8501479	8502983	+	270.491	1.41372	5.45878e-10	117.578	183.313	203.479	203.302	135.823	147.98	248.846	233.811	266.621	518.641	617.534	549.936	404.694	280.195	397.256	125.972	139.744	106.061	95.5763
WBGene00022076	daao-1	IV	2614200	2617135	+	65.8415	2.95242	5.55362e-10	6.96939	7.82397	9.84827	12.1419	10.0482	14.2135	180.01	202.213	180.779	40.6797	23.3331	52.8287	33.5474	22.3123	22.8012	7.52348	12.9827	16.8915	11.1833
WBGene00004922	snt-2	III	786532	793733	-	12.8649	-2.39245	5.64615e-10	4.06005	9.28458	10.5181	19.3488	14.3088	10.8987	2.96688	3.02051	0.666926	2.27172	0.535916	2.47464	2.11649	1.71747	1.7551	16.0704	5.28219	6.01348	7.46498
WBGene00013537	Y73F8A.33	IV	15515495	15520934	+	474.261	-1.50803	5.69778e-10	149.507	159.658	156.417	198.861	192.463	167.537	33.7032	32.791	27.4549	96.7736	102.768	95.9402	56.0898	48.7754	62.8766	184.929	178.225	216.217	159.099
WBGene00022131	Y71F9B.13	I	2776370	2778726	-	134.247	-4.0007	5.95398e-10	3.27017	11.2174	9.34073	51.7272	40.6978	69.9132	12.9043	12.1644	7.52048	5.48927	3.45324	1.59456	3.653	3.80419	3.53412	207.103	203.686	214.328	149.716
WBGene00013246	Y57A10A.1	II	12133535	12147134	+	770.358	1.13798	6.03447e-10	117.617	81.8772	79.128	85.0985	72.9016	65.4064	265.298	250.59	256.601	156.404	142.764	141.746	140.728	128.696	120.105	74.1187	78.81	76.6888	76.6574
WBGene00003234	mif-1	III	11848152	11849522	+	9.8023	-3.41065	6.10728e-10	12.4057	14.0429	10.3833	19.2458	17.2153	9.63363	0	1.3844	3.66809	6.24722	0	1.36105	1.66296	1.18076	3.61989	40.5108	36.315	41.3426	32.8459
WBGene00044502	C46G7.5	IV	6010352	6011645	-	186.458	-2.49782	6.24613e-10	738.729	812.152	785.698	694.106	607.137	747.746	188.14	212.197	196.534	38.1328	29.9861	40.616	65.4152	78.4798	52.3749	279.747	298.017	370.119	294.238
WBGene00007900	C33D9.6	IV	8773977	8778145	-	267.339	1.63815	6.28515e-10	35.1789	35.0702	39.1708	57.1839	39.0104	39.2698	57.5516	62.3213	63.385	123.176	151.756	124.953	110.818	97.519	112.059	21.5394	17.3777	16.1199	19.7683
WBGene00008134	C47B2.9	I	12983004	12983974	+	32.2853	1.4143	6.58809e-10	20.9179	20.3301	24.3164	22.2706	23.0378	27.073	99.3576	81.701	75.5941	55.5949	51.0806	29.3243	53.7434	46.4554	57.646	6.89974	20.4109	42.6006	22.4353
WBGene00007702	C24H11.5	III	11780235	11781035	+	17.314	-1.68382	6.89711e-10	28.4053	49.6926	43.0205	58.7561	67.5732	53.9197	4.98172	12.6794	11.1984	11.9202	20.2469	18.6984	24.1152	27.0358	14.735	39.3516	77.6069	50.4864	67.8952
WBGene00015469	C05D2.8	III	5607509	5610346	-	800.046	1.21402	6.95138e-10	228.964	289.854	371.456	347.477	289.938	325.927	403.327	385.517	413.803	834.282	888.508	749.177	728.433	642.257	635.726	217.088	225.875	228.575	190.555
WBGene00015735	pdfr-1	III	6632841	6652083	-	1153.19	2.52161	6.96313e-10	29.6622	52.4078	54.7644	54.5359	52.1011	47.4233	176.147	150.659	165.091	688.924	877.066	683.882	575.667	422.861	643.202	141.149	129.287	159.906	129.448
WBGene00013359	Y60A3A.8	V	19949982	19955122	+	33.2215	-1.21601	7.05741e-10	18.0722	22.1529	20.973	30.0739	30.5579	23.3899	9.78816	5.9316	7.85815	16.7293	16.4177	11.6631	12.4689	9.61227	10.3399	36.2924	29.5631	26.5705	29.0259
WBGene00001823	hap-1	III	5263943	5264996	+	22.6307	1.49456	7.09617e-10	12.4549	17.0893	14.8921	13.2604	19.5469	15.2242	64.1653	52.1211	53.7054	28.7467	29.5924	40.9937	31.3043	28.6484	27.257	9.24354	7.59566	10.3767	12.5951
WBGene00012890	lact-9	IV	13782385	13785646	-	393.787	0.977449	7.14026e-10	206.86	168.501	205.904	182.015	127.954	134.206	368.821	357.777	394.984	319.036	208.663	218.824	331.898	288.029	288.679	150.774	148.674	112.838	121.106
WBGene00044342	T05B11.7	V	7731839	7733495	-	45.4825	2.77337	7.19218e-10	12.7668	12.7273	18.6042	15.2914	5.53637	14.458	133.293	157.607	146.276	33.1499	31.2813	41.1447	41.7145	34.935	34.1482	0	8.17514	7.97738	6.16182
WBGene00009575	F40F8.1	II	11127634	11129256	+	89.6169	0.744065	7.27005e-10	37.7685	38.1804	33.7364	32.0335	33.0321	41.4057	70.1348	56.527	54.5227	56.4985	59.6482	52.1613	52.1169	49.9038	51.4293	31.6576	33.1677	20.7308	24.019
WBGene00019491	K07E3.2	X	8104305	8107557	+	495.811	1.28602	7.69405e-10	110.434	102.163	98.4416	143.565	113.942	95.7733	154.547	150.344	168.693	265.615	239.57	240.769	279.978	233.876	272.24	42.7614	70.6898	64.0047	66.8346
WBGene00008880	F16B12.4	X	14095738	14098664	-	52.8145	1.22992	8.388e-10	9.26054	24.3849	19.8656	23.3642	21.058	23.0308	32.96	26.7473	33.8241	60.3497	53.7123	50.7996	51.1147	45.1074	53.5133	17.7884	13.5541	18.1537	20.1317
WBGene00014034	ZK643.2	III	8956459	8957731	+	120.371	1.28247	8.64751e-10	62.8747	65.1067	66.2505	55.2259	70.1121	68.491	218.127	239.436	226.574	119.723	101.77	132.788	102.719	106.97	105.492	67.6613	43.7124	57.6216	58.091
WBGene00000403	casy-1	II	5945418	5956683	-	11.8927	3.08637	8.69641e-10	0.964849	0	1.15365	0.880493	0.191273	0.666002	2.03058	2.15343	1.42642	6.07344	8.94051	7.62159	4.78543	4.04067	5.44303	0.572856	0.282439	0	0.532204
WBGene00000792	crb-1	X	17402540	17414014	-	10.2775	1.93556	8.75933e-10	0.364326	0.437402	0.363014	0.332473	0.601871	0.419136	2.23634	2.71044	1.61585	1.83466	3.02968	1.86531	2.11628	2.42733	1.65367	0	0.533243	2.42827	1.0048
WBGene00019360	neto-1	I	3427177	3433207	+	793.818	0.790231	9.49924e-10	300.314	302.251	351.845	373.944	314.03	343.122	675.728	607.658	661.094	712.532	780.836	671.634	516.847	371.692	528.024	390.245	368.709	439.918	375.901
WBGene00020207	T04B8.5	II	614767	624543	-	54.5856	-0.891477	1.04075e-09	13.2127	15.8274	16.662	13.7531	19.6447	12.291	6.24568	7.14188	8.54589	6.75754	10.0555	12.0044	8.44054	7.4668	9.43759	18.9989	17.5256	14.448	16.0564
WBGene00022534	syx-16	III	5207567	5209557	-	49.8021	1.09147	1.10484e-09	13.5092	18.1951	17.8155	19.58	16.5412	15.0845	28.222	28.3774	26.4334	41.0177	35.8735	26.1551	30.8916	27.985	30.5304	10.6158	10.4679	5.2965	9.20491
WBGene00013552	gmn-1	III	12224487	12225331	-	25.7939	-1.10606	1.10499e-09	34.5343	41.6304	30.0841	38.7184	31.2966	48.527	14.2763	15.4153	23.3395	23.6016	11.7217	15.1553	17.1944	19.7216	17.2746	38.0787	37.5484	32.8821	38.642
WBGene00013715	Y106G6G.6	I	10319669	10321493	-	7.57324	5.56101	1.16278e-09	0.525779	0	0.314331	0	0	0	22.8223	16.4287	15.5461	7.9431	4.3723	8.65264	1.40959	0.500431	3.57976	0	0.769553	0	0
WBGene00219413	Y38F2AL.12	IV	2317797	2318027	+	54.0618	-4.24974	1.28149e-09	15.7187	68.7462	63.4313	157.788	66.217	142.407	46.52	13.1558	17.4287	19.7889	4.66836	25.8679	28.972	29.9217	11.4665	1073.25	678.692	1217.91	739.143
WBGene00019905	R05G9.3	II	6500397	6501520	-	61.147	-1.29427	1.28936e-09	46.9099	87.6348	76.799	91.5445	88.7028	85.9323	19.9348	30.6038	22.4057	33.6169	38.5809	30.8794	20.3156	23.3545	30.1837	44.9911	46.4771	52.9116	46.5753
WBGene00013944	ZK228.1	V	18444418	18447019	+	26.6614	-3.12752	1.47926e-09	16.2079	16.679	15.2524	30.4035	31.2383	25.8976	1.57919	0.669891	2.21867	1.51147	1.78284	2.63437	2.41404	0.85703	2.04355	1.78205	5.711	5.00127	2.64894
WBGene00016871	inso-1	X	1300149	1309504	+	395.918	-1.66368	1.4824e-09	300.456	343.385	471.548	502.887	320.23	433.664	72.8487	83.4362	80.5138	102.263	96.4984	83.0418	107.958	91.8093	124.346	127.42	168.203	133.812	158.346
WBGene00016469	C36B7.6	X	7097434	7100338	-	83.2346	1.29996	1.48966e-09	6.68688	8.84732	13.516	19.4691	24.303	17.8584	48.5852	36.6001	41.4263	50.9112	29.5058	44.3672	45.0315	37.2778	43.0499	23.632	18.1762	23.3455	18.9691
WBGene00014166	ZK945.4	II	10102975	10105704	-	235.377	1.78355	1.54352e-09	41.7151	47.6029	51.8532	50.5061	54.4488	36.3495	80.4036	73.745	80.6	328.1	284.583	283.661	133.982	126.188	136.987	49.0443	47.1522	66.0679	50.1203
WBGene00018366	F42H10.2	III	8490624	8491097	+	29.2363	-1.49865	1.55876e-09	66.6821	64.4362	106.955	120.22	101.562	82.795	23.5321	18.1496	16.8311	34.8081	25.1176	28.5496	35.9724	30.9597	28.4742	43.4535	73.7942	32.5202	54.7235
WBGene00009092	tomm-20	V	12342314	12343469	-	61.9241	-1.06372	1.55884e-09	64.658	92.6771	107.682	101.994	75.9918	82.8865	29.1593	29.8925	25.9458	30.2345	50.4766	43.5759	52.6227	45.716	46.7176	87.7466	77.0609	86.1904	59.1018
WBGene00012199	mltn-3	II	13916340	13919838	+	177.722	-8.67415	1.62412e-09	0.282322	1.01685	0.50635	1.80347	0.27984	0.487194	0	0	0	0.355427	0	0.619483	0.189224	0.806135	0.274599	269.872	240.907	285.079	241.688
WBGene00016235	C29H12.2	II	6123809	6125438	+	246.698	1.25132	1.63298e-09	53.7522	54.8612	52.1537	44.2278	56.3365	53.602	192.984	203.553	205.832	180.825	145.509	168.7	151.195	132.095	151.702	139.951	85.1226	105.717	83.8443
WBGene00018075	tbc-11	X	924964	932255	+	332.914	0.970058	1.63298e-09	36.3411	38.8266	48.2956	60.2018	51.6232	55.5225	109.912	102.807	90.0001	136.671	142.716	125.198	108.134	105.089	98.611	85.2072	74.873	67.8824	65.7542
WBGene00003970	pek-1	X	11410181	11414887	-	239.546	2.8445	1.6386e-09	6.4239	5.85513	8.66847	7.20221	9.64209	6.17621	204.724	185.362	167.148	54.3005	27.6913	32.2185	41.4563	22.3605	55.8764	19.6151	18.2673	23.8546	18.1218
WBGene00044642	clec-69	IV	3929650	3931654	+	9.87388	-2.54225	1.77456e-09	4.64578	7.43683	9.8753	22.1402	10.7448	10.6894	2.03694	2.30418	1.52628	1.29973	0.613231	1.13266	1.72988	2.45656	1.50623	4.5972	9.06635	3.44051	8.82666
WBGene00006777	unc-41	V	9966404	9976226	-	494.102	3.72833	1.80396e-09	8.11892	17.8195	43.9876	8.45099	7.41882	6.23906	30.369	24.9156	31.3201	220.076	228.167	185.525	176.938	136.801	170.151	2.63617	1.4854	2.11381	1.8893
WBGene00021000	W03F9.2	V	127000	128034	-	72.2704	0.650712	1.80396e-09	45.4737	49.5253	54.8251	51.8725	46.5764	51.661	78.755	65.124	86.2759	79.1941	65.7265	66.5202	81.2755	72.1357	77.4019	40.4984	44.3715	42.9374	39.7147
WBGene00010284	aman-2	V	11927661	11933246	-	108.878	0.850877	1.83658e-09	16.6773	21.2115	19.7166	17.2712	14.3018	16.6532	26.373	29.6936	26.5947	32.5551	29.8296	20.9695	31.775	30.8547	34.6291	18.3571	10.9706	14.3628	11.7831
WBGene00015551	C06G3.5	IV	7024211	7028144	+	13.8731	2.11088	1.96161e-09	3.52245	2.84809	2.70753	2.29606	2.49391	2.17091	8.60462	4.49239	5.95149	18.3717	25.1075	9.9374	14.8398	13.8895	12.236	5.97534	1.47303	5.03089	3.33078
WBGene00003858	ogt-1	III	7145816	7153795	-	129.154	0.711497	1.98429e-09	16.7738	21.9152	19.4662	22.0605	18.4194	20.8581	30.0668	30.0965	30.6331	31.4688	34.1883	30.491	26.4529	25.826	27.3515	12.6929	16.8486	12.6048	13.7878
WBGene00001624	glt-6	IV	7503622	7506447	+	3.98451	4.35916	2.07236e-09	0.755789	0.388879	0	0	0	0	2.98238	4.63878	5.58676	4.75747	1.79572	4.14596	2.27952	1.79838	2.20534	0	0	0	0
WBGene00001814	haf-4	I	489969	496150	+	1524.88	1.45661	2.1108e-09	201.989	191.69	264.798	154.67	141.64	122.832	488.623	459.507	444.751	831.522	754.975	661.282	850.272	741.394	831.049	401.88	336.526	342.835	301.504
WBGene00019871	R04E5.8	X	8801624	8806113	-	218.725	-1.916	2.1301e-09	25.4683	29.4409	34.4106	41.0601	48.974	46.0006	13.6232	11.9368	12.0486	29.2842	21.5824	18.2552	11.1523	15.1907	15.1932	113.913	88.9664	114.297	82.0409
WBGene00007198	B0513.6	IV	13854355	13857353	+	5.82012	2.43007	2.18248e-09	0.353343	0.363614	0.84497	0.644902	0.700473	0.914628	1.85908	4.33741	3.65666	4.00355	4.19764	3.8766	5.21014	5.38094	2.74941	0	1.5515	1.17753	0.974508
WBGene00011514	fbxa-198	V	15869311	15870636	+	38.193	1.14192	2.21326e-09	21.0619	17.1587	18.5377	24.5595	17.3973	15.1441	41.5557	37.2144	29.4079	44.1929	37.5317	33.3774	30.5859	30.0698	31.8667	6.94724	10.2757	7.79889	10.3268
WBGene00009654	sly-1	III	10507058	10518391	+	162.394	1.81119	2.2203e-09	17.9691	19.0841	17.7667	22.2846	21.4647	18.0884	130.603	123.914	107.624	43.794	35.8519	34.6264	37.8294	41.6608	35.4032	17.7813	16.1849	21.4965	15.1216
WBGene00012407	Y7A5A.1	X	15767437	15771509	-	403.263	1.20377	2.22245e-09	130.113	114.157	98.8295	160.242	159.938	141.271	247.614	238.761	247.318	298.733	245.717	262.07	236.44	223.967	242.722	85.7048	52.6747	67.2161	65.4434
WBGene00004383	rnh-2	II	8517150	8518412	+	130.584	0.997118	2.2589e-09	77.3095	56.5105	77.031	68.8706	54.1273	62.9992	154.148	159.536	163.277	105.825	88.1974	100.3	104.865	100.446	102.646	36.4291	50.2904	49.0739	55.504
WBGene00011201	nth-1	III	4291543	4293413	-	25.0861	1.35233	2.27164e-09	9.82417	12.1317	10.9634	8.36757	9.73779	3.95575	31.8748	28.5043	27.1114	30.5079	15.5612	22.2751	22.3875	20.5712	35.0365	15.5543	6.71023	19.6437	11.1991
WBGene00008121	C46F11.6	III	3667022	3670436	-	114.473	-3.19227	2.2724e-09	9.24156	21.1007	24.1717	74.3209	65.8397	66.7815	12.1559	17.4032	23.0557	11.6346	16.4682	11.4065	11.6139	9.89553	9.55053	234.91	233.329	271.407	251.693
WBGene00000566	cnt-2	III	10655018	10677521	+	171.783	1.9264	2.30919e-09	13.8519	13.6139	13.864	12.0727	10.9532	13.0262	84.3447	96.3946	92.2684	31.1546	20.8933	26.9793	25.5573	23.2573	29.8221	13.8611	11.39	11.9295	11.1604
WBGene00008973	F20D1.1	X	14968900	14970271	-	21.3489	-2.90318	2.3299e-09	5.29347	10.8947	11.3023	26.2236	35.2293	20.8794	4.9734	8.43884	6.70784	2.85607	4.4918	1.6593	3.04105	0.719753	2.94209	53.8778	44.2728	57.9625	34.2038
WBGene00001760	gst-12	II	13616685	13618061	-	7.24546	-2.65893	2.33497e-09	7.13111	8.15377	12.7898	18.0768	11.7807	9.57126	1.04221	0	0	1.99503	0.941289	4.34649	2.12425	1.50829	2.31201	14.1131	10.4374	5.28106	7.86694
WBGene00014916	fbxa-124	I	12005177	12006296	+	46.3071	0.866345	2.43247e-09	22.3125	27.9837	27.9291	33.7241	27.6453	28.2762	44.9402	37.349	59.7881	56.1801	43.9017	47.4289	47.2007	41.1462	44.0822	24.839	19.3904	18.5893	19.2303
WBGene00016486	fbxa-170	X	1676205	1678121	-	70.5298	-2.64415	2.46777e-09	9.7182	26.5927	23.2397	47.5677	60.8615	32.7784	1.74312	4.92951	3.91835	14.4591	9.44592	16.4777	10.0664	7.56793	12.0302	97.0401	80.818	110.408	78.7017
WBGene00021713	Y49F6A.5	II	3607937	3609862	-	17.8344	-3.23055	2.50627e-09	2.17199	7.26415	13.9589	16.3523	12.9173	16.8666	0	0	0.802762	1.3672	2.58027	1.7872	5.09514	1.55046	3.16885	27.4033	30.2006	34.3818	23.6616
WBGene00219675	linc-44	II	5781921	5782113	-	40.1302	-3.02725	2.51743e-09	28.1796	76.1215	92.6577	639.682	254.878	668.642	18.533	7.86168	31.2453	39.911	25.1075	42.51	37.7742	43.5842	44.5391	271.878	242.313	187.82	188.467
WBGene00015237	B0511.12	I	10654298	10666933	-	56.6291	-1.18691	2.55292e-09	9.9774	10.0661	10.9356	12.2294	7.95052	7.34282	3.47394	3.1656	2.74764	4.31013	4.76441	3.54148	3.14694	3.72407	4.18623	7.55	5.01095	5.5417	5.61137
WBGene00010685	aipl-1	V	15134188	15136801	-	60.3842	-0.738863	2.58124e-09	26.0526	24.9984	30.9401	27.9515	28.2663	25.5167	18.5234	19.2511	15.0941	19.9452	13.3838	16.6089	15.5738	18.765	15.7518	42.8509	30.9176	24.6386	27.3815
WBGene00001248	elp-1	V	20764955	20770161	-	25.6516	3.62851	2.61078e-09	1.68038	1.48219	1.00459	1.53346	2.37943	0.621378	31.5755	27.8601	27.6817	9.06641	6.55911	6.58419	2.4134	3.42721	3.03532	0.712632	0	0	0.529648
WBGene00010528	K03D3.2	IV	16328135	16328614	-	41.5751	-1.1546	2.76672e-09	50.0107	85.2378	101.841	118.374	91.3964	120.013	32.8908	31.3925	27.7257	47.2204	61.2682	53.153	46.0888	35.6997	51.6826	115.987	107.509	78.1233	96.5493
WBGene00009649	F43C1.5	III	4229141	4230427	+	20.7837	1.9699	2.86739e-09	10.791	11.5673	12.9026	13.9507	8.02208	11.6385	43.7646	56.1964	41.2127	43.0199	34.1852	18.7451	25.3139	25.6769	21.8662	2.66954	3.94854	0	3.47214
WBGene00004306	ran-5	II	6048109	6049686	+	241.156	0.817887	2.91887e-09	139.129	98.4311	116.258	126.484	80.4447	110.496	195.48	235.829	207.244	186.433	157.769	148.593	166.012	170.041	162.489	98.5619	94.1038	61.4691	89.5327
WBGene00017461	bath-28	II	3343710	3344967	-	88.4371	1.30061	2.9203e-09	26.4379	43.7246	44.03	54.5718	35.5646	33.6741	84.4539	77.9725	69.7957	99.8514	59.8241	60.7736	94.5053	81.4813	172.655	29.8989	30.4037	29.3686	29.5132
WBGene00007281	C03E10.3	V	11286602	11288412	+	1065.54	2.31192	3.28292e-09	87.7203	243.479	351.074	66.7092	48.305	42.4693	695.503	659.674	681.566	1224.6	1227.36	1144.72	1113.81	865.063	1215.82	282.11	285.314	293.957	277.144
WBGene00011488	nra-2	I	9620233	9622370	+	222.591	0.966148	3.42228e-09	59.3069	62.7261	66.5347	67.151	65.3171	57.1735	146.388	167.5	158.038	135.04	119.165	110.453	80.4811	83.2777	80.8293	73.9019	55.7261	57.3409	49.4737
WBGene00015852	C16C8.14	II	3449562	3450994	+	36.9339	1.84431	3.48741e-09	8.78148	20.7092	16.6247	16.6952	10.8803	14.5225	66.4166	58.7976	70.3216	23.032	22.6031	17.6629	62.7807	49.4522	61.9239	13.0345	12.8529	4.87745	10.4949
WBGene00012673	dyf-17	V	19127530	19130938	+	14.7525	-1.60998	3.53057e-09	5.55721	16.2031	15.8733	19.7219	13.4649	13.8521	3.24875	5.51246	0.912859	5.44149	7.33538	5.41949	4.55237	5.2893	4.8046	16.4973	17.1713	14.4042	14.3048
WBGene00021469	Y39G10AR.11	I	2293132	2297312	+	78.2723	-1.89444	3.63913e-09	8.53346	36.1017	43.9308	51.267	29.8395	45.6093	3.7415	5.02594	4.20526	12.8321	7.32157	9.10216	9.85019	10.6038	12.45	23.9253	22.5513	27.6483	21.5737
WBGene00011868	best-18	III	10212396	10214825	+	6.78021	3.3506	3.72106e-09	0.425694	0.876134	0.763489	1.5539	0.843901	0.734604	2.79968	2.85029	2.51736	4.82331	6.57429	4.20333	10.5567	7.29307	13.2495	0	0	0	0
WBGene00003886	osm-6	V	11924632	11927406	-	20.5066	4.47791	3.89943e-09	0.933195	0.48016	0.5579	0.851606	0.92499	0.402595	63.2151	55.1936	46.9073	7.04902	4.98877	3.07148	3.75279	2.22051	2.72299	1.38516	1.36586	1.55496	1.54423
WBGene00003627	nhr-34	IV	9664365	9675672	-	70.8253	5.70536	4.02268e-09	0.57932	0.29808	1.03902	0.793006	2.29691	0.749784	142.877	142.873	121.618	1.094	2.06466	2.22454	1.16485	3.03265	1.12694	1.71979	0.423959	0	0.958647
WBGene00001989	hot-4	III	6220537	6224451	+	12.3369	-1.81743	4.26745e-09	10.7778	15.7835	23.2954	30.2632	13.1484	15.0222	4.36204	5.55111	3.67704	6.26246	3.93964	4.54791	5.55672	5.52366	4.03191	7.38356	16.9883	22.1032	14.6338
WBGene00019680	K12H4.5	III	8044481	8044916	+	29.9045	-1.16766	4.2938e-09	85.7587	71.4034	59.6595	64.0316	52.5483	75.3407	32.8153	26.1004	29.9673	15.704	42.6041	22.2389	29.262	51.9427	27.2986	60.1749	63.9011	72.7479	86.8671
WBGene00206493	Y38H8A.12	IV	13459916	13460992	-	137.408	-1.22942	4.32595e-09	208.178	277.829	341.285	350.271	332.091	305.92	64.1783	83.488	91.3689	184.278	154.57	178.435	196.213	154.798	170.845	405.566	357.069	449.863	344.489
WBGene00013697	dsbn-1	I	9934639	9936022	-	72.1704	1.14852	4.39734e-09	30.7771	40.4694	55.6082	45.5622	40.6754	37.1777	74.6681	78.6128	71.7898	68.8828	55.2501	83.2899	85.2626	83.9743	91.1358	16.2428	22.0228	22.7925	23.0125
WBGene00019399	K04F10.7	I	6366331	6368078	+	155.406	0.566028	4.46973e-09	73.8948	63.369	61.5804	54.3561	67.9182	66.0773	95.4304	114.947	101.3	84.572	91.5096	89.9156	92.751	80.1363	79.2783	63.8157	62.9269	50.7441	53.8524
WBGene00000460	ceh-39	X	1853874	1856189	-	194.141	-1.81837	4.53493e-09	100.634	54.2364	52.0389	86.4733	92.8325	57.0419	18.8409	22.5423	22.8052	47.163	36.6508	38.683	44.3096	37.0546	31.7935	194.076	184.922	198.284	163.489
WBGene00019513	K08A2.4	II	2988307	2991238	+	421.056	3.37241	4.63793e-09	35.0128	90.6769	108.847	56.9805	44.5381	38.7697	330.822	323.648	285.557	70.5265	83.1889	35.2121	974.662	1013.63	1502.39	27.7174	26.4772	35.0046	29.613
WBGene00020944	W02D7.9	V	8326191	8326514	-	12.9813	-2.80391	4.6723e-09	23.6758	64.3904	58.6392	46.2982	60.3452	52.5297	0	3.77439	0	17.0322	12.0541	7.42147	18.1354	12.8768	23.028	200.813	84.1569	135.258	93.2813
WBGene00006062	stn-1	I	9501268	9505173	+	1919.6	3.61219	4.74555e-09	117.68	251.881	434.677	39.124	28.6193	35.1043	1778.08	1780.93	1541.22	2033.93	2043.49	1925.12	1825.54	1382.8	1712.23	35.0648	33.2958	32.0738	36.196
WBTransposon00000598	WBTransposon00000598					10.3112	2.50262	4.75196e-09	1.03656	0.457151	0.619694	0.270266	0.733887	0.511071	0.779105	1.15673	1.75135	4.847	4.74971	4.5489	2.28272	2.81881	3.60071	0.439593	0.433471	0.493482	0.245039
WBGene00016396	C34B2.11	I	10691345	10696783	+	23.8803	4.11952	4.753e-09	0	0.805983	0.936476	2.14422	1.55266	1.35157	77.2654	92.6464	112.316	14.7904	22.3307	9.45211	16.7982	12.6728	3.04716	6.97525	4.5854	7.83033	1.72807
WBGene00007630	har-1	III	4152054	4152915	+	28.7001	-1.14239	4.82401e-09	50.6465	51.6176	53.5696	48.885	32.8239	42.0187	21.779	19.5641	18.7188	25.7496	16.1988	12.8228	20.2366	20.3944	17.0519	26.0223	31.362	38.9497	33.3086
WBGene00015352	C02F5.12	III	8240872	8243029	-	9.73809	2.09269	4.87125e-09	1.48327	2.03518	5.02496	1.80479	2.45038	2.98623	6.5034	6.62096	8.04046	14.9388	10.5726	10.8488	7.95318	7.05881	9.13705	0	0	1.64769	1.09088
WBGene00019997	R10F2.6	III	2937103	2944044	-	16.7197	-2.11711	4.97173e-09	7.52796	5.6611	5.65448	9.68817	6.12248	6.32881	1.26947	1.07702	0.570731	0.972026	0.687927	1.69417	2.71683	0.918594	1.31421	5.15717	4.23778	3.85959	1.70354
WBGene00022297	Y76B12C.3	IV	1973702	1975677	+	63.2406	0.913587	4.98458e-09	53.0766	56.9436	60.762	70.0779	42.5357	65.284	126.26	123.501	140.241	112.315	96.5931	92.9224	80.2309	97.811	75.7892	56.9916	56.1978	30.1073	48.5868
WBGene00021892	Y54G2A.28	IV	3009639	3012421	-	8.43045	-3.03721	5.03856e-09	11.696	17.3018	30.5915	49.3648	21.7373	42.8898	1.92305	4.89453	0	1.84058	1.73683	4.81198	2.93968	4.17457	2.84402	17.3606	6.41956	14.6166	19.3544
WBGene00005226	srg-69	II	5355712	5357341	+	23.2371	2.63368	5.11062e-09	2.64269	3.05945	6.31962	7.83784	5.23891	4.5604	66.9143	60.4562	52.7436	19.962	16.4822	11.5974	16.8268	15.7205	9.63898	1.9613	5.80193	8.80691	2.91538
WBGene00015064	B0228.7	II	7757190	7758922	-	125.024	1.71773	5.13603e-09	35.4819	32.1316	39.3137	47.0585	35.6388	36.3297	175.483	182.668	162.963	76.2361	62.9465	61.7655	70.3928	64.3906	66.2614	21.0665	19.3882	22.0724	19.3106
WBGene00022276	nlp-40	I	11495	16837	+	60.4999	-4.36495	5.13944e-09	2.85244	9.2953	10.2318	54.6642	10.367	26.2526	3.75196	3.18315	4.21703	8.37914	10.1659	7.3021	3.82364	6.33483	2.77441	296.375	214.314	294.683	228.141
WBGene00009558	F39B2.8	I	14760644	14768980	-	377.464	1.87546	5.14433e-09	35.8367	101.872	145.517	63.1404	56.9752	48.3715	119.011	106.512	109.109	339.935	269.771	242.91	337.457	277.6	338.9	51.613	49.3361	50.8454	42.4702
WBGene00019237	H24G06.1	V	9444050	9460639	+	87.6488	2.81349	5.43863e-09	2.31484	2.44482	2.11227	2.66837	0.9661	1.78708	26.4419	23.6569	23.5954	37.4251	39.9471	27.9362	4.08289	5.56609	2.48851	5.06352	4.27971	6.09026	3.36013
WBGene00015351	C02F5.10	III	8248685	8249512	-	16.3489	-2.73544	5.64269e-09	15.5095	19.9504	15.4536	64.8702	14.092	39.0311	11.9002	8.65382	1.91076	0	6.14164	4.25394	8.66256	2.4603	6.28549	65.2261	52.9675	60.3005	42.0617
WBGene00021673	Y48G1BM.8	I	248624	251580	-	3615.18	0.518708	5.81444e-09	2925.72	2099.54	2612.39	2620.65	2132.29	2384.62	3331.67	3412.69	3069.86	3945.94	3838.64	3641.63	3661.57	2902.25	3529.22	2659.42	2398.25	2554.01	1934.12
WBGene00021971	Y57G7A.8	II	1290700	1292028	-	60.4642	1.03607	6.04699e-09	30.1976	38.645	45.3647	45.2224	29.9321	32.7363	96.7548	83.8146	80.1299	77.0087	52.4313	49.2708	67.9843	63.3792	64.0147	41.3748	30.5989	23.2235	22.209
WBGene00005241	srh-16	V	12292214	12293802	+	67.5409	5.40026	6.18243e-09	4.07085	4.18918	2.43372	2.47663	4.03506	2.34164	340.017	264.998	292.891	6.83329	5.6421	5.21058	5.00215	5.81189	3.95948	0	2.97914	0	0.748484
WBGene00013202	Y54E5A.7	I	14711081	14715030	+	155.458	0.877977	6.4303e-09	42.8859	43.0447	40.625	40.7901	39.5153	37.2639	92.5601	93.357	81.2619	58.5535	57.0469	58.9794	60.3216	51.4542	58.4565	31.3799	31.3848	30.1943	27.9869
WBGene00009292	F31D4.5	V	20854143	20858576	+	162.329	3.08852	6.50487e-09	13.0966	22.4621	29.6578	21.368	12.1947	18.1487	25.5789	19.9296	12.9079	228.332	268.266	218.576	143.106	115.209	155.562	14.1378	9.8748	1.32258	10.9454
WBGene00020363	fbxa-3	II	1818889	1820094	-	42.8797	-1.85927	6.7103e-09	18.2505	31.5253	41.6952	71.3782	36.8262	58.4894	6.85882	3.63687	4.81811	18.0528	13.9379	15.0173	14.4166	12.4076	24.7249	54.1791	57.2406	56.4765	41.7056
WBGene00000469	ces-2	I	14961501	14965361	+	90.4128	-2.66036	6.74574e-09	118.055	103.682	198.753	239.614	117.017	229.481	15.1714	15.8999	14.0427	18.7915	13.7022	21.5867	26.8297	12.9153	20.4573	20.1414	28.7983	38.4379	23.203
WBGene00009323	best-13	IV	9903908	9905903	+	1487.96	2.26449	6.80333e-09	308.972	494.81	704.422	342.781	296.817	262.072	1089.59	1049.26	1092.33	1863.37	1726.1	1570.06	1243.79	1140.96	1202.54	83.3839	81.5257	98.3654	90.5965
WBGene00020977	oac-52	IV	4342357	4346558	-	11.9657	2.71499	6.93456e-09	2.9687	1.69722	2.16921	0.90305	1.30782	0.28461	14.7518	7.36198	9.75311	7.05957	10.5803	10.1329	4.42165	3.45349	3.52915	0	0.482791	1.09926	0.181946
WBGene00009497	F36H1.12	IV	11052816	11053634	-	3.91168	4.08479	7.5103e-09	3.84086	1.97625	1.14811	0	0	0	12.6302	21.4308	22.7132	26.5948	15.97	18.9625	9.01004	16.4506	5.60368	0	0	0	0
WBGene00021473	sydn-1	I	2377089	2381851	-	13.3136	-1.71904	7.53354e-09	3.13107	8.25657	7.48749	10.7149	7.75884	7.42935	3.60364	1.74704	1.73585	1.97091	3.25468	3.00576	2.36088	2.6076	2.28405	6.97124	7.44698	16.956	9.71478
WBGene00017763	crls-1	III	908328	909902	-	21.4614	-1.3027	7.58658e-09	25.3846	29.796	20.8669	33.3001	35.3833	31.4851	11.4777	9.73765	8.20934	14.9802	5.65432	9.57343	12.2287	9.81534	13.1167	25.9042	17.416	21.1489	18.8152
WBGene00019894	R05F9.11	II	4911765	4914218	-	426.924	1.60962	8.03204e-09	120.303	99.2891	111.744	106.101	78.4297	102.756	520.388	514.027	515.062	202.786	160.662	175.392	179.392	185.971	176.695	81.4939	82.7223	98.2109	75.2653
WBGene00015579	C07H6.2	III	7521004	7521438	+	30.7881	-0.893946	8.37893e-09	68.7647	70.7635	75.6801	72.736	74.3564	59.3324	37.0021	43.6007	39.2781	37.3828	29.7058	42.8654	34.5666	35.6997	30.4015	55.6737	66.3354	67.7069	59.4813
WBGene00010006	F53H2.3	V	20396078	20422035	-	29.6678	-1.22514	8.48803e-09	14.5419	12.8446	11.5916	11.9434	6.96677	13.8019	3.50674	5.40928	3.9414	3.66147	6.91017	5.84986	4.87327	4.84428	3.06454	12.2313	9.57784	5.65385	8.42225
WBGene00022348	Y82E9BR.16	III	1419863	1427228	-	88.4695	0.856318	8.77003e-09	26.7948	21.564	31.2165	26.0196	25.1972	22.2302	59.1928	55.2026	41.6446	50.1672	38.7693	32.0353	38.9111	42.832	34.749	23.4553	24.637	19.4618	18.38
WBGene00219451	F52D2.12	X	1978014	1980938	+	191.098	-2.53249	8.78435e-09	64.2251	63.0615	70.7565	57.0743	48.0928	84.4541	4.42682	2.5038	5.39016	16.5948	18.658	10.4617	29.7	36.0366	25.6419	109.9	181.848	114.027	172.49
WBGene00014001	pyk-2	IV	10909915	10913078	+	11.3089	2.51196	8.82888e-09	0	1.62225	0	1.79825	0.781281	2.04028	10.8861	12.3143	15.1487	3.47309	6.55464	6.48572	5.8112	6.3768	9.19977	3.50987	1.73049	2.62676	2.39124
WBGene00022145	Y71G12B.5	I	1799717	1806986	+	155.238	3.12619	9.05186e-09	8.64881	8.90021	12.1724	11.1813	7.85837	9.63902	14.4573	10.4558	13.5855	90.7362	121.583	103.19	59.5377	53.507	50.2979	2.13959	1.31862	1.20094	1.68959
WBGene00016935	ifta-1	X	5545684	5552756	-	72.95	2.35746	9.23145e-09	3.03816	6.62076	6.09005	9.13305	9.38862	5.70544	43.2535	31.9096	40.4243	17.3244	15.074	23.9208	15.8112	10.8864	25.3786	3.18324	2.0926	1.19115	0.887202
WBGene00015279	C01B10.4	IV	6628366	6631745	-	14.1091	3.40544	9.28859e-09	1.11631	1.34022	1.11229	1.35828	1.47533	1.28425	29.3668	22.8385	20.9043	3.74765	6.63075	4.08242	4.73857	1.77082	5.42885	0	0	1.24005	0.820998
WBGene00008832	obr-2	V	15011870	15014222	-	24.113	1.12346	9.3162e-09	3.84086	6.66985	8.32379	8.76265	10.4695	8.28505	21.4713	17.6804	22.0034	22.3638	16.5404	13.6951	17.3765	15.0797	12.1413	11.4021	9.13518	7.99992	7.67989
WBGene00007605	asp-10	V	12742041	12744207	+	18.7752	3.17972	9.55596e-09	3.33953	1.96377	2.28171	1.74146	1.41864	2.46982	40.7889	40.9938	35.2652	15.0152	10.7683	13.0852	4.15681	3.17853	3.71219	0	2.79307	1.58988	1.84206
WBGene00014807	M04D5.1	I	11334223	11337431	+	68.8472	-2.48977	1.00767e-08	63.5595	70.9012	81.4685	136.422	95.761	107.927	6.68824	8.51143	6.01381	16.0035	11.4771	16.7358	11.5872	10.6472	13.3533	22.6422	17.8614	15.2507	15.7064
WBGene00018383	F43C11.6	II	2342433	2343925	+	310.626	0.718272	1.00818e-08	198.975	175.149	266.483	306.192	210.761	244.9	397.715	401.639	448.455	462.931	415.979	477.263	399.43	352.772	389.91	335.88	314.07	279.54	227.039
WBGene00012345	W08E3.4	I	13337460	13338921	-	143.403	3.66198	1.00844e-08	1.62445	7.94043	7.2837	2.22364	4.8305	1.40163	429.481	449.571	451.496	204.509	114.824	171.984	180.736	125.237	93.2205	55.4576	32.0978	56.8424	33.1533
WBGene00018720	F53A3.1	III	1939546	1943653	-	264.388	3.19167	1.02726e-08	9.60517	139.479	236.712	40.9052	5.28929	23.9421	287.778	259.633	332.916	1154.15	1068.8	833.674	486.409	457.105	359.163	38.019	46.8618	49.7929	41.7964
WBGene00016386	tag-272	I	10688332	10690790	+	16.6813	3.70043	1.02739e-08	6.04296	6.21861	3.61271	4.13597	2.99491	3.91054	127.178	131.5	134.008	22.8232	16.1525	13.2597	15.1884	15.817	8.81645	0	4.42236	5.03462	3.33325
WBGene00017159	F01F1.2	III	5878521	5879415	+	56.1284	0.932338	1.03503e-08	46.0744	44.9946	41.0365	55.7755	40.0771	47.0563	75.4458	72.4025	61.1653	98.2533	91.598	69.1182	92.6427	76.0718	63.1053	19.5397	39.9114	37.6029	26.4516
WBGene00008390	D1086.3	V	14092792	14093986	+	22.5205	2.98299	1.04134e-08	4.00373	4.53211	9.57433	8.76884	0.793704	6.90908	87.4206	67.0187	72.2126	18.1456	17.1228	21.0843	18.2475	11.4321	19.471	2.37712	3.51601	0	2.65011
WBGene00019716	M01G5.3	III	1468643	1517993	-	148.346	1.19335	1.07161e-08	42.877	44.9207	42.3108	28.2855	47.6205	31.2011	149.489	134.897	128.305	119.666	84.6902	111.652	114.605	111.613	106.521	84.3461	63.5127	98.1291	50.1507
WBGene00013427	Y66D12A.1	III	11608170	11609082	+	38.3267	-4.70776	1.07434e-08	4.78082	6.39572	9.14611	11.3434	11.3731	8.25009	8.80383	2.13404	0	3.61126	1.1359	3.14708	1.92258	1.82013	2.79002	141.925	166.538	213.493	164.025
WBGene00006364	syd-2	X	10549123	10555239	-	65.0788	2.26138	1.14419e-08	6.64787	6.12099	5.54318	7.98244	5.02877	6.33979	9.20451	9.17567	10.8627	25.3281	29.0961	25.1434	28.6101	26.8081	29.2672	0.519344	1.28028	2.33204	1.64046
WBGene00000672	col-97	III	12992405	12993707	-	22.3196	-1.41141	1.15343e-08	11.4643	18.2862	18.848	19.3547	14.2044	23.7402	4.52387	3.83804	5.08461	12.2679	10.8955	6.28885	9.98897	7.09254	5.01779	23.8233	25.1694	28.654	17.7061
WBGene00004182	prk-1	III	6990168	7002310	+	76.188	1.03597	1.16295e-08	16.526	18.8403	22.0844	24.2481	14.7747	17.3346	26.4259	23.1429	26.8271	45.2819	38.495	47.6382	42.5679	33.309	51.3733	16.3532	18.9711	11.8786	17.695
WBGene00017758	F23H11.2	III	895786	900158	+	206.155	1.12571	1.16355e-08	46.335	41.5587	40.2646	46.9051	42.414	38.45	112.901	112.738	108.179	77.7773	59.5568	66.1132	63.8081	55.4277	65.5077	24.8044	26.3118	32.9078	24.3011
WBGene00022014	Y61A9LA.1	V	4585309	4602021	+	17.9369	-1.68475	1.19821e-08	10.0809	10.2119	9.60517	12.0744	10.3045	12.5036	2.48624	3.51553	1.39721	3.96603	3.74247	3.11062	2.11145	3.29825	2.45128	0.935205	4.14981	14.6979	6.95071
WBGene00015101	rpia-1	III	7123128	7124329	+	44.3286	1.22354	1.24449e-08	15.8904	22.3955	23.5432	24.5888	26.0229	25.037	65.4306	75.5568	56.177	44.3591	47.604	46.9951	41.2123	34.8517	25.5354	14.3569	14.157	13.8145	19.8166
WBGene00021605	Y46H3C.5	V	1691029	1692052	-	13.331	-2.04997	1.31332e-08	29.0837	20.1086	14.1273	19.9057	12.6123	18.8208	1.19548	0	1.34366	3.43263	8.63771	3.98854	4.87327	12.1107	7.07202	18.8866	26.6051	30.2885	19.0503
WBGene00022554	duxl-1	II	1663699	1665764	+	24.3297	-2.33909	1.31332e-08	7.34954	16.5444	12.6323	31.8581	39.6117	29.3291	2.41681	0.512603	0.679093	5.20461	5.45693	6.55145	5.84957	2.62321	5.36135	17.7272	14.1187	16.8387	11.9085
WBGene00015404	nstp-4	II	388833	392732	+	178.434	1.12082	1.32886e-08	82.2692	67.4996	85.4069	74.5692	63.9143	74.8215	218.619	255.572	195.588	125.966	124.809	103.676	117.359	111.106	115.162	56.1062	57.7655	77.8039	56.1106
WBGene00008008	C38D4.9	III	4803007	4804753	+	62.3312	1.26566	1.33222e-08	40.1025	47.1636	54.7996	60.1226	41.6427	45.3118	135.64	119.338	117.163	78.1341	86.2073	62.8531	88.9543	87.2437	84.5116	14.1726	22.3603	22.2739	30.547
WBGene00012981	Y48B6A.10	II	14214409	14217139	+	182.804	2.0087	1.40043e-08	13.2247	54.6491	48.9199	59.211	27.4458	42.0769	56.5342	69.178	51.3221	226.324	135.504	158.24	172.843	194.707	168.826	22.0833	19.3562	33.054	18.6925
WBGene00021347	rpb-10	I	2064293	2064686	+	34.4512	-1.30436	1.40149e-08	103.065	104.021	162.335	137.464	72.6899	141.942	33.8916	26.5418	38.0926	49.9049	47.0919	34.7922	47.8234	60.3669	46.2671	76.4905	104.435	59.4466	74.3422
WBGene00007750	syg-2	X	14654972	14662841	+	150.138	2.2034	1.4142e-08	9.73874	12.3954	11.0315	18.866	21.3385	15.9213	45.1716	33.5569	39.6567	65.8195	76.3175	70.6681	35.6138	31.0601	33.5685	3.04324	3.25092	3.4163	3.39273
WBGene00011236	R11A8.1	IV	10355046	10357170	-	1730.83	0.654375	1.4266e-08	682.053	520.982	567.498	645.724	564.175	569.338	1167.3	905.674	1076.18	880.562	812.462	756.008	769.174	679.111	772.099	492.184	465.287	511.821	492.367
WBGene00016764	C49A9.10	IV	6205793	6206344	-	7.78369	-2.09731	1.44073e-08	12.1128	25.7089	17.1986	29.0163	18.0095	26.1283	5.97473	1.68965	2.23844	5.7185	5.39616	6.64461	5.07406	7.20554	2.94536	17.9793	24.3772	15.1375	16.7034
WBGene00009334	F32D8.12	V	10888572	10891030	-	64.7786	3.26053	1.47152e-08	2.41647	8.08179	11.0757	5.14546	4.79044	5.21251	128.729	132.135	135.159	20.7883	10.0475	11.9302	17.2759	12.2665	18.4111	3.5868	4.71579	8.053	3.11011
WBGene00021866	Y54F10BM.12	III	2326921	2329644	-	119.407	3.41879	1.48454e-08	12.9767	15.2085	18.9639	26.9737	19.2938	15.5509	476.031	411.909	516.917	44.4725	41.9657	31.6376	36.7226	36.367	28.0481	10.7008	18.9932	12.0126	16.7016
WBGene00050944	C14A11.9	X	2807911	2809635	-	25.3327	-4.23371	1.51397e-08	5.35301	6.68902	3.20024	8.37429	12.1279	7.91786	2.01174	0	3.39165	0.962732	2.7254	1.67797	3.5878	2.18355	1.48759	77.1855	94.0187	99.3898	70.8644
WBGene00002218	klp-6	III	5030929	5036548	+	37.6991	3.10423	1.54077e-08	1.35515	2.20802	2.83556	3.91612	2.46259	1.94877	39.512	42.3434	39.4009	8.24591	5.36628	4.46028	5.60102	5.15926	7.46909	2.01147	1.65288	0	1.24582
WBGene00011850	T20B3.1	V	16815567	16820712	+	25.2684	1.50936	1.54077e-08	4.47032	5.30799	7.19528	9.10039	4.09017	7.12086	15.8309	10.7447	10.6759	14.719	15.9319	10.9407	23.739	14.4009	14.3819	4.0833	3.52313	2.29193	2.27612
WBGene00008283	C53D6.6	IV	9027686	9032659	-	40.8371	1.33034	1.56976e-08	3.6568	8.03934	8.54597	7.58429	11.8625	6.59725	14.8672	15.9521	16.2185	25.9481	24.4855	36.837	18.2706	18.9846	21.3405	15.7901	8.75822	11.0786	7.70152
WBGene00009352	F33A8.4	II	11045786	11049030	-	354.392	2.03647	1.65168e-08	84.265	63.1986	64.0384	66.7968	66.1822	67.1611	448.048	456.227	442.88	133.505	118.769	106.943	129.229	114.187	124.329	31.7989	38.6724	39.2668	37.8142
WBGene00007928	C34C12.9	III	3474019	3475450	-	46.868	-2.5177	1.68431e-08	21.5199	103.681	142.104	154.429	92.1097	129.976	33.4528	25.1065	23.138	12.3147	4.64821	7.51223	10.4898	7.44815	7.61132	58.0769	38.6559	45.6375	36.1502
WBGene00007799	nrx-1	V	10825012	10846695	+	24.9671	2.96961	1.76339e-08	1.00832	0.922338	0.93771	0.511202	0.666304	0.870012	2.79996	2.87558	3.47828	12.4121	8.91742	16.225	1.652	1.06634	1.63456	0.665185	0.32796	0.746729	0.494385
WBGene00016397	maph-9	IV	7156900	7160109	+	46.5183	3.47236	1.97266e-08	5.2871	0.226699	5.26805	1.20621	2.6203	1.14047	88.6684	105.218	99.0076	23.8512	10.4683	16.435	18.604	8.80636	14.5703	6.53977	3.22434	10.2781	5.10357
WBGene00020318	T07F8.1	II	7149248	7151760	+	45.7312	1.63073	2.05815e-08	6.60834	7.65047	9.8768	9.04586	10.6441	6.41462	14.8493	13.5199	17.097	25.9985	12.43	30.511	24.3604	19.6555	34.8159	8.17405	3.22408	4.58805	2.58195
WBGene00019892	R05F9.9	II	4899859	4902100	-	104.064	0.975877	2.08869e-08	50.8718	47.8888	46.6566	53.2823	48.7055	46.3878	112.538	130.313	117.94	87.3336	64.5551	93.8664	72.4547	59.9739	65.2237	34.3227	33.8446	44.3097	41.4531
WBGene00013198	Y54E5A.2	I	14694154	14700392	+	304.295	1.52543	2.1042e-08	73.8557	75.0756	74.523	83.1797	73.5634	71.4964	323.662	288.264	301.464	124.729	109.995	111.464	143.191	115.215	130.705	36.3635	45.3486	55.2287	44.1165
WBGene00008526	F02D10.6	X	13449586	13451678	-	6.94488	-2.25329	2.14039e-08	8.03347	13.4338	9.00511	13.7458	10.9489	17.3288	2.64171	2.24122	2.96915	5.05683	2.3859	3.30513	2.01913	0.955772	1.95342	11.9242	8.8186	16.7325	11.6319
WBGene00017620	tofu-2	V	7049434	7051311	-	59.4709	0.954647	2.15718e-08	20.0794	27.7968	22.5795	29.231	26.0633	25.9878	42.1326	41.0803	36.7532	52.9652	34.645	44.0591	37.8107	45.0483	46.9653	19.8695	9.79637	11.1526	17.6683
WBGene00045036	K08E4.7	IV	12075744	12076950	+	90.9537	1.56052	2.26029e-08	24.3243	21.8222	28.3383	27.8893	25.3468	32.827	56.6065	47.3287	37.8049	162.537	108.177	132.065	134.187	81.3274	94.6353	46.2884	43.8179	31.1777	44.0356
WBGene00001583	gfi-3	X	14480572	14484702	+	683.596	1.93368	2.33921e-08	37.9261	51.7726	51.2087	72.7522	68.5363	62.3312	145.926	118.62	124.726	544.378	392.932	446.665	426.081	387.007	253.954	150.884	103.846	136.708	94.0679
WBGene00018013	phf-10	V	305457	311565	-	48.1557	-1.05109	2.36398e-08	17.1986	22.2067	22.698	25.7634	23.4804	22.9593	9.39036	4.70762	8.63534	14.7071	7.71003	9.25646	13.7021	16.6783	11.9937	28.8998	21.373	23.7913	20.0472
WBGene00007680	maa-1	III	11819745	11822526	-	1079.03	0.715737	2.37827e-08	736.793	686.652	855.759	764.862	482.477	718.706	895.191	816.438	919.754	1333.63	1202.21	1122.44	1263.82	1165.97	1190.8	566.582	591.172	719.857	578.196
WBGene00021302	Y32G9A.3	V	1911402	1913572	+	50.5064	2.02751	2.38798e-08	12.5406	8.49021	9.07563	9.63721	6.54228	8.54244	106.785	88.3866	96.6026	50.6874	35.2846	60.1031	34.0632	32.0388	34.0246	25.4721	26.0834	32.9938	16.3831
WBGene00022195	Y71H2B.5	III	2608017	2618856	+	92.1612	0.761483	2.42143e-08	18.0506	17.0661	20.3687	16.4725	18.3392	12.4597	34.4272	32.4813	37.0267	28.6899	26.0006	25.9924	27.5235	22.5493	25.4574	20.7645	17.8333	18.7983	12.4458
WBGene00021812	Y53G8AR.5	III	3297454	3302151	+	96.873	1.68496	2.43303e-08	34.6657	31.7096	35.3084	39.2507	27.3614	31.5724	179.012	183.395	209.743	91.325	57.1973	52.8228	59.8069	62.9338	64.937	43.8319	31.0067	32.0903	26.2033
WBGene00020212	T04D1.2	I	4679671	4682755	+	1324.51	0.62936	2.45554e-08	826.358	668.46	800.448	810.953	613.29	724.781	909.044	912.898	910.34	1292.02	1236.1	1160.44	1131.97	875.165	1093.98	591.716	580.001	642.506	570.994
WBGene00050935	Y37H2A.16	V	18115402	18123594	+	280.21	-1.24987	2.485e-08	219.26	245.733	247.474	313.935	306.638	297.368	59.6698	48.5143	57.7512	123.74	134.729	152.766	161.737	122.335	144.626	271.209	237	293.958	235.629
WBGene00020153	nhr-212	V	484901	486895	+	16.5225	2.51928	2.49099e-08	5.75686	2.42353	1.25152	3.82076	4.66874	1.35469	22.0285	31.5375	21.6641	15.154	26.1126	17.2253	5.26156	6.47556	5.09033	3.10727	3.82999	1.74409	1.44338
WBGene00011205	R10E4.9	III	4301620	4302393	-	139.739	1.22801	2.5115e-08	115.141	104.063	105.349	115.125	71.4544	77.7501	399.04	296.086	291.6	219.324	147.49	175.754	171.792	140.085	139.258	77.2791	93.788	83.4159	87.8108
WBGene00013569	bath-36	V	15187989	15189588	+	232.547	2.13919	2.61271e-08	19.6062	58.886	106.31	27.0461	12.6546	21.6378	265.687	263.569	244.018	160.727	142.458	109.052	116.128	84.1913	376.517	51.4357	58.0602	45.585	43.007
WBGene00021345	Y37B11A.3	III	5784414	5785134	-	277.111	1.16236	2.9112e-08	302.148	328.513	396.754	300.35	328.014	169.146	695.503	768.687	475.94	686.054	1100.34	1014.21	854.647	445.066	879.896	363.058	526.472	395.577	341.261
WBGene00012355	W09C5.9	I	13659431	13661765	+	6.55316	-3.73661	2.99015e-08	3.30819	20.4261	17.7999	13.5853	24.5932	9.99043	0	0	0	4.16481	1.96503	0	3.32592	0	3.21768	34.3728	33.894	27.5618	27.3716
WBGene00019713	pqn-52	I	5566343	5570081	-	372.317	2.72846	3.07549e-08	9.79313	73.4703	108.029	51.6035	19.7272	38.7056	104.713	100.825	116.292	338.052	266.832	294.946	323.106	266.099	287.6	8.44031	9.70988	17.8972	11.8491
WBGene00021551	Y44E3A.6	I	3340231	3349907	-	210.185	0.831203	3.07549e-08	39.2393	41.5961	39.993	40.7701	35.1454	39.5677	91.7226	101.03	91.5595	66.065	53.355	59.9072	54.5006	57.8212	59.088	48.4193	37.7116	44.9019	31.5535
WBGene00020407	chil-24	II	3129179	3131288	+	106.01	-3.06142	3.12519e-08	13.2327	21.8446	37.5775	57.3602	22.9537	45.6706	7.97761	10.4599	8.96645	22.2123	20.9603	19.3572	12.5646	7.34696	8.04421	243.883	247.749	231.519	176.699
WBGene00021468	epg-2	I	2300086	2302823	+	85.1304	2.70997	3.12519e-08	12.7654	7.48473	12.9561	7.3147	9.41631	9.73366	10.1527	10.6012	7.46113	59.0512	49.3745	51.4609	106.451	106.807	49.376	2.64389	4.34512	3.95734	4.58504
WBGene00050927	B0250.12	V	20466438	20468203	+	7.09369	-4.63098	3.16381e-08	2.32554	8.37597	13.903	28.2963	17.6724	18.0589	0	0	0	0	1.84179	0.850464	0.519556	0.737808	0	6.90367	6.80751	2.58333	5.55858
WBGene00016984	npr-8	X	7377302	7388400	+	13.8796	2.45521	3.17263e-08	2.87152	2.7703	3.00424	1.31023	2.1347	0.61941	19.3574	16.4228	9.55176	9.48957	11.9396	5.907	5.53325	3.75799	4.88768	2.13112	0	1.19619	0.791955
WBGene00008048	hpo-41	X	11775190	11775728	+	14.3608	2.42942	3.18049e-08	4.5022	3.86089	7.17758	9.58668	7.43769	14.2437	73.0377	56.9408	97.6215	24.5614	14.2627	16.4648	26.1521	34.2812	32.1129	8.91025	6.58961	0	10.7613
WBGene00022497	Y119D3B.21	III	1214951	1215293	+	20.4351	-2.00988	3.33129e-08	33.6943	57.1097	47.3971	39.7921	33.3981	59.8552	5.2141	13.2709	23.4416	37.4287	14.1276	8.69804	15.9411	20.7511	11.5668	111.794	89.93	118.893	100.581
WBGene00045387	K09H9.8	I	3138541	3140601	-	130.979	1.57147	3.39745e-08	38.259	104.485	137.823	64.4567	59.3148	67.715	294.202	279.158	300.212	255.649	241.239	232.475	116.378	136.321	94.462	52.4201	64.6124	85	49.7823
WBGene00002986	lig-4	III	7521004	7524836	+	110.682	1.10699	3.45154e-08	19.5548	27.2036	20.4947	23.7936	20.1008	19.9971	54.936	58.192	56.0348	35.8638	33.2687	33.3729	31.3907	29.6415	36.8657	9.31685	13.4273	17.6998	14.9144
WBGene00000839	cul-4	II	7302101	7305760	+	179.877	0.863939	3.50485e-08	42.3204	43.1707	37.8041	33.2315	37.0706	32.4817	97.4157	70.2913	80.7538	59.7838	55.5371	61.8173	49.6384	49.4134	50.2566	35.0605	27.0095	24.5991	33.3868
WBGene00015843	C16C8.5	II	3444689	3445381	-	13.8949	-1.33919	3.5402e-08	20.429	23.9427	22.391	25.893	24.7493	34.2744	8.95711	10.1322	5.03368	8.57298	12.1346	9.96137	12.9317	6.48138	11.039	20.2154	18.2727	26.4759	26.2932
WBGene00019577	K09E3.6	X	17113164	17115189	-	39.3247	-1.48702	3.54286e-08	21.6392	34.0209	37.7323	57.5964	59.5805	47.7148	12.6503	8.04936	6.22052	24.9723	13.5675	15.1677	10.8776	13.7307	15.2008	35.6883	27.2732	24.0379	26.193
WBGene00006822	unc-93	III	3644375	3648822	+	114.348	3.67701	3.66378e-08	6.90823	5.65491	7.13365	5.44458	6.53624	5.41876	198.256	210.6	213.546	10.2783	12.6833	8.26816	15.5742	10.4605	7.94091	6.52527	5.05559	5.23228	5.71579
WBGene00016585	oac-59	IV	12293234	12301280	-	281.506	-1.84742	3.77453e-08	126.825	109.331	131.013	136.73	113.709	126.144	71.6649	70.9336	70.7031	15.2425	25.1709	9.29831	30.6337	19.8784	41.5111	156.35	171.893	181.569	164.622
WBGene00044726	Y53F4B.43	II	14988471	14992667	+	5.72511	-2.64418	3.88035e-08	11.0799	8.14428	8.51659	7.2223	10.9825	8.87725	2.082	1.76636	0	0	0.940193	2.60486	1.59133	0.753268	1.53954	7.04833	5.7918	10.5498	4.80198
WBGene00044742	Y55F3BR.10	IV	832362	833329	+	199.044	0.743138	4.05103e-08	119.748	102.56	115.54	104.437	111.182	105.284	233.274	235.123	218.491	208.958	153.962	154.659	237.731	188.274	239.577	146.244	145.317	186.904	132.104
WBGene00003087	lsy-2	X	2089659	2093253	+	19.2207	-1.43036	4.15951e-08	8.04762	8.28154	13.288	13.9886	14.8142	9.25833	3.52848	3.84885	3.96584	3.85961	4.55257	4.20438	2.05479	7.65964	4.1001	18.2022	8.41346	11.4939	9.72355
WBGene00000157	aps-2	X	4458272	4459264	+	24.8926	-3.36146	4.24143e-08	8.30511	12.2093	12.0581	20.5716	35.2804	15.3555	6.24236	6.62	10.5242	4.48099	1.40947	3.90501	2.38561	5.64623	8.0779	116.23	118.084	114.663	112.563
WBGene00011712	T11F9.10	V	11487152	11488275	+	1743.1	-0.715511	4.28759e-08	1801.76	1372.36	1636.11	1520.54	1411.1	1351.9	764.383	850.962	743.003	1261.93	1129.69	1153.87	1142.39	798.567	1072.98	2020.24	1660.42	1952.84	1570.51
WBGene00021487	comt-3	V	2057537	2061129	+	214.395	-2.39539	4.42108e-08	49.7438	182.414	289.835	335.777	190.965	300.444	13.5016	21.1471	15.1751	50.6961	64.7226	54.5749	130.715	101.455	59.9027	421.918	411.418	455.22	373.249
WBGene00014118	ZK858.5	I	9135764	9138361	-	78.7843	1.16941	4.60162e-08	36.1064	26.8054	33.6122	36.7154	30.165	34.2692	92.9498	74.8291	86.9322	62.3395	56.9873	51.497	51.8571	38.7842	54.183	16.8436	12.8342	25.7843	22.1922
WBGene00016622	mafr-1	I	10622952	10624361	+	438.089	1.00951	5.03532e-08	174.814	179.063	197.732	212.707	193.6	161.077	227.813	216.758	213.774	446.275	461.5	430.94	471.201	323.529	376.798	156.969	142.147	197.788	134.52
WBGene00006508	tns-1	I	5583407	5607529	-	2953.77	3.53854	5.43012e-08	408.459	46.3611	56.4133	44.8171	47.6237	41.5706	158.081	152.681	160.754	1274.09	1268.52	1160.55	1157.68	975.147	1160.01	16.9893	16.9475	17.7414	16.6646
WBGene00011415	him-18	III	4712572	4715188	-	59.8416	0.913362	5.55329e-08	14.112	18.1528	14.1224	19.3174	13.6839	16.941	28.247	30.4693	31.7482	29.3529	21.5027	24.9068	26.1136	20.1476	29.2423	13.6609	9.42945	12.2685	8.6302
WBGene00043534	W02B12.13	II	11445289	11448895	+	619.23	0.720054	5.70143e-08	310.222	285.466	391.481	408.605	287.357	393.077	641.37	601.689	601.879	797.827	712.939	690.99	681.905	653.751	616.391	512.662	508.953	486.969	486.195
WBGene00021559	Y45G5AM.7	V	4166796	4169837	-	60.4374	0.816732	5.78766e-08	22.0664	29.2302	25.8229	25.2785	23.2685	27.9517	44.4639	42.4384	38.1755	43.1481	47.409	43.268	36.1877	32.621	37.4456	16.7252	14.4307	25.034	15.5383
WBGene00019167	H06I04.1	III	3091850	3100468	+	218.102	0.905654	5.79503e-08	84.2609	56.5587	67.5476	77.2436	60.7419	62.4585	175.821	154.722	161.942	115.723	98.7351	90.3433	115.004	90.4058	89.7788	48.8909	62.2245	71.4774	54.5057
WBGene00022087	Y69A2AR.16	IV	2497801	2530296	+	111.333	0.930688	5.97986e-08	17.9054	18.6218	17.4233	18.4259	16.0487	16.1067	46.352	42.0883	38.2986	28.7768	26.9284	26.5407	27.1935	20.8494	24.4558	12.4404	18.1219	8.8871	15.8654
WBGene00006896	ver-3	X	10992483	10997846	+	13.6794	1.69281	6.00775e-08	1.29123	0.996572	1.64039	1.32563	0.959907	0.97485	1.69842	1.98128	2.62479	6.50233	4.21837	3.71866	3.78627	4.60867	4.86663	0	1.8899	2.15154	0.712233
WBGene00009116	snx-27	I	10543024	10546435	+	13.3522	1.51744	6.30512e-08	0.683592	2.81385	2.86075	1.87148	2.03275	2.94913	8.99163	7.24705	10.1062	5.16361	8.52697	11.2497	5.49805	5.53041	5.98402	3.044	5.50294	2.27811	2.63945
WBTransposon00000409	WBTransposon00000409					12.1567	-3.9293	6.46243e-08	3.57001	22.0427	14.6352	25.1323	26.2869	18.922	0.670831	0.569131	0	1.92619	0	1.11907	1.36729	0	1.48815	4.54202	2.23938	1.69961	2.81313
WBGene00010496	sec-12	I	8509041	8511412	-	92.8485	0.733766	6.50227e-08	32.3527	37.2357	39.1924	40.7899	31.6463	38.5667	53.7539	59.8561	59.1581	64.3108	56.1343	48.1048	50.5011	52.6722	53.4121	21.4834	35.5146	26.9543	20.898
WBGene00021635	Y47G6A.5	I	3533885	3539196	+	152.669	2.28963	6.50227e-08	7.0632	11.6599	15.1312	18.7999	10.2099	17.0134	20.9038	21.0189	20.0141	91.8855	133.206	102.676	156.026	144.538	70.1308	31.452	19.8145	20.5962	22.889
WBGene00020511	immt-1	X	2682754	2687184	-	109.033	2.22593	6.69991e-08	2.78506	4.44232	6.66006	7.87884	6.07325	4.56577	75.4645	74.9017	71.2311	60.6577	40.3647	35.1387	54.8797	49.3047	44.6963	28.9373	13.0442	31.5566	19.3563
WBGene00022812	uvs-1	V	7801518	7803727	-	110.767	0.906871	6.76823e-08	32.3023	30.1845	25.5268	32.5276	29.8101	22.4253	63.489	73.7521	85.0814	59.3639	59.1053	64.7686	37.8257	43.1136	48.0306	44.089	33.1496	37.1203	34.2018
WBGene00015567	bath-44	II	7394765	7397351	+	131.939	0.763848	6.83135e-08	43.6784	44.948	43.1701	46.9315	44.3418	43.4617	82.4719	75.8652	69.7812	63.4141	60.2581	62.9921	59.4943	53.6421	63.0399	25.0964	26.2936	28.173	30.1158
WBGene00013531	Y73F8A.26	IV	15473660	15477512	+	667.938	1.00124	6.84947e-08	188.4	209.914	216.984	236.717	182.624	178.395	458.27	447.539	456.193	333.54	307.334	286.868	301.755	230.08	278.911	137.766	122.668	118.876	121.113
WBGene00002216	klp-3	II	7842353	7845653	+	12.5651	1.99945	6.9416e-08	0.90044	1.85323	1.79439	3.56077	1.48754	2.33079	2.76359	6.02902	2.6624	8.69094	10.697	9.8789	8.24798	4.8565	7.29839	0.891025	0.878615	3.00076	0.662235
WBGene00021835	Y54E10A.17	I	3206730	3209294	+	111.701	-1.71761	6.9416e-08	127.858	223.57	317.563	326.324	148.372	296.878	30.0807	30.1605	38.4196	52.3467	61.7451	52.4609	80.1221	75.1932	99.0839	89.4908	139.974	117.782	108.942
WBGene00009834	lsy-27	V	17348665	17350180	-	31.7141	-0.89388	7.49338e-08	28.1355	28.9533	27.7734	33.4381	32.4281	31.051	14.6311	10.2224	11.608	14.0036	18.6555	23.6894	14.9106	21.1742	12.0919	31.0787	25.8574	23.9859	28.1514
WBGene00001236	elc-1	III	1415152	1417188	-	12.6865	-2.11915	7.82642e-08	28.4341	26.6005	27.8165	37.7427	24.3408	52.4131	1.70003	11.5384	13.3753	11.3899	1.53541	1.41798	5.19754	7.38089	6.28549	38.3683	11.3502	17.2287	17.1098
WBGene00007986	C36F7.5	I	9574762	9576141	-	14.2346	-3.91716	7.88289e-08	1.89193	3.24487	4.14725	9.7836	5.00078	5.98552	1.65903	2.11128	0	0.793942	1.49838	1.38378	0.845363	1.20048	0.613389	24.3379	25.845	67.2527	29.2201
WBGene00018394	F43E2.6	II	7366591	7369049	-	386.449	1.66655	7.90753e-08	48.4646	61.4877	256.004	202.961	231.638	178.151	322.233	313.388	336.655	602.619	413.277	656.267	566.004	369.657	378.401	90.6601	100.086	101.774	109.494
WBGene00007779	C27D8.3	IV	12706714	12711744	-	1850.4	3.12012	8.09746e-08	103.637	182.508	268.943	127.636	154.089	115.931	459.625	438.56	419.65	1224.77	1388.35	1143.82	985.527	856.124	913.907	14.294	9.73218	11.4616	10.7502
WBGene00011505	pzf-1	V	15926425	15928425	-	11.3455	-1.67004	8.1728e-08	7.10887	6.16043	4.69732	9.5603	4.8212	7.74791	1.47642	0.41753	2.76571	2.35517	1.33345	1.64195	4.26311	2.13668	2.18349	7.77502	6.57148	7.48127	7.8424
WBGene00011093	R07B7.9	V	12078044	12080374	-	24.3311	1.80376	8.5041e-08	6.03759	7.4557	6.49711	8.81556	3.5907	4.16754	7.41211	9.43262	10.7111	27.3635	30.6028	22.0798	16.1865	16.4733	16.4428	2.38978	2.3565	2.68274	3.10827
WBGene00013954	ZK262.9	V	18440578	18441340	+	519.346	0.853065	8.67275e-08	466.896	318.637	355.043	369.028	406.637	303.404	869.807	870.924	963.18	735.359	806.465	714.78	546.65	467.629	549.128	548.038	407.448	471.995	385.766
WBGene00002079	xpo-2	I	318390	323352	-	90.7047	-0.748163	9.00061e-08	26.5494	23.0186	22.1212	25.3729	20.0996	25.0722	9.89909	14.9304	14.8348	16.3173	15.8942	11.2383	16.5335	20.8921	14.6399	35.9945	27.8438	28.5635	24.7918
WBGene00011694	T10G3.3	V	13487026	13489626	-	5.24937	3.81957	9.0224e-08	0	0.350498	0.407245	0.621639	2.02562	0	0.89601	2.28052	3.02122	13.7213	7.2832	9.71558	9.13128	7.78025	13.9137	0	0.997026	2.27012	0
WBGene00021365	smgl-2	IV	3726112	3735495	+	193.473	0.490987	9.18273e-08	39.7174	40.9756	37.9673	39.9246	36.1707	36.3569	52.7727	51.2967	48.8818	54.8244	57.2428	51.7588	49.5919	46.0539	43.9254	37.7061	31.5743	25.5314	29.4699
WBGene00044367	T05A8.8	II	2736678	2737556	+	11.5541	-4.17551	9.18273e-08	2.96223	5.33459	20.3658	18.9227	13.2128	28.115	0	1.65284	0	3.72928	0	0	3.97081	1.40971	4.32179	118.716	39.0208	64.1667	30.228
WBGene00012236	W04A8.1	I	13835292	13840047	-	79.1853	0.588826	9.26774e-08	23.2713	23.9477	18.55	24.6346	17.8382	24.6305	30.6099	28.3932	28.8994	36.3285	32.8063	33.7014	36.6018	35.439	32.2921	25.7913	18.6199	15.5106	23.4476
WBGene00001915	his-41	V	9545494	9546264	+	15.2525	-3.23507	9.30844e-08	7.32315	33.2841	42.3213	12.252	12.0979	4.21243	1.60542	1.36203	3.60883	6.14628	5.79983	9.37343	3.27218	1.16168	1.18713	68.8425	60.738	56.9445	55.8783
WBGene00195071	C16C8.21	II	3448206	3448759	+	604.39	1.29924	9.48269e-08	642.213	634.611	743.784	518.631	239.711	437.038	1590.51	1641.75	1620.8	735.777	628.863	760.598	1756.87	1333.76	1574.68	526.48	515.214	519.381	478.002
WBGene00219313	C17E4.20	I	9414456	9416703	+	10.6976	1.75618	9.4837e-08	4.43281	2.48818	2.16827	2.94201	3.59496	1.39083	5.8307	4.49705	5.3619	11.6686	9.09596	10.6109	7.83276	6.52044	7.05525	1.19631	2.35929	0	0.666848
WBGene00001561	gei-4	III	344307	378250	-	95.2388	-0.568711	9.54766e-08	24.0356	29.0457	30.5844	27.1662	23.6057	29.8713	17.1128	16.7332	19.56	19.4326	21.7428	17.6606	17.8831	21.4077	15.4424	18.9838	29.0473	28.6596	29.07
WBGene00015183	B0432.1	II	297399	299735	+	5.60817	-4.0144	1.00512e-07	5.68303	12.4275	11.4667	14.262	6.33719	13.4846	0.934397	0	1.05022	1.78865	0	0	0	0	1.38189	0	6.23844	2.36737	5.48576
WBGene00008667	F10G8.9	I	10048087	10050770	+	71.4825	1.37438	1.01426e-07	22.5562	31.309	30.4196	40.2108	29.1172	26.2513	71.7582	79.0262	70.5712	65.3789	57.3315	47.1916	61.1753	44.4353	54.0824	15.5723	15.3554	10.4888	8.10165
WBTransposon00000648	WBTransposon00000648					4008.25	0.624029	1.0369e-07	1426.39	1330.31	1410.78	1617.97	1611.08	1502.92	1815.57	1761.01	1721.33	2505.49	2755.34	2545.5	2321.35	1896.52	2277.15	1459.9	1195.7	1510.83	1069.2
WBGene00021898	Y54G2A.36	IV	2897694	2901648	+	20.5443	-2.06224	1.04552e-07	8.14171	46.4999	48.1876	42.3503	20.1753	32.3147	3.21276	3.63426	4.81465	9.22494	5.8033	9.82567	14.7336	5.42443	4.75138	14.5018	19.0665	27.1327	28.2927
WBGene00044258	Y57G11C.51	IV	14773598	14774634	-	440.116	-1.05006	1.04552e-07	454.36	417.91	630.069	413.857	507.084	585.107	149.411	170.601	143.94	360.196	302.352	263.299	307.965	334.909	331.448	613.565	623.77	674.55	537.989
WBGene00022101	Y69A2AR.32	IV	2610408	2612435	+	91.8852	-1.92182	1.07612e-07	28.8752	40.6619	45.1253	67.4946	41.6766	62.9416	11.994	7.34909	11.2339	26.148	25.8777	15.5619	31.9159	27.4831	26.1143	127.828	126.047	140.121	104.226
WBGene00021938	Y55F3BR.1	IV	874791	881910	+	75.1125	0.583043	1.07852e-07	19.4	17.5397	15.5746	17.7039	17.5812	16.739	23.6951	29.6904	22.1252	31.0527	29.9608	27.9734	28.6059	26.3782	24.5301	21.3911	19.065	25.8606	18.3444
WBGene00019142	btb-4	II	2032569	2033243	+	124.177	0.906968	1.15409e-07	77.4493	125.876	122.003	102.09	95.0465	79.5544	203.746	227.733	154.484	269.297	160.649	238.728	268.611	200.085	255.884	149.629	160.141	155.682	130.196
WBGene00021727	bath-23	II	3371310	3372145	+	981.506	0.977946	1.1668e-07	672.403	644.639	787.875	817.871	724.486	709.988	823.365	801.145	812.834	1703.55	1774.13	1672.07	1708.07	1328.59	1504.94	581.741	539.655	739.717	622.935
WBGene00006566	tgt-1	IV	11957547	11959804	-	108.618	1.32023	1.17338e-07	28.9503	31.3327	24.171	42.8173	38.0961	34.0234	133.936	129.784	151.275	62.8391	83.0159	50.9286	51.1854	59.86	56.802	44.4531	34.3366	36.5952	33.8648
WBGene00009448	zfp-2	II	9557646	9559516	+	40.4811	0.94244	1.18252e-07	15.491	14.5749	12.9656	14.9444	18.8644	12.6023	21.5404	23.7079	31.4081	35.104	32.0737	33.5053	19.5787	20.6418	23.2465	5.25566	13.6039	10.3249	13.4274
WBGene00014077	ZK792.4	IV	11678440	11682005	-	24.5065	2.25262	1.20045e-07	1.15161	5.13535	5.50781	6.30554	4.56593	5.29943	30.2954	37.2686	30.078	10.6319	9.12056	10.5288	12.3497	10.2302	10.0809	3.4187	1.68554	0	2.1174
WBGene00000210	asg-2	X	6841258	6842129	+	27.8995	-2.81092	1.21694e-07	8.07722	13.1607	26.5588	40.5407	38.6966	37.1695	7.08292	15.0228	9.95107	10.1687	6.39704	8.86167	9.02279	15.3756	5.23749	103.906	149.747	165.993	110.641
WBGene00000973	dhs-9	III	5364512	5368045	-	10.2613	-1.8429	1.21948e-07	7.23926	15.9152	15.7379	11.4109	8.48027	13.0604	2.59695	1.46883	3.8918	4.97117	4.69095	1.44406	3.08766	4.38471	1.92033	15.6296	6.74271	10.966	6.89721
WBGene00001262	emb-8	III	5196678	5199688	-	80.8815	0.590358	1.24739e-07	20.9225	24.5631	18.6743	21.5135	21.9069	23.6463	36.0478	29.9251	40.0803	32.6469	26.2557	27.804	30.0212	31.4133	32.9614	22.7449	16.3898	18.6588	19.8305
WBGene00206474	T22A3.12	I	10594474	10595487	+	122.445	1.94919	1.2647e-07	36.5501	99.6732	91.7746	121.188	103.856	105.122	173.074	203.939	205.334	406.461	439.997	474.515	194.346	144.95	178.936	28.9344	33.881	20.3009	41.6656
WBGene00022302	Y76B12C.8	IV	1979988	1980363	+	1561.03	-0.687967	1.28622e-07	4782.2	3689.26	5202.31	4585.11	3874.67	4703.65	1869.47	2204.83	2060.37	3281.72	3278.46	2810.95	3430.2	2776.28	3006.55	4673.33	4387.47	4736.47	3662.02
WBGene00018420	F44E2.7	III	8845856	8848486	-	188.099	1.17057	1.30097e-07	52.6705	47.7403	49.8393	60.4798	42.1808	50.8631	174.806	139.741	151.61	89.1439	68.787	67.7356	78.3186	71.3789	75.3175	38.3132	33.6953	34.8729	37.9031
WBGene00004240	puf-4	IV	3204559	3210582	-	966.91	0.896888	1.32666e-07	469.913	303.966	342.53	340.514	281.091	363.913	868.886	930.047	806.466	677.664	808.77	607.462	483.726	426.178	455.652	394.487	368.556	426.801	331.437
WBGene00015547	ain-1	X	16613451	16617675	+	94.1017	1.29329	1.37606e-07	18.0168	11.3303	14.3615	16.8069	9.72288	17.6182	20.0119	20.7758	20.4208	43.5999	29.2515	26.7946	37.5684	38.8692	33.1006	13.0741	6.73902	7.33844	6.62528
WBGene00006342	sup-37	V	8786551	8792771	+	14.2031	1.99467	1.38548e-07	2.24614	1.34834	1.34283	0.512441	1.1132	1.93804	1.96964	1.67104	2.49051	7.77634	6.22619	7.59822	5.89636	4.45387	5.46173	0.555664	0.547925	1.24756	0.929217
WBGene00004377	rme-6	X	1097152	1103320	+	74.1595	-1.80892	1.38984e-07	3.49728	15.0955	13.358	21.0995	23.3028	18.1054	5.87797	6.93823	4.59586	5.62589	5.07796	8.10019	8.85517	6.47243	8.88196	37.4911	34.4095	43.382	29.6863
WBGene00003711	nhr-121	III	2449382	2454949	-	7.49693	-3.18531	1.42255e-07	6.36845	6.34877	6.90075	9.44396	8.2851	10.3029	0	0.444176	0	0.501094	0.945698	0.873369	0.800323	1.13652	0.774278	5.908	1.74771	0	1.3173
WBGene00018152	acs-4	III	7167838	7170990	+	61.2053	-0.593329	1.44569e-07	18.9576	20.126	18.9371	16.2052	18.553	16.9783	12.3101	13.6573	14.9003	11.178	13.6837	12.9005	11.4194	12.7904	11.2034	19.2343	20.3713	22.3919	19.8548
WBGene00008110	C46C2.2	IV	9216952	9220397	+	254.635	1.86202	1.48794e-07	59.5656	23.6746	30.7062	56.6363	47.3749	57.2424	291.817	277.031	280.003	64.6617	51.2711	57.9155	125.746	123.233	176.236	36.001	53.7714	39.2256	37.9712
WBGene00021881	Y54G2A.16	IV	2855607	2864843	-	19.3186	-2.45982	1.49771e-07	20.576	35.996	55.6013	57.0824	33.448	41.1885	2.16518	2.75539	2.43355	8.28929	5.86653	7.2238	7.17126	8.61699	2.40158	9.77323	8.43247	10.9713	10.8956
WBGene00021395	pnc-1	IV	184554	192151	+	163.39	1.15643	1.50882e-07	64.9005	75.6919	93.1201	65.6425	57.3608	72.331	188.519	179.252	183.101	106.218	84.1678	89.0045	149.709	138.986	112.573	61.0108	41.9544	37.8497	37.5886
WBGene00012572	Y37H2B.1	V	18227037	18231455	-	87.4461	-2.93159	1.56913e-07	29.5872	47.4007	55.0751	90.2058	91.3137	71.3645	1.76898	0.750397	3.97649	24.5502	11.9826	8.11516	41.4638	25.6007	9.15655	195.629	157.473	212.888	145.397
WBGene00012648	Y39A1A.9	III	10630070	10633501	-	9.10713	-2.64209	1.57862e-07	4.52525	6.08965	8.11612	13.3418	5.52057	6.90802	1.37361	1.16536	0	1.3147	0.827062	1.14571	1.16654	0.331315	1.01572	4.13348	0.509489	5.80025	2.68811
WBGene00000425	ced-11	III	9119559	9125153	+	4.10921	3.35862	1.61838e-07	0.467989	0.160531	0.186522	0	0.154625	0.134599	2.66747	1.91491	1.61437	1.57112	0.741281	1.36917	1.15011	0.296952	0.910372	0	0	0	0
WBGene00001627	gly-2	I	6507894	6511630	+	23.4808	2.28462	1.67046e-07	1.30674	2.68945	2.92958	2.68311	1.61907	0.845624	25.3527	21.1445	21.2506	18.5075	11.2548	15.4118	7.00664	4.97497	3.17748	7.75847	4.30336	4.35478	3.06335
WBGene00016113	eif-2D	II	5691662	5693939	+	187.219	0.687921	1.74782e-07	62.0639	61.2836	60.6965	76.6082	60.0958	60.0511	97.6798	88.0757	117.213	97.5555	89.9256	92.4942	91.8515	76.486	79.9063	33.015	50.4079	60.9733	41.3578
WBGene00015747	C13G5.2	III	8616781	8626917	-	226.121	1.4957	1.76547e-07	55.3684	44.3487	48.799	44.2767	44.1316	44.326	141.153	145.87	153.586	287.446	204.11	235.468	263.214	252.63	234.291	142.34	106.103	127.451	111.143
WBGene00194998	C16C4.18	II	1860646	1861335	-	8.8709	-2.75763	1.79537e-07	4.13691	12.062	14.0148	21.3929	15.0353	13.088	1.81383	1.53885	0	6.94417	4.91456	3.02579	1.84848	5.24996	2.68249	49.1239	34.3114	36.7639	26.6221
WBGene00016246	daf-37	II	6203292	6208218	-	39.1735	1.104	1.79553e-07	9.65279	13.7175	12.6408	15.9398	15.9465	13.088	41.1135	35.3935	40.7731	28.934	21.8425	19.6676	20.3333	17.4999	23.6953	12.281	12.1099	9.19098	10.9024
WBGene00008164	C47G2.3	II	11288690	11290159	-	102.741	1.01098	1.8086e-07	88.7908	74.2972	95.4414	78.5725	68.4523	81.2547	161.62	183.157	169.72	152.431	92.6958	104.302	134.05	131.46	118.638	34.6125	57.7591	44.8333	45.5134
WBGene00002324	let-49	I	14820381	14821651	+	44.0765	0.807657	1.82168e-07	20.0606	27.1427	20.4326	22.3749	29.4581	27.5661	38.1142	48.0894	32.9527	40.2212	45.0152	45.6481	48.8019	53.7447	56.3675	44.1131	33.7115	22.2844	25.4092
WBGene00020563	T19C3.5	III	624607	627938	-	23.5603	1.99429	1.88038e-07	1.94238	4.99709	6.03839	7.79926	8.08626	3.35189	11.2416	4.76867	10.9121	24.4534	27.2285	17.9006	16.6638	19.5966	17.7588	1.15324	2.27436	2.58923	1.71424
WBGene00022373	mrpl-15	I	1436279	1441331	+	39.3945	-0.730819	1.90828e-07	33.098	33.7194	37.5958	36.2451	41.9929	32.5561	21.7677	16.9903	21.53	27.5011	22.019	15.2512	22.1836	22.0516	21.8909	27.5116	35.8483	39.7083	33.227
WBGene00019821	R02D3.3	IV	225439	231773	-	73.9152	0.592747	1.96032e-07	25.6853	30.482	31.9497	26.8422	27.9233	25.3792	48.4981	43.4572	48.3849	32.8579	42.8175	37.2701	37.2073	39.4307	41.1004	25.8267	27.8924	20.7091	23.5369
WBGene00008398	D2005.3	I	7813761	7815042	-	201.229	0.809165	2.03791e-07	221.685	179.737	200.806	155.712	159.808	164.614	378.187	421.307	385.338	451.615	308.047	368.507	408.825	393.861	297.947	311.102	296.936	299.987	222.326
WBGene00002230	klp-20	III	209992	230450	+	4464.41	2.93273	2.05826e-07	106.065	1113.52	1444.09	175.264	90.8769	97.4619	1777.4	1750.35	1821.86	3491.75	3396.02	3066.27	3231.53	2646.69	3120.53	132.529	123.666	136.793	113.869
WBGene00020604	T20B12.7	III	7377854	7379045	-	43.6066	0.886658	2.07366e-07	31.7881	27.5079	25.051	25.7125	19.3348	26.1811	54.1662	55.6291	55.5399	55.4814	34.3305	34.8754	37.2849	46.7587	38.6481	25.7365	29.6077	14.4458	17.5341
WBGene00021015	enu-3.3	I	4959396	4961525	+	269.063	0.747903	2.07914e-07	69.9416	73.2085	104.654	82.4276	63.3844	87.2458	115.129	152.087	125.263	197.237	153.833	145.137	157.509	158.246	134.501	132.884	102.37	103.889	78.9222
WBGene00012565	fbxa-210	V	18125375	18127205	+	110.152	0.9102	2.0954e-07	49.1445	58.475	45.601	56.527	45.6679	57.4214	102.35	92.5464	87.7912	83.7824	65.6804	75.8213	85.0914	67.7267	86.6375	18.2365	30.7201	25.5901	38.685
WBGene00000917	daf-25	I	332611	337839	+	59.6794	0.80197	2.11355e-07	25.3354	19.5538	30.293	26.492	26.159	30.5132	33.3249	36.519	36.6752	53.1596	38.2494	46.3265	45.6358	49.735	63.1458	21.9367	27.8114	17.5899	27.0762
WBGene00018862	wago-2	I	5368478	5372643	+	1048.95	1.19083	2.18706e-07	181.313	137.177	150.086	152.243	132.219	131.448	472.51	443.179	436.177	225.335	205.624	201.472	228.185	195.036	219.832	97.1398	100.498	82.2329	111.55
WBGene00022465	ift-20	I	5100751	5101674	+	51.0183	3.22933	2.19605e-07	6.7144	31.093	48.1695	12.2547	4.99152	11.5868	476.916	430.839	372.244	59.1712	65.8065	42.3573	60.7534	28.7581	55.511	24.9157	14.7412	27.9701	7.40722
WBGene00012717	Y39E4B.6	III	13070756	13074697	+	204.874	-2.19437	2.21758e-07	39.9901	68.1378	69.5674	110.379	104.945	105.494	7.76081	8.779	11.1458	50.7579	44.0028	57.5396	14.2803	12.4794	22.6363	164.451	175.114	172.595	157.482
WBTransposon00000113	WBTransposon00000113					2551.26	0.462421	2.24653e-07	401.475	357.206	404.065	465.874	364.064	404.708	512.052	443.606	474.455	608.432	529.393	514.426	553.017	447.789	569.498	337.302	309.442	369.686	335.362
WBGene00206535	M162.15	V	19771523	19771724	-	7.69676	-2.67466	2.31221e-07	9.06443	88.6151	86.7052	78.5834	49.416	86.0319	0	5.05768	13.4008	5.70579	10.7683	0	9.11302	30.196	13.2247	94.1814	53.0684	45.3115	47.4988
WBGene00014220	ZK1098.3	III	9532427	9538700	-	24.2305	2.34356	2.33478e-07	2.29964	3.25392	3.78075	3.14788	0.854784	2.72828	3.02484	2.88705	5.52463	31.4844	20.148	19.5531	9.24788	9.30231	18.1734	1.7067	2.10366	2.87388	2.85405
WBGene00007545	C13B4.1	II	14470371	14479627	-	470.3	1.0382	2.3593e-07	94.9048	76.6887	77.6813	83.5073	63.9762	76.9407	218.667	222.478	230.705	129.102	126.365	108.781	108.149	98.6146	107.177	59.2468	72.4055	62.2644	60.3124
WBGene00004347	rgs-4	II	12662759	12671920	+	12.6032	-3.6808	2.40713e-07	1.87282	3.5333	6.71786	10.2545	6.80662	4.30914	0	0	0.922918	2.35777	1.48324	2.7396	1.67365	1.18835	0	22.2388	34.721	35.3671	27.5475
WBGene00015310	fan-1	IV	6548818	6552511	+	361.223	0.606223	2.4391e-07	88.1083	83.345	92.8774	101.01	80.7653	82.3755	104.594	113.935	124.816	125.754	112.251	114.975	136.695	123.104	115.776	49.5436	71.125	61.3423	62.5436
WBGene00003076	lsm-1	II	11126932	11127530	+	96.4365	0.787213	2.47181e-07	85.5994	112.343	117.924	123.4	73.7797	108.111	192.551	211.813	188.907	129.63	157.693	118.412	155.487	179.476	185.821	114.167	83.5246	74.4168	76.6404
WBGene00044005	F37C12.18	III	7194094	7195425	-	19.4532	2.75852	2.47529e-07	2.60472	8.48804	5.70975	7.13098	2.58182	8.2406	78.8008	56.1964	60.3291	15.3029	36.1008	32.3872	11.6386	8.26383	5.91141	2.57749	6.35397	0	2.87349
WBGene00012967	kvs-4	III	11012566	11025292	+	317.298	2.0718	2.49207e-07	56.6236	86.1453	129.347	56.1386	41.5746	48.5551	196.314	185.275	184.476	269.742	278.621	207.843	173.827	174.323	158.764	9.33859	21.4865	13.9779	15.6166
WBGene00021531	Y42G9A.1	III	6149961	6154933	+	754.537	0.999691	2.54583e-07	265.258	313.642	399.779	442.452	275.694	365.287	405.903	429.315	373.975	947.28	814.582	783.76	802.981	628.108	724.452	298.989	280.254	351.252	291.659
WBGene00002077	imb-3	I	310981	314989	-	124.357	-0.519578	2.56803e-07	27.4865	31.5854	34.8369	25.2506	25.9734	32.2541	17.8362	22.4937	21.6724	22.6079	16.762	19.9029	20.6332	21.6267	19.4271	32.0949	25.4792	29.312	26.9872
WBGene00001496	frm-10	V	13463128	13467131	+	142.134	0.934215	2.59852e-07	40.0334	48.7561	46.33	47.2586	44.414	35.8097	97.5862	103.285	114.569	64.7335	63.2662	65.2776	62.772	46.4931	71.4461	35.9804	30.6412	36.7192	30.996
WBGene00007175	B0395.3	X	16035055	16039514	-	19.6599	1.7286	2.67268e-07	2.60847	3.85867	3.70368	3.86817	3.55511	3.09467	5.14658	3.63862	3.85634	15.1881	17.4308	15.0245	14.4235	10.5515	14.9055	2.90385	4.77233	2.17322	2.69777
WBGene00022765	ZK546.14	II	4944042	4945838	-	145.594	0.809061	2.69232e-07	57.9211	54.1663	55.1006	57.8727	41.0683	58.0015	108.441	123.611	111.256	82.4998	63.7864	82.1	65.1739	71.2246	80.1869	40.1626	43.9349	42.2682	42.2098
WBGene00018610	F48E8.3	III	5461379	5464382	+	49.3158	1.08027	2.70544e-07	9.1523	16.3879	14.445	17.0383	11.6119	18.0049	32.2631	32.6829	39.5095	31.3404	29.5738	22.0906	20.611	23.3456	17.8038	14.1283	7.50158	7.32012	10.9044
WBGene00023451	mlc-7	III	13752406	13755861	+	114.391	1.54205	2.72186e-07	43.3321	97.6061	123.196	75.5722	57.2681	74.7766	282.451	292.285	261.941	157.596	116.682	124.662	143.924	155.807	132.059	37.1618	29.5973	48.1355	38.2427
WBGene00019875	mca-2	IV	2084034	2091931	+	52.9373	-2.41065	2.74381e-07	10.1721	17.5334	24.325	30.3236	23.19	30.5724	1.78398	0.75676	0.751914	4.05524	5.23648	5.20798	3.29523	2.9045	3.13303	9.05913	4.71461	3.95487	5.79786
WBGene00013001	Y48E1B.2	II	13533486	13541084	-	28.114	-1.09101	2.77847e-07	5.082	10.9349	8.14794	11.5942	8.47184	9.16845	5.46922	3.86673	4.0981	3.48978	2.74423	4.81525	4.64476	4.39727	5.39232	10.2863	10.143	15.3964	7.00798
WBGene00021863	Y54F10BM.9	III	2295344	2304920	-	1971.32	1.85383	2.80212e-07	192.546	366.505	462.844	168.739	140.489	131.853	377.134	349.589	349.045	924.165	856.188	830.104	839.734	703.6	766.02	91.2969	93.9395	103.125	89.4541
WBGene00000148	aph-2	I	10340997	10345648	+	90.4867	0.81578	2.86069e-07	26.3013	21.9175	18.6295	21.9147	20.9694	20.2269	56.0296	42.1119	43.5328	34.5515	34.6416	38.5788	27.9752	27.7544	27.8063	21.2171	19.2479	12.3854	22.5499
WBGene00016879	cnnm-1	IV	17197905	17206845	-	6.38688	2.05463	2.86427e-07	0.983839	0.506218	0.882266	1.57119	0.975188	0.424444	3.23523	1.64686	1.09087	3.09649	4.38292	3.77786	2.80248	2.10692	4.30615	0	0.359997	0	0.542678
WBGene00003129	map-1	IV	3683537	3686865	-	39.8158	0.74652	2.87533e-07	16.914	16.8441	19.2451	17.9247	22.1734	13.6524	27.9892	38.9677	29.0386	30.9102	23.9825	27.5357	35.8377	29.0812	29.7184	16.1972	20.7631	14.5462	20.7659
WBGene00021051	W05H9.4	X	6263648	6266913	+	52.8104	-1.61079	2.87994e-07	5.17376	14.6414	15.4654	20.3021	18.2054	17.6331	5.44425	4.61888	6.50152	9.11885	7.68289	11.0687	8.32239	6.40164	4.529	31.486	26.5039	41.3804	29.8223
WBGene00021237	crtc-1	I	2026277	2033966	+	8.48688	-3.84072	2.96769e-07	0.314301	3.71952	4.32173	7.45736	9.96919	11.3899	0.413416	0.350741	0.464659	0	0	0.344825	0.421314	1.19659	0	0.933043	1.8401	9.42681	2.94722
WBGene00000938	dcp-66	I	7536204	7542157	-	284.027	1.14844	3.01458e-07	55.1506	46.5954	41.9516	44.258	40.4143	41.4754	146.496	150.868	148.157	73.4837	66.5374	66.1572	65.7299	63.3169	64.4953	40.7712	34.2356	45.0541	33.2615
WBGene00012117	T28B11.1	V	10712165	10732507	-	85.258	-0.73364	3.04071e-07	27.8833	32.9492	28.9601	31.699	27.1697	29.7674	17.4057	12.3937	12.227	12.7919	21.6153	20.9991	16.9463	18.8922	16.0884	21.746	24.9017	16.5371	28.284
WBGene00010584	K05C4.8	I	14732426	14733549	+	171.352	-1.28139	3.10994e-07	332.684	257.179	370.88	297.731	248.514	287.05	126.839	121.958	97.417	202.333	177.563	178.089	241.29	163.677	225.101	658.411	581.023	674.853	488.463
WBGene00022092	Y69A2AR.21	IV	2494513	2495174	-	38.9479	-0.909747	3.11187e-07	63.5815	62.2839	94.2977	60.2542	64.2344	78.0702	25.7329	39.57	19.8842	49.2587	40.6718	32.1953	41.7953	38.4045	32.1103	47.1875	57.268	85.5703	58.6766
WBGene00011144	R08D7.4	III	8971892	8973672	+	58.5305	0.755562	3.11932e-07	20.9554	24.8243	25.93	28.9073	27.5339	27.3317	30.1278	37.5247	33.8622	50.3091	43.4207	48.6545	37.5626	32.4688	46.9263	18.8073	20.6852	19.4888	18.2791
WBGene00005078	src-2	I	14322237	14328965	+	12.7207	-1.66603	3.14488e-07	5.58548	8.62175	8.82507	10.5584	9.49092	15.1465	2.62388	3.11653	3.53894	3.01362	1.89584	3.06397	2.13921	3.41756	1.16414	4.73749	4.08757	9.30695	5.28156
WBGene00009314	F32B4.4	I	11517558	11526962	+	31.0066	-1.09434	3.14488e-07	5.61227	5.39037	6.8223	7.68239	6.6755	9.8463	5.16747	3.75777	2.76571	3.29724	4.44483	4.31013	3.76156	3.91724	3.45719	12.7732	11.7739	9.35158	9.90619
WBGene00018433	ceh-82	II	1732276	1733291	+	96.0342	-1.69615	3.14488e-07	96.0633	144.904	203.215	225.53	150.559	209.696	29.1593	24.7386	18.2076	44.4473	50.7205	40.5357	59.4327	41.4179	48.7141	68.2474	72.1037	62.9327	50.2705
WBGene00003582	dcap-2	IV	13513369	13521870	-	178.06	1.14153	3.1513e-07	39.7206	33.8006	31.0531	32.5301	31.5475	28.9995	111.526	108.257	100.506	54.4935	53.5392	51.6793	52.2206	46.0453	48.54	37.7935	19.7516	37.3353	24.1567
WBGene00012202	W02B12.4	II	11455759	11459356	-	30.8293	3.61109	3.16377e-07	1.7966	0.369764	3.22223	2.62324	2.13696	1.55016	63.3326	55.3351	55.7775	7.69016	12.379	11.0381	1.44498	2.39398	1.74745	1.06669	1.05183	3.59235	1.98198
WBGene00016993	CD4.8	V	5599145	5601329	-	423.344	-0.82401	3.22951e-07	187.159	246.894	266.833	285.31	220.142	256.841	109.726	96.2736	113.84	108.611	105.453	110.686	134.282	131.99	150.832	137.579	172.709	139	166.553
WBGene00012434	Y11D7A.10	IV	9258913	9259764	-	7.35619	-2.02484	3.24227e-07	14.2955	16.3456	25.6393	23.1923	12.5954	32.8924	4.17859	3.5451	7.0448	9.99847	1.88698	1.74266	5.32302	4.53545	7.72469	4.71536	20.9236	21.1736	25.4082
WBGene00009945	bath-38	II	10042780	10045270	-	23.0491	1.24268	3.24735e-07	2.49938	6.00141	6.47499	6.08231	4.12901	6.46965	16.9858	9.2972	14.1644	18.8795	24.2486	13.2536	13.6807	11.498	13.7757	6.18313	10.9746	6.94111	8.27185
WBGene00014219	ZK1098.2	III	9529166	9531888	+	88.4038	0.711232	3.32178e-07	27.8294	25.3995	21.3911	28.4197	25.6144	26.299	54.0366	51.7599	46.0407	32.9501	33.4543	40.7096	35.5283	29.9564	39.3131	26.5549	21.336	22.0816	20.8328
WBGene00009367	F33H2.3	I	15034517	15035467	+	15.6943	-1.45163	3.39941e-07	9.86364	19.1295	15.8762	13.8481	16.5455	17.0213	1.99602	8.4671	10.0954	6.68648	6.30958	4.99458	7.11954	10.8324	3.68992	24.7767	31.0947	17.6998	21.7629
WBGene00013021	Y48G10A.4	I	13455356	13470439	-	69.2677	-0.612651	3.42915e-07	16.6647	20.5569	19.5424	21.6417	25.4125	19.7248	12.084	13.3515	13.5819	15.0624	10.1524	13.5951	12.6013	11.5909	13.5073	17.1247	19.3878	14.952	17.4414
WBGene00013563	Y75B8A.33	III	12361859	12367373	-	303.729	1.32955	3.46895e-07	52.3458	109.098	171.525	156.006	101.144	158.365	173.44	170.808	197.877	462.97	517.164	415.819	346.401	314.069	304.838	116.055	148.382	150.155	121.707
WBGene00015620	C08G9.2	IV	7664157	7672972	-	24.3339	2.02782	3.46895e-07	1.87663	1.21969	0.885727	2.3435	1.17482	0.937439	8.31468	7.27459	6.42489	2.98429	4.69345	2.70906	2.51558	2.44421	2.40169	0	0.722818	0.658311	0.435846
WBGene00004095	pqe-1	III	5311246	5321732	+	123.103	-0.482611	3.49788e-07	18.9352	18.0685	18.2496	14.4522	15.925	16.3379	12.9816	12.6783	13.403	12.1359	12.4061	13.3459	13.6141	13.5441	10.9387	20.4406	20.1559	16.0625	20.3194
WBGene00019770	M04F3.4	I	4771348	4773673	-	50.1341	1.64239	3.53117e-07	30.234	37.3353	36.1501	23.6491	22.262	23.8508	120.441	124.353	132.816	42.4128	54.389	44.5429	52.1075	50.9753	48.7313	10.2575	15.172	17.2725	14.2944
WBGene00013244	Y56A3A.33	III	11999497	12002950	-	348.331	-1.2239	3.61097e-07	233.156	299.916	454.85	446.819	364.903	439.406	98.4608	85.588	77.1028	146.765	121.727	119.822	194.104	174.028	219.019	265.933	278.393	237.19	190.541
WBGene00011035	snrp-27	I	8601339	8602034	+	159.71	0.559215	3.61505e-07	116.914	142.592	150.793	133.365	158.807	151.316	237.794	286.306	228.859	239.861	210.909	206.655	238.709	212.251	180.049	167.11	164.782	187.596	183.316
WBGene00011680	T10B10.3	X	15178096	15181501	-	81.8085	-1.53951	3.64915e-07	8.36938	20.6704	25.8755	43.2073	37.6866	27.4412	17.9284	15.4772	13.4338	4.51567	9.65856	10.7563	10.4176	8.42108	5.58199	40.4628	35.3493	33.4697	38.3828
WBGene00022314	Y77E11A.14	IV	1406542	1408131	+	5.94631	2.15844	3.65436e-07	3.51638	1.2062	6.30668	2.13929	2.32364	3.03404	9.25053	7.84812	13.8629	11.8051	6.96229	14.1456	19.6401	15.6186	19.381	3.47961	0	0	4.52575
WBGene00018716	F52H2.4	X	2543391	2548028	-	17.4427	1.21939	3.90968e-07	5.89581	6.76725	5.69382	4.13873	7.19258	6.65236	9.54469	11.1343	8.04583	11.9902	9.1592	11.4441	17.0223	15.5397	18.5269	1.34635	3.98278	6.04557	4.50289
WBGene00004010	pha-1	III	11131775	11136380	+	36.3839	-1.36153	3.9479e-07	15.4019	25.9859	29.9791	29.0912	20.592	24.7242	4.24023	3.5974	7.41349	11.7242	8.08477	8.64534	10.8031	8.18197	8.36123	19.1397	12.0578	9.54932	13.6324
WBGene00018070	F35H10.5	IV	8300755	8301165	+	5.33902	-3.20499	4.17312e-07	18.5972	31.8963	30.8838	43.3711	28.6747	17.8292	0	2.30593	3.05489	2.60143	0	2.26704	2.76991	3.93348	4.01966	18.4028	3.02441	0	15.957
WBGene00022420	wdr-4	III	6725789	6728058	+	204.858	0.695578	4.2302e-07	81.6362	82.3193	102.098	80.493	87.4291	96.7515	140.705	181.155	168.55	139.987	112.588	103.977	116.035	114.765	113.172	68.2474	64.55	78.1773	67.5449
WBGene00013789	Y116A8C.9	IV	16939804	16946910	-	98.4211	1.36197	4.28822e-07	18.1737	26.3213	25.3516	23.9559	22.017	15.9713	88.9791	96.8971	82.5939	39.4039	38.782	32.862	35.64	30.4309	36.3351	16.9846	17.2406	24.6746	16.7075
WBGene00012524	Y32B12B.4	V	16553327	16563504	+	115.915	-0.511348	4.37276e-07	17.5119	25.7128	20.1726	19.3589	23.285	21.3749	14.6071	16.0469	13.8919	13.9807	16.0679	12.9646	16.6038	14.7705	14.8172	18.1741	23.1306	18.9787	21.989
WBGene00007744	C26D10.3	II	8325386	8329658	+	79.7234	2.4943	4.41075e-07	13.3723	13.0952	15.989	17.7143	12.8272	14.5157	170.787	129.491	156.243	26.0671	25.6226	23.1897	26.5989	18.4756	22.6565	6.40283	7.57638	8.62529	6.42433
WBGene00009453	F36A2.3	I	8798785	8801694	+	691.837	2.76683	4.47168e-07	228.592	265.267	358.615	56.2202	49.2803	34.9711	673.862	621.757	619.173	855.869	858.343	755.936	855.16	644.486	807.883	28.8769	30.0566	14.4075	21.7602
WBGene00021357	Y37E11AL.1	IV	3709515	3715381	+	536.695	1.04524	4.48927e-07	233.168	300.676	365.269	257.662	175.489	229.141	486.302	454.545	488.415	597.287	660.535	534.478	362.194	281.401	341.028	216.417	157.511	165.821	154.783
WBGene00000147	aph-1	I	9232071	9233560	-	62.3785	1.28642	4.59929e-07	24.0813	21.6042	24.3637	24.2298	26.3177	27.1713	112.082	91.6446	95.8502	52.8602	41.0782	30.4846	40.5575	41.139	45.6437	27.4955	27.1126	22.6352	25.2037
WBGene00016207	C29E4.10	III	7937827	7940931	+	4.49212	-3.13328	4.64182e-07	1.99657	2.22582	3.58088	4.8587	2.63869	2.29694	0.437699	0.371342	0.491952	0.418928	0.395314	0.365079	0	0	0.647316	4.93924	1.94818	1.10895	2.38614
WBGene00011407	ppat-1	III	4689280	4692166	+	8.58776	3.68168	4.68052e-07	0	0.219308	0.254815	1.16689	0.42248	1.10329	17.9404	18.5501	17.0135	4.29276	2.02539	0.935244	3.14242	2.83975	2.4874	1.26531	0.623844	1.42042	0.470208
WBGene00012271	W05B2.2	III	10960243	10966996	-	96.8372	2.86997	4.68052e-07	1.57409	0.809923	1.46386	1.43647	1.73361	0.754542	51.3019	55.0398	49.6453	46.9	24.7254	30.7016	19.342	17.3126	9.18616	12.9803	10.4956	11.6572	5.40249
WBGene00020635	T20H4.2	III	7241365	7242950	+	6.74274	-2.59326	4.68403e-07	3.47296	12.062	8.82416	11.0926	3.44243	13.4846	2.28408	0.968904	1.2836	2.18613	1.03145	2.85769	3.49158	0	0.844487	15.4649	6.35397	17.3607	15.3253
WBGene00022361	Y92H12A.5	I	1490887	1514411	-	131.054	-0.828253	4.79468e-07	31.0899	32.3745	33.5447	35.262	27.0012	31.2963	12.8524	15.1995	16.4154	13.6059	16.1807	13.8062	17.9601	16.4864	14.2557	21.5354	16.4683	19.735	18.7005
WBGene00013440	nrps-1	III	11534674	11546669	+	685.042	1.47655	4.90985e-07	46.954	33.0311	38.7931	35.9649	35.5544	38.5874	43.4352	37.4516	38.0083	136.055	131.221	118.229	98.1259	87.7689	94.3336	23.9932	20.5045	21.0346	18.2995
WBGene00014760	F46A8.2	I	11245823	11246765	+	12.1843	-2.57152	4.92931e-07	17.7918	13.9726	7.27768	11.9635	12.9944	6.4637	0	3.13492	2.76875	3.53665	3.3373	9.24617	3.13809	0.891264	3.64316	55.597	24.6702	28.0857	28.9249
WBGene00023504	F26F2.8	V	20579546	20580678	+	6.43057	-2.07899	5.06853e-07	13.0281	16.4538	19.8259	17.2932	8.21774	14.3069	4.67361	1.32169	1.75097	1.49106	5.62805	3.89821	4.7629	2.25456	2.30395	7.03196	8.66752	15.788	9.79941
WBGene00012953	fbxa-216	I	11901608	11903305	+	13.2985	-2.58436	5.27864e-07	4.93706	23.1166	38.3703	12.1646	4.89365	8.5197	4.54577	1.10189	2.18967	1.86464	1.75953	2.16662	1.65451	1.87962	1.4406	5.86252	6.50347	6.5812	7.08043
WBGene00010436	JC8.4	IV	13243673	13244296	+	10.5901	-2.09253	5.35108e-07	15.2527	28.5891	24.0992	28.8325	21.5979	22.5608	2.86608	1.21579	0	4.11476	5.17709	9.56227	4.38126	4.14781	9.53702	25.874	11.1622	14.5229	6.61041
WBGene00000156	apr-1	I	8050043	8055489	+	120.484	-0.539928	5.44269e-07	32.6459	26.715	25.642	25.0377	27.1952	31.3143	15.5318	18.0216	15.1465	16.1773	20.4227	21.7185	18.389	19.1721	22.6323	27.3214	26.6867	18.5181	27.1066
WBGene00022270	Y73E7A.3	I	1581394	1593668	+	55.9022	-1.71506	5.46134e-07	27.7059	43.836	47.8275	56.572	33.6413	39.4441	6.37751	3.47828	4.60801	9.15601	10.697	10.6388	11.3739	13.8443	16.8424	11.3092	20.2757	17.3121	17.9568
WBGene00009246	gfm-1	II	13117483	13122085	+	95.3314	-0.89872	5.59073e-07	30.7269	38.6781	48.3846	55.5802	37.527	46.8697	20.2083	21.1247	20.2796	16.2332	20.2069	15.0496	21.3299	24.0231	20.28	28.5053	29.3129	24.6855	25.2718
WBGene00009054	F22D6.9	I	7099810	7101775	+	58.9215	0.794957	5.62404e-07	26.8748	26.6317	24.6953	28.6127	28.6117	19.7531	45.8238	39.4321	41.9387	55.7631	48.4812	38.2211	38.6936	27.9476	37.2731	22.1615	21.8528	21.5611	15.922
WBGene00219749	linc-30	I	2046539	2048913	+	5.60413	-3.53047	5.62921e-07	1.43123	2.06196	1.54016	2.87341	2.55356	3.45774	0.376513	0.638865	0.846365	0.360366	0	0	0.191853	0	0	7.64781	0.837921	5.72356	2.84203
WBGene00003031	lin-46	V	12968855	12970730	+	4.79145	2.39921	5.83929e-07	0.996092	0.512523	1.191	1.36351	0.987333	0.85946	9.82657	6.11368	4.41784	1.88103	2.95834	5.46416	5.00715	3.31824	3.39094	0	0	0	1.37359
WBGene00003590	nex-3	III	4442081	4444237	+	34.9788	4.01052	5.93189e-07	1.88146	0.968072	3.74936	1.71696	2.48655	5.41127	136.937	137.173	119.606	6.31638	5.2153	3.4403	8.40684	3.5815	6.70994	0	4.58963	4.18003	4.15119
WBGene00014999	AH9.3	X	2259150	2260526	-	13.6649	1.60382	5.97589e-07	5.65938	6.91585	7.18972	5.81015	4.90841	4.88309	6.51356	7.8944	10.4585	19.5933	26.8928	20.9554	15.6467	14.813	24.0824	6.30023	2.07083	7.07256	3.51188
WBGene00022077	vamp-7	IV	2608051	2610200	+	63.9505	0.718196	6.25657e-07	38.5577	41.4187	44.8893	30.8654	45.5942	35.6034	64.9532	66.4292	64.0037	63.0192	44.1984	48.2395	57.5797	59.2331	75.0056	32.1301	23.7619	31.5603	33.2081
WBGene00001794	gta-1	IV	10180660	10183939	+	130.801	5.4449	6.46744e-07	3.25084	1.2545	3.40109	2.22497	0.402782	2.1037	3.7415	0.906936	2.40301	400.565	339.367	325.895	1.08942	2.32059	1.97619	1.20632	2.97379	6.771	4.25871
WBGene00044528	lgc-29	V	4139008	4143120	+	15.2033	-2.01933	6.49658e-07	12.7227	17.0771	17.8578	20.1919	16.4489	22.9096	0.727598	0.617292	2.45336	4.87476	1.97142	9.10322	5.19049	1.05298	5.91828	9.85276	8.9059	7.37372	9.76379
WBGene00000527	cle-1	I	8705670	8724279	-	6.15968	2.01971	6.73151e-07	0.155355	0.319741	0.835894	0.708861	0.769944	0.670225	2.24781	2.0804	2.06708	2.73816	1.47646	1.53398	1.45775	1.33079	1.20884	0	0.227384	0	0.0856926
WBTransposon00000649	WBTransposon00000649					94.998	0.709492	6.82564e-07	52.2948	64.5778	73.5904	74.1538	67.7842	60.3936	95.2422	71.825	74.9333	124.582	125.206	124.457	112.699	94.9528	128.334	50.1558	63.5878	58.9854	72.7793
WBGene00021296	Y25C1A.13	II	3109368	3111247	-	12.7556	-1.98343	6.8724e-07	5.20944	10.7217	10.9004	13.6677	7.74546	8.42789	0.856531	2.90671	1.9254	5.73859	4.64153	2.14327	3.92802	1.85936	6.33366	15.4649	20.9681	30.3813	19.0369
WBGene00021693	Y48G8AR.2	I	1282101	1285435	+	8.63909	-2.07068	7.08892e-07	3.47149	6.25168	10.3769	15.3119	5.16144	6.48983	0	1.93698	0.855368	0.728399	3.43671	3.17386	2.32673	2.75344	2.25101	15.4583	9.31519	5.78445	8.93595
WBGene00018140	F37B4.10	V	2875734	2877609	-	13.9805	1.31445	7.2594e-07	7.23226	5.07442	7.46826	6.59995	3.91018	4.53835	8.64814	13.2067	7.77608	15.7268	16.4025	12.2626	15.4234	20.025	19.1847	13.6627	5.77388	4.38216	3.98926
WBGene00013189	Y54E2A.4	II	14754622	14778149	+	276.866	-1.72316	7.38814e-07	18.5712	43.3756	35.3038	102.828	81.1811	96.7733	15.233	15.7179	13.882	13.0035	13.2621	15.4528	14.2653	16.0871	12.0759	23.5392	23.0586	23.6432	23.8829
WBGene00013597	gpi-1	I	13576148	13581585	+	49.1783	0.629948	7.38814e-07	12.7837	15.6852	15.0893	14.3582	11.6966	13.5756	17.6774	19.7527	17.4456	23.1093	24.1431	22.6562	22.4091	21.527	24.2304	13.6232	12.4739	20.755	12.4756
WBGene00007647	C17E4.10	I	9435377	9441029	+	40.972	-1.01384	7.47282e-07	33.9916	24.0485	26.672	28.3055	32.0081	32.6286	6.70664	13.2764	8.1661	13.9079	11.6096	17.248	14.2391	11.3235	16.1176	17.659	20.5225	15.5758	18.2808
WBGene00008537	F02H6.4	IV	14207564	14219159	+	40.4975	-1.08272	7.72237e-07	23.459	30.2993	34.06	35.8256	35.5909	32.6337	8.81623	9.61671	8.49345	22.3008	14.2188	17.8586	11.8726	10.4805	17.2293	28.425	19.6203	23.9321	18.7495
WBGene00010993	vha-20	X	14163099	14164506	-	23.6512	1.05818	7.77963e-07	9.98123	7.98883	9.28226	9.10858	8.24456	8.61212	25.5282	25.9897	28.6925	19.5468	11.8575	15.8175	14.8663	16.8889	16.7196	18.1076	9.7393	7.39177	8.56422
WBGene00016331	obr-4	I	5829072	5834640	+	91.1108	0.611967	7.79075e-07	26.205	20.8029	21.0377	22.5474	20.7797	18.0884	33.4839	32.8638	41.6929	28.5918	28.4626	29.2976	28.9382	24.4666	29.372	16.2995	16.4377	15.8025	18.0337
WBGene00015200	B0454.9	II	3052597	3054348	-	85.9935	-2.66423	7.84113e-07	23.3805	59.8418	51.2518	74.4037	77.8439	46.0368	3.15421	6.69005	3.54518	8.30208	4.98534	5.26178	28.9302	21.6827	48.9803	170.851	142.147	181.806	113.754
WBGene00006623	try-5	V	9345772	9348687	+	29.9592	4.78982	7.87562e-07	3.15224	1.08129	0.942265	2.3972	1.56226	1.81323	116.096	96.7369	87.7678	3.30707	3.74479	3.45838	2.11275	2.00018	0.511	0	0	0	0.869376
WBGene00009953	F53A2.9	III	13356610	13359354	-	247.018	4.30127	8.09864e-07	7.8042	19.4084	12.9602	14.2438	15.4712	14.9638	21.6711	26.127	28.8441	545.289	845.226	632.647	4.3589	1.65066	4.63876	9.0097	8.88421	5.77953	9.80524
WBGene00012626	famh-161	V	20529953	20534169	-	18.497	-1.84564	8.19353e-07	3.01144	5.03583	7.35145	8.01544	8.70614	11.6926	0	0.560097	1.48403	2.52748	3.57752	4.68054	2.18659	2.14969	1.70861	11.1748	6.61151	10.0358	6.09066
WBGene00008384	D1081.6	I	8482759	8485694	-	29.6721	-0.857461	8.49977e-07	19.1763	25.7812	29.5855	31.048	25.1393	30.4232	13.0186	15.1868	10.0597	17.133	13.2277	15.6094	13.2674	16.4855	14.44	23.8728	32.5943	14.4304	21.4963
WBGene00022358	Y92H12A.2	I	1543525	1556196	+	12.3832	-1.60524	8.60235e-07	1.78971	5.26208	8.7125	4.66638	4.56164	5.51505	0.672597	2.56783	1.51193	1.60938	0.911199	1.68302	1.71362	1.46008	2.73545	4.55398	4.49055	6.81633	4.65389
WBGene00077670	K02E2.9	V	20362734	20363677	-	13.9186	-1.99961	8.79892e-07	6.84723	27.1784	28.6548	34.8135	15.5132	32.0721	2.57329	0	4.33838	12.3147	11.6205	4.2927	3.93368	7.44815	6.65991	26.1346	24.3389	9.77947	24.8195
WBGene00006668	twk-13	V	12320187	12337744	-	17.5541	2.58004	9.04937e-07	0.751196	0.515354	1.19759	2.97059	2.48197	1.94447	16.1387	15.0892	20.3603	5.67427	5.35443	6.04378	3.52437	2.14494	3.16613	2.23003	0.366494	0	1.5193
WBGene00019725	algn-14	IV	3801864	3803426	-	53.2402	1.29072	9.04937e-07	22.9573	25.5298	32.3196	37.1697	18.3512	28.754	85.7203	99.1702	78.8281	55.0068	76.5397	64.186	35.7373	30.3088	38.8961	24.1829	18.4265	32.0833	16.3395
WBGene00011029	abhd-11.2	I	12181046	12183297	-	59.2626	0.833037	9.0602e-07	31.4623	31.742	44.995	33.7783	28.7397	34.0664	43.8183	61.9589	55.6339	64.462	52.7668	46.7007	49.6171	54.0193	49.2025	12.8196	18.9616	20.5588	25.5211
WBGene00009306	maph-1.1	I	14846476	14850137	+	26.4183	-1.43113	9.54357e-07	5.05623	5.32145	8.65623	13.8425	8.8845	5.7508	2.11613	1.79532	2.37843	4.34011	3.27637	3.78224	2.61868	4.59372	5.81206	12.281	9.75521	15.3183	10.7756
WBGene00020852	nhr-228	V	2281828	2284963	+	93.2733	-2.07745	9.59481e-07	68.3403	105.228	145.742	156.379	98.5759	133.334	14.7583	10.2444	7.53982	24.3984	25.4466	27.9766	22.9022	15.5333	25.7946	27.2521	35.0836	18.6957	26.7248
WBGene00022694	gcna-1	III	6006344	6009084	-	49.2798	0.780783	9.81259e-07	14.5933	19.7791	17.2361	13.967	13.4065	15.9697	19.6634	21.0516	28.4152	29.1264	30.4445	29.2876	21.709	23.0366	23.1951	10.5663	12.503	9.48933	11.5835
WBGene00011716	T11F9.19	V	11491829	11492590	+	19.3244	-1.36291	9.81354e-07	31.7474	35.4866	35.3418	30.9698	51.0003	35.8939	7.19982	4.88665	4.85535	26.186	18.2073	15.6138	11.0061	10.4196	17.0366	22.7491	19.2277	32.8344	29.5886
WBGene00011579	T07D4.2	II	8869549	8874020	-	9.77977	1.5832	9.89061e-07	1.9075	2.55183	2.73691	3.48146	2.26887	2.96253	2.50903	6.81169	5.64006	6.724	7.70462	7.53391	8.69367	5.08351	6.30807	2.26506	0.558379	1.27137	0.631297
WBGene00004368	ric-19	I	3778089	3781690	-	14.4973	2.09897	1.01926e-06	1.83491	4.48457	3.83942	7.53517	1.36408	1.18741	19.9117	18.9407	21.0235	12.1277	6.53948	6.54261	8.60879	7.859	9.81588	4.08537	0.671411	0	2.02424
WBGene00016002	C18H9.3	II	6684236	6691841	+	49.8703	-0.701633	1.04619e-06	12.4257	13.2203	15.1089	10.9549	15.239	13.9922	7.2025	10.576	6.53848	6.89362	9.75756	10.1666	8.18703	10.6239	7.78404	12.5042	18.495	13.3352	15.5665
WBGene00007170	B0393.5	III	4765833	4776342	+	10.4228	2.39392	1.04786e-06	1.07257	0.459896	0.748097	1.14193	0.17719	1.07969	3.29189	3.39129	3.69992	4.50102	8.70698	4.90309	1.55758	1.70144	0.695486	0	0.261644	0.595734	0.788831
WBGene00008304	C54D10.10	V	12448685	12450002	-	26.2017	5.37977	1.05337e-06	1.00865	2.07594	3.01506	0	0	1.7406	161.861	181.221	169.995	5.07934	0	6.63968	5.40832	3.8401	1.96212	0	0	3.36139	2.78183
WBGene00017402	F12E12.1	II	3741884	3742509	+	13.4943	-1.94208	1.05971e-06	30.1275	29.6552	46.9862	43.0332	27.2658	51.9899	3.44593	2.92351	3.87306	13.1926	6.22448	11.4968	9.65734	14.9609	5.09621	3.88858	30.6753	17.4611	15.8956
WBGene00010564	ath-1	I	8036944	8039752	-	80.9314	0.946547	1.07158e-06	35.4343	36.7247	41.1575	48.9664	26.5929	30.1371	68.5811	66.6574	67.3531	80.9348	52.9196	43.874	55.6416	58.2978	53.1744	28.552	23.7089	10.1217	23.7336
WBGene00000409	cdk-8	I	8702478	8705825	+	138.86	1.2645	1.07603e-06	33.6854	31.6883	23.8	22.6671	23.6085	29.3584	121.288	112.393	123.243	59.1141	47.2934	72.0473	46.751	42.7486	45.0089	43.4341	30.8769	44.223	30.0293
WBGene00001637	gly-12	X	7485864	7490707	+	26.8574	1.62622	1.08802e-06	7.23842	3.27748	4.8467	4.75601	5.16584	6.74518	6.47432	8.72385	4.70853	22.2351	16.8542	17.1534	16.1069	11.5743	15.7705	2.57859	2.96645	2.89469	1.75677
WBGene00007951	dmsr-8	V	10510684	10514371	-	12.7684	-2.03638	1.08802e-06	7.34254	5.77809	5.42252	5.91228	9.41856	4.47203	1.13624	1.44597	3.19269	3.26253	2.05242	3.79089	2.0264	0.411091	2.10049	21.7973	6.95384	20.1513	8.10018
WBGene00011857	T20D3.3	IV	9333342	9335916	-	148.475	0.527965	1.09257e-06	86.5516	71.9789	66.1841	73.4739	65.3405	74.2453	104.579	107.817	116.798	99.4607	93.8544	85.5721	96.7963	75.6736	106.209	56.7658	59.6577	50.3089	63.5624
WBGene00003915	pan-1	III	4562738	4566276	+	3166	1.04105	1.10407e-06	641.772	685.582	773.642	456.048	560.37	353.764	1077.38	997.263	1056.29	1934.57	1971.83	1740.22	1618.11	1345.66	1494.32	911.255	925.284	940.467	903.767
WBGene00020909	W01A11.1	V	6499224	6502428	+	12.4829	-1.26974	1.14993e-06	8.12739	9.59358	10.2894	12.6522	8.52981	10.3126	3.77307	4.26808	2.12038	2.40751	2.2718	4.1961	3.2043	5.91544	5.58003	9.93475	6.99741	6.37293	7.64749
WBGene00002028	hst-1	IV	8688273	8691513	-	77.5871	1.01731	1.17386e-06	14.5749	14.6172	16.5408	17.133	10.7738	15.1335	37.6923	39.9726	45.286	22.7029	23.4775	21.4109	23.511	20.4557	22.5857	13.9336	8.6776	19.7579	10.6284
WBGene00004360	rib-1	IV	11578757	11584066	+	64.1453	0.962391	1.2054e-06	25.6945	22.7689	17.708	23.7737	20.87	18.1671	41.3077	36.6383	39.0416	28.7536	31.3723	29.756	31.3335	34.3059	35.7517	10.5941	9.40187	7.13567	12.0076
WBGene00011271	flad-1	II	9944026	9947121	+	59.4802	0.667476	1.2272e-06	15.0405	23.9905	20.906	21.6178	21.2443	21.4128	31.6537	37.7647	32.2419	27.9294	33.0555	33.4151	26.462	26.4836	28.5267	12.2787	17.0608	18.7963	15.5555
WBGene00010069	F54F11.1	II	13504082	13506905	+	24.5559	4.51283	1.23998e-06	0.74543	1.91774	0.445647	5.44206	2.9555	1.28636	0	0.831855	0	36.5997	36.3077	53.9765	76.4414	48.955	110.931	0	3.27313	0	0.822348
WBGene00014121	ZK858.8	I	9124664	9126155	+	149.781	1.98115	1.24266e-06	15.1428	17.6334	30.4942	40.002	21.3295	24.7561	227.486	218.791	208.552	329.103	275.521	200.236	196.042	131.991	143.409	66.2472	111.985	127.488	98.0339
WBGene00011222	R10H10.3	IV	10388483	10393294	+	22.5247	1.43736	1.24854e-06	5.14159	8.8184	6.14769	9.90547	3.96385	5.42218	28.5549	33.7887	33.7835	17.9804	17.6456	19.4299	11.8699	13.0499	12.2245	13.5675	7.52545	9.51923	9.45355
WBGene00017160	F01F1.3	III	5873025	5874680	+	1049.53	3.49924	1.27237e-06	38.9612	508.944	665.025	103.762	43.3474	82.3272	340.953	364.685	305.632	2729.77	2674.14	2503.64	2518.07	1997.18	2382.76	28.3252	15.1291	37.0972	26.7537
WBGene00022211	Y73B3A.9	X	150363	157246	-	126.186	-1.11815	1.28102e-06	43.491	51.7039	56.7908	59.324	55.8143	52.3381	15.9574	15.5817	20.3042	23.3419	16.0437	19.337	22.0922	15.6862	28.7203	31.2579	23.1169	27.4615	22.7267
WBGene00009172	F26F2.7	V	20580996	20590321	+	93.1053	0.78254	1.28232e-06	23.2015	25.7457	27.5744	24.4893	19.3955	26.5312	47.0641	40.241	39.2601	42.5823	35.2008	34.042	29.6023	31.129	34.258	18.2565	12.2742	13.042	17.7319
WBGene00013862	wdr-5.3	V	10737116	10739350	+	166.368	1.4895	1.29943e-06	45.9189	45.2513	46.9942	57.8846	47.8294	38.9487	182.222	185.863	177.194	71.0366	63.3341	69.1636	82.9404	78.8914	58.2885	19.6388	29.6174	18.1557	28.1189
WBGene00010692	K08H2.5	X	13241109	13242278	-	14.711	-2.78285	1.39112e-06	9.41195	11.1756	4.76117	8.58907	10.7645	4.9975	0	3.23174	1.07035	3.64587	2.58027	7.9431	1.941	2.06728	2.11257	45.1349	32.8498	41.0168	28.3539
WBGene00003025	lin-40	V	3704988	3712796	+	434.745	0.977802	1.41069e-06	66.1394	63.215	74.648	61.4543	56.8168	61.2175	193.765	217.844	170.967	118.086	79.7626	83.1174	102.495	98.8136	93.9607	71.9926	66.5897	73.4709	58.9239
WBGene00002071	ile-2	X	768596	770776	+	16.7256	-1.96709	1.42519e-06	7.70203	8.4543	11.051	16.4002	11.7059	14.6202	0.675391	1.146	0	5.17141	9.75983	3.38002	6.5388	3.421	1.99768	19.8159	18.7884	20.5339	17.56
WBGene00021831	Y54E10A.11	I	3176419	3192857	-	131.93	0.405871	1.43836e-06	20.7131	17.7372	16.8056	17.417	17.598	19.5314	21.0175	23.4447	22.7478	28.3117	22.4975	24.9972	25.8814	24.0798	26.0464	19.7645	18.623	20.7082	18.2803
WBGene00003504	mut-7	III	9539031	9542380	-	222.606	-0.480793	1.44771e-06	65.408	64.0258	60.222	54.074	63.4775	64.4984	59.3547	50.3564	51.5501	39.5943	41.1529	49.5071	43.0753	43.5999	35.2451	59.5371	68.3813	77.4686	65.2431
WBGene00021089	W08E12.8	IV	3292120	3294633	+	5.3048	-2.96527	1.45696e-06	5.61845	3.85451	5.03839	12.8181	4.64087	10.5035	1.23171	3.13492	0	1.17888	0	3.08206	0.627618	0.891264	0	13.8993	15.0762	12.4825	9.29729
WBGene00019873	arrd-26	IV	2066200	2071741	+	28.7873	-4.80923	1.46283e-06	0	2.16497	2.15613	2.74268	5.36224	3.63048	2.37193	0.67078	0	2.27021	1.42816	2.63787	1.20862	0.572111	0	80.2986	84.4589	100.158	67.9691
WBGene00235295	C42D4.19	IV	7175646	7176276	+	12.0491	5.05611	1.468e-06	4.62471	0.594892	1.38242	0	0	0	16.7286	10.3218	17.0928	65.5002	103.013	63.4232	1.54983	4.40175	0	0	0	0	1.27548
WBGene00011333	nrde-2	II	10242595	10247638	-	633.707	-0.423966	1.48111e-06	135.967	133.535	154.754	147.793	127.293	140.027	119.303	112.628	101.621	90.9691	95.0031	103.739	95.962	85.2105	85.1206	117.955	118.766	131.856	113.468
WBGene00020912	W01A11.7	V	6504538	6505500	-	241.835	2.77024	1.56834e-06	24.0429	75.0783	115.981	54.4737	27.9403	34.3365	223.555	215.568	237.782	63.6683	48.2606	39.112	957.978	955.594	846.702	73.8356	60.6727	49.7322	68.1385
WBGene00009142	F26A3.4	I	7656978	7658291	-	476.019	2.14681	1.57771e-06	167.266	165.479	181.971	89.751	66.1758	74.3292	1363.52	1323.43	1327.7	386.813	382.066	336.305	235.283	149.636	179.448	172.621	157.608	179.428	172.646
WBGene00000897	daf-1	IV	132416	138076	+	5.37529	-2.18925	1.59224e-06	1.90353	2.65845	1.46315	3.47421	3.50405	3.51949	0.357687	0.303461	0.804046	0	0.646101	0.298343	0.911302	1.03529	0.528987	1.61454	3.1841	1.81246	2.39994
WBTransposon00000668	WBTransposon00000668					834.649	0.41006	1.59302e-06	90.3845	91.3947	97.6245	107.606	103.047	92.9549	129.801	115.593	129.535	158.102	133.808	148.813	132.533	101.342	137.553	116.433	99.54	103.895	93.5396
WBGene00015218	B0507.1	V	8776570	8779318	+	3.18404	2.85351	1.62175e-06	0.333578	0.343274	0.199426	0.608828	0.330645	0.575644	2.63263	1.48901	0.493159	2.51973	1.98142	1.82988	2.45935	1.90498	4.21788	0	0	0	0.183999
WBGene00004367	ric-8	IV	2642979	2650104	+	88.7247	0.742405	1.64171e-06	30.6691	21.5941	20.7477	19.6405	17.0664	24.8374	26.186	29.7216	29.8296	37.2559	38.991	33.6477	31.0138	40.7132	33.7551	17.5702	14.1754	12.5517	16.7685
WBGene00009797	F46G10.2	X	13322963	13327854	+	8.95987	1.49008	1.64171e-06	1.12091	1.00931	1.67531	0.511455	1.11106	1.45074	4.42317	4.69076	4.14286	2.82232	5.99228	3.07443	5.07113	3.46733	3.5433	0.831893	3.28123	1.86775	2.164
WBGene00019995	R10F2.4	III	2920074	2922167	-	71.2336	2.8138	1.6677e-06	24.2797	6.24637	15.3218	9.84754	10.6961	9.31081	24.8394	34.621	21.9358	312.46	243.57	224.941	263.988	286.297	305.689	64.069	47.3825	49.4471	44.6417
WBGene00015539	C06E7.2	IV	5839387	5844004	+	28.7726	1.61652	1.69578e-06	5.8539	7.63047	7.466	13.1772	4.25511	8.08149	31.313	29.6144	30.5787	14.7394	12.0541	16.2701	12.8168	10.029	16.7017	4.63415	2.856	1.30056	4.30529
WBGene00012904	tiar-2	II	12768686	12773903	+	92.0798	0.714824	1.70644e-06	21.973	24.8386	30.6515	19.7481	20.4598	22.4061	31.5297	37.1524	38.391	54.9064	51.0204	37.9869	45.7436	46.8974	33.6769	36.5683	31.6734	26.6277	25.7094
WBGene00219773	linc-32	V	410589	410930	-	4.20115	-3.7372	1.72868e-06	15.5687	42.7233	52.7429	47.3584	36.0075	71.6435	6.82609	0	0	6.53335	0	5.69357	3.47825	0	5.04759	46.2177	30.3826	69.1779	14.3126
WBGene00003961	pct-1	IV	8176479	8188879	+	76.7292	0.520517	1.7692e-06	14.3366	14.9913	18.6626	14.3493	17.6486	16.7595	21.5951	22.1919	23.9299	27.9467	23.8991	21.8176	23.4025	24.4297	20.6917	19.9071	15.5685	9.24725	17.8567
WBGene00007614	gnrr-2	V	14409078	14411986	+	51.3628	5.92792	1.77309e-06	2.20904	0.568313	0.990488	1.00795	1.09481	2.85905	196.132	163.933	210.646	0	1.96822	2.42358	2.59103	1.05127	1.61146	0	0	0	1.21849
WBGene00000267	bre-2	III	13134014	13139614	-	39.5766	-2.25844	1.79789e-06	31.917	51.7305	69.0105	64.0784	43.7637	57.8319	5.59761	2.3745	0.78643	12.7242	13.9028	9.92142	9.62642	7.08827	7.76096	11.0542	12.4574	12.4093	14.0842
WBGene00007145	B0334.5	II	11497665	11499620	+	26.1333	0.979027	1.79852e-06	8.67256	12.6433	12.6739	10.1128	8.59631	10.393	17.7449	17.2054	14.246	18.8036	14.8818	19.5583	29.0635	16.9675	20.6196	5.72125	7.05196	9.63392	7.44135
WBGene00003546	nas-28	III	6181078	6183218	-	80.2295	2.22352	1.80878e-06	8.19075	12.8774	12.2419	13.2883	6.76561	12.564	22.7445	24.3744	22.2001	156.394	162.174	125.807	39.9533	29.018	29.2111	20.2628	15.3184	25.7797	20.5818
WBGene00011409	T04A8.7	III	4695361	4698010	+	51.1431	-0.667809	1.87582e-06	16.5955	24.4184	16.1876	18.5986	21.067	22.1067	13.7867	13.3211	10.3304	13.1954	12.1057	10.2216	12.4889	13.8556	13.5928	12.9647	20.8807	22.3162	21.841
WBGene00018137	bath-41	III	6720415	6722258	-	176.834	-0.589515	1.90019e-06	121.203	117.459	137.838	116.012	95.7488	103.792	67.7256	72.7126	70.0577	79.1622	69.8282	60.9883	74.2112	64.1853	70.9098	89.2757	88.0323	104.775	72.8869
WBGene00020481	T13C2.6	II	6783427	6788255	+	58.1478	0.605847	1.92596e-06	9.77883	10.692	11.6923	12.6422	7.87544	11.9531	17.4181	18.1876	17.4688	16.9276	15.9734	15.1988	15.9758	15.1245	13.078	5.44308	11.0327	8.82604	11.2374
WBGene00003889	osm-9	IV	3551090	3557431	-	13.2126	1.30691	1.93554e-06	2.6011	1.21668	1.41367	2.1579	1.87507	1.83625	7.15374	4.74982	3.49585	6.54926	3.65187	7.264	3.64521	3.82608	3.9099	2.10592	3.11488	2.36408	2.0869
WBGene00001872	him-14	II	7065020	7069966	-	67.8336	0.628601	1.97427e-06	14.7508	19.9732	14.8524	14.1697	18.2123	16.7467	27.2316	24.836	21.8075	26.0638	26.1318	19.5905	23.0687	22.4143	24.919	6.91418	17.4235	12.9363	13.2753
WBGene00013965	ZK287.4	V	9680173	9685715	-	5.02758	-3.141	1.98848e-06	0.825841	2.29458	2.36986	2.7131	1.14601	0.855075	0	0	0	0.623811	0.392432	0.362419	0.110702	0.157205	0	2.94194	1.20874	0.550432	0.728845
WBGene00011962	T23G5.2	III	9231421	9236322	-	77.3577	0.904543	1.99384e-06	14.5643	13.2095	14.4627	14.192	13.2128	17.8914	42.5354	39.1171	38.6841	20.511	24.047	21.1245	21.1777	21.1457	21.3688	16.8547	17.3426	12.3397	13.6162
WBGene00014015	panl-3	III	9819294	9823120	+	172.398	1.00339	1.99384e-06	32.4978	38.8363	39.9536	38.7448	34.55	39.5727	96.8679	95.6358	107.325	57.0799	54.4852	59.5191	47.2514	42.9044	46.3934	21.7844	27.2349	30.5687	29.0567
WBGene00005292	srh-71	II	3123506	3124899	+	3.15681	-4.88848	1.99778e-06	0	2.33866	0.776371	2.37018	3.21803	1.68075	0	0	0	0	0	0	0	0	0	13.493	4.75182	8.6555	5.37236
WBGene00007640	C17D12.7	I	11604027	11611314	-	117.794	0.712428	2.00315e-06	25.6644	29.5009	27.2586	38.8681	23.815	30.1536	48.4817	46.3113	60.9493	50.1835	46.0574	41.9358	38.2454	36.3807	32.3978	25.1258	25.1755	22.7468	20.0296
WBGene00022149	lin-65	I	1755329	1766400	+	98.2887	-0.513272	2.00607e-06	36.5306	35.5929	34.6953	34.9918	30.5597	32.8611	21.1286	21.1058	22.5985	22.5057	27.085	19.6129	23.616	25.8922	23.1835	16.9207	30.3363	38.8533	31.8685
WBTransposon00000093	WBTransposon00000093					8.54835	1.85469	2.02015e-06	1.17314	0.301809	1.05202	0.713713	0.387607	0.674813	3.60053	4.36383	2.89059	2.70767	0.929107	1.71609	2.35885	2.97754	4.94451	0	1.71705	1.30318	0.97064
WBGene00013195	Y54E2A.10	II	14791101	14792554	+	8.29252	-2.40033	2.04081e-06	0.73416	10.577	7.46147	16.0794	13.8264	13.3026	0.965678	1.63856	1.08538	1.84853	1.74433	1.61092	5.4127	0.698766	2.14223	13.0767	6.44729	14.6798	13.3636
WBGene00013923	ghi-1	II	11646747	11649139	+	23.831	2.68343	2.05781e-06	1.80207	1.62265	3.77073	2.46678	1.78623	3.10977	4.14813	3.01651	1.33208	52.1802	25.1547	35.5876	24.7603	20.1536	22.3479	2.67485	5.27518	9.00826	3.23054
WBGene00022129	lron-11	I	2735345	2742508	-	171.299	-1.96387	2.06619e-06	119.211	140.716	176.738	160.993	163.159	157.632	13.5929	9.88471	12.5496	34.8481	31.13	36.0376	37.1051	36.1818	35.5386	43.8257	35.6526	35.6687	35.219
WBGene00004382	rnh-1.0	II	4995551	4998035	+	93.22	1.0667	2.10135e-06	23.4115	28.0301	26.6468	36.5663	33.0234	30.6887	79.3545	94.9571	88.525	45.9109	34.7654	35.5641	59.1441	53.9929	77.0709	18.7115	30.9712	48.0122	28.0622
WBGene00022622	ZC477.10	IV	7105169	7107733	+	3.47267	2.91309	2.13567e-06	0	0.567391	0.329627	0	0	0.95147	7.25238	4.30703	3.26053	2.08241	3.93005	6.04913	2.95637	1.04957	3.75396	1.6368	0.807	0	0.912386
WBGene00004856	sma-2	III	8749763	8757069	+	6.36765	2.43319	2.16909e-06	0.891584	0.688125	1.06605	0.406817	0	0	7.62284	7.46215	3.29527	2.80613	3.17754	4.40178	6.27454	6.3645	3.90236	5.29357	1.95744	2.97125	0.491791
WBGene00017153	E_BE45912.2	III	1028339	1030896	-	56.7318	-1.39661	2.16909e-06	26.7017	78.0718	75.7623	33.2631	17.6446	29.2559	15.0523	16.5541	15.6649	15.4739	12.5877	12.555	12.4991	14.5225	14.0162	31.4553	26.0544	26.8366	26.4177
WBGene00001745	gsa-1	I	1068484	1075010	+	802.046	-1.9619	2.16924e-06	318.157	351.461	490.459	546.603	320.023	540.152	19.7254	17.7194	22.1704	148.074	186.536	146.784	130.467	109.149	140.14	335.198	361.086	372.37	351.635
WBGene00014871	Y37H9A.5	I	13796060	13796675	-	18.4518	-1.14243	2.21076e-06	29.9726	37.1527	30.1361	48.4878	28.3586	32.9144	8.9601	19.7645	12.0849	22.2972	12.9479	14.947	17.3494	14.2638	21.2019	64.7109	35.8929	45.4023	26.302
WBGene00019864	ceh-93	X	384382	388797	-	52.703	1.35196	2.22187e-06	2.03178	11.0814	12.1468	19.2831	18.528	14.7259	34.7425	38.5448	39.6496	51.1577	30.4127	45.0278	22.8779	25.5265	22.9238	18.0948	13.0847	9.4794	16.3624
WBGene00016152	pho-12	II	5058849	5060762	-	21.8498	3.39405	2.2486e-06	3.50171	1.28696	0.299066	2.28254	3.47092	2.15814	46.0598	67.5474	62.1228	5.66801	6.53707	7.68359	4.69397	2.85677	2.4328	1.48504	0.732179	3.33418	3.31118
WBGene00020564	T19C3.6	III	628175	630987	-	374.803	1.94754	2.26982e-06	151.448	291.497	329.973	333.744	292.449	323.297	540.072	498.256	492.578	943.433	912.91	935.399	860.924	708.987	910.015	53.2851	42.6911	71.0329	58.1669
WBGene00015463	hpo-9	V	7234922	7237130	-	51.3441	-0.61147	2.27015e-06	18.0356	25.1884	26.1858	27.5433	21.5254	25.0893	16.461	14.7869	14.1481	15.2917	17.4905	13.7299	18.749	16.1151	16.8262	27.3169	23.1653	30.6656	24.9723
WBGene00018807	fbxa-146	II	3814376	3815458	-	535.194	1.43855	2.31293e-06	116.469	237.489	354.337	144.077	171.029	145.901	495.905	498.708	459.163	1099.16	1035.15	1013.72	745.348	703.716	754.377	478.932	352.302	448.515	354.528
WBGene00011743	T13F2.2	IV	9796688	9797354	-	24.3357	-1.03869	2.341e-06	45.9174	53.1586	44.9895	53.5426	44.2494	36.3174	18.4548	14.2336	13.1996	8.02879	25.7592	39.182	20.5171	27.9218	28.5335	53.0102	39.2039	34.0049	45.7306
WBGene00019102	F59C12.3	X	16603364	16609524	-	35.4525	1.68109	2.3593e-06	9.21923	8.25738	7.14468	9.0364	8.12281	10.9008	8.9826	19.052	12.62	24.9324	21.0932	32.2168	25.4029	19.1745	25.2405	5.06824	2.99859	1.13791	1.3184
WBGene00022248	Y73B6BL.27	IV	6472155	6473235	-	30.4718	-0.874369	2.39228e-06	36.087	44.3235	41.0606	44.6175	57.6931	42.1856	13.7808	29.8784	29.2568	29.3106	24.8926	35.7603	27.3078	22.1595	26.0417	69.1155	49.4108	54.3118	61.0002
WBGene00012019	dkf-2	V	16747559	16788435	+	41.153	-1.07671	2.4134e-06	7.47701	11.1716	11.0892	11.4159	6.12855	9.6771	2.83699	2.08597	3.40121	4.70656	4.09962	3.78608	4.04766	4.78998	7.41231	5.12227	6.94502	8.14611	8.80372
WBGene00019748	atg-2	X	6809104	6817266	+	32.2407	0.884486	2.42775e-06	1.82702	2.30315	1.91146	1.66728	2.35424	2.44343	3.96522	3.05826	2.56599	3.56516	5.20909	4.10913	5.6941	4.60818	4.53143	3.52543	2.54039	3.04431	2.36826
WBGene00001753	gst-5	II	10950350	10951604	+	26.0268	1.54059	2.44698e-06	8.08255	12.0142	15.57	22.9473	11.5721	26.3458	51.9757	59.1287	62.4012	47.4855	36.2738	29.5584	23.4747	23.0787	23.5843	2.66601	7.88664	11.9713	10.4026
WBGene00011875	T20G5.14	III	10218943	10222935	+	71.6082	-0.771499	2.47937e-06	96.0732	94.1579	119.796	95.1885	85.2522	106.579	39.7163	61.2639	45.9919	56.4436	44.5662	38.1461	65.0054	61.8319	57.8468	76.055	73.6564	85.3784	60.5638
WBGene00044705	T22F3.12	V	3589029	3592199	-	197.282	0.781608	2.48724e-06	212.155	145.95	161.171	196.815	117.344	153.725	242.056	262.912	251.264	392.519	303.556	312.488	406.158	346.957	385.34	219.215	233.318	265.619	203.659
WBGene00016614	trpp-12	X	2409570	2412966	+	54.6732	0.916635	2.5095e-06	17.4891	24.6888	20.6432	27.4185	22.2248	13.1555	25.9536	31.5271	27.1816	47.4228	43.6842	37.3913	34.8651	28.5969	46.6702	19.9687	11.8144	13.45	16.0781
WBGene00007099	trx-2	V	10314641	10315304	+	118.085	0.469028	2.58319e-06	160.886	141.91	130.173	151.235	133.092	132.555	167.069	202.487	177.048	184.271	192.566	156.603	204.313	184.216	182.369	136.46	115.084	112.876	107.426
WBGene00021207	Y18H1A.1	I	688286	691267	+	15.8049	-1.43263	2.67282e-06	9.29368	6.69467	9.1676	11.0255	8.75136	7.61794	1.22244	4.14847	4.80889	4.68008	2.76017	6.11776	4.36029	2.21141	5.87562	12.4153	15.643	23.2287	12.8158
WBGene00003002	lin-13	III	7700338	7709491	-	425.599	-0.551464	2.70893e-06	63.424	60.7544	72.7806	43.805	45.5733	53.5599	36.7678	36.787	32.3477	30.0944	37.2151	33.2056	38.6331	41.8344	38.6259	49.2167	49.0956	43.3649	46.6279
WBGene00003017	lin-31	II	3982549	3986944	+	39.0524	-2.22446	2.71699e-06	17.8351	36.977	61.7799	80.4216	34.3167	64.7231	2.75993	1.17076	6.20406	9.2455	9.34752	5.17956	12.657	11.4833	10.7144	18.6868	12.2843	20.9776	9.54837
WBGene00022298	Y76B12C.4	IV	1970734	1972977	-	43.2314	-5.47391	2.73933e-06	0	1.96736	3.20024	6.28072	1.51598	7.25804	1.00587	1.70675	0	3.85093	4.54233	0.838985	1.02509	0.727849	0	213.395	172.368	127.423	140.885
WBGene00013158	Y53F4B.11	II	15010748	15013408	+	73.3181	-2.78977	2.78161e-06	17.4113	17.5102	24.1303	37.5559	17.2582	30.7289	21.861	22.0795	17.5505	15.9417	13.1627	8.68286	16.9742	9.03922	13.0861	202.052	240.939	263.746	217.835
WBGene00009584	drap-1	V	9730110	9734022	+	67.8873	0.587817	2.84571e-06	21.072	20.4404	24.1628	20.8059	18.1475	23.5467	35.8959	33.9235	32.1741	32.617	22.9812	28.4244	32.4142	34.5229	26.8794	26.6629	14.157	20.7217	18.4828
WBGene00001034	dnj-16	III	4191141	4193427	+	151.964	0.788996	2.85874e-06	63.4796	66.4283	65.6443	65.3666	61.2209	55.5124	112.835	108.174	114.773	86.9369	93.2464	75.2916	87.393	73.4829	81.3505	30.5591	36.4113	35.7346	42.5857
WBGene00010305	F59A2.5	III	3404863	3405469	+	85.3812	0.688317	2.87652e-06	80.4266	93.6955	97.9788	112.17	84.2319	117.84	201.598	203.21	224.343	164.296	158.641	144.843	175.954	148.765	162.356	126.136	168.8	121.37	109.651
WBGene00010244	F58D5.5	I	12041035	12045200	+	5.12988	-2.06601	2.9281e-06	2.41332	2.73182	2.30844	2.20233	2.63131	3.12344	0	0.538624	0.356783	0.607646	0.573394	0.79431	0.808752	0.459395	0.46946	1.43285	0.706448	1.6085	1.99676
WBGene00015344	nra-4	V	1042692	1048580	-	49.324	1.91876	2.93287e-06	2.43064	3.94435	5.81254	2.73001	4.63322	4.03315	31.7256	33.5927	33.9995	9.4155	7.32994	4.92315	9.64937	9.25385	8.00173	4.44042	5.74688	6.85406	3.40338
WBGene00195146	F54D5.17	II	11555884	11557188	+	6.66922	-4.35	2.94742e-06	3.74563	2.89088	11.1964	8.54539	9.28175	12.9274	2.46341	2.08995	0	2.35777	2.22486	0	0	0	1.82158	38.9179	41.117	74.8951	45.4534
WBGene00019586	K09F6.3	II	2255172	2261101	+	21.8139	1.09896	2.97359e-06	1.73507	3.00289	3.58338	3.31069	2.97059	3.13025	4.56445	4.22451	5.36342	6.1559	5.62153	5.01853	6.13173	5.55479	5.06281	1.87301	1.15433	2.10262	1.04406
WBGene00045052	K12C11.6	I	1337012	1338216	+	20.756	-2.63392	2.98154e-06	17.5702	52.1566	52.5208	135.673	56.2662	104.955	0	3.01651	1.99813	11.9107	9.63371	5.93127	24.4584	6.43198	9.20206	12.0368	27.6947	22.5206	29.8203
WBGene00021340	Y34F4.5	III	1026916	1031065	-	20.8447	-2.04016	2.99982e-06	8.80612	53.4663	83.1814	34.5557	20.9489	18.2357	4.63325	5.89626	5.20755	14.4123	7.32303	4.83068	9.44354	9.21973	7.70868	20.9137	18.0446	41.0856	14.0864
WBGene00043056	nfya-2	I	11224836	11233334	+	24.8588	-0.972644	3.04882e-06	24.255	26.3863	21.1294	26.5613	37.7798	21.5259	15.4961	7.73345	7.17167	9.5969	18.9352	12.1648	13.4698	12.5322	16.851	16.4581	26.3719	18.4757	25.611
WBGene00022067	Y67D8C.3	IV	3053730	3062053	+	247.77	-1.00806	3.07668e-06	46.3906	86.9428	89.5895	91.5968	79.7033	82.2378	61.0198	48.3178	53.2041	48.4922	30.3945	37.0153	56.1555	41.2105	70.28	150.236	126.745	137.734	112.435
WBGene00004508	rrf-1	I	7643431	7649777	-	194.759	-0.388792	3.07789e-06	31.7932	33.4134	35.2644	32.4704	29.6362	30.0003	28.4726	27.3266	31.0018	23.3341	24.4297	21.5223	22.0345	23.6933	22.7649	31.3269	32.0786	34.2654	33.5066
WBGene00018778	F53H1.4	IV	1310166	1328241	+	271.2	0.759965	3.1245e-06	37.9195	34.591	33.9595	39.4296	26.6547	31.4147	81.6719	70.9761	79.7346	54.9658	53.8417	48.5636	47.2864	42.1306	36.2944	29.5999	34.9367	35.7458	32.9158
WBGene00007417	ceh-58	II	10367741	10369597	-	24.6416	-1.4505	3.15561e-06	22.08	31.9899	31.6113	33.4059	19.5821	25.0676	3.82144	3.89052	4.29512	14.6302	6.90278	9.56227	9.34668	8.29561	14.1289	6.89974	21.2614	15.4911	15.7047
WBGene00019101	F59B1.10	V	3644745	3647954	-	15.6775	2.0912	3.23344e-06	3.01255	4.90852	3.0017	6.41472	3.48374	4.76543	6.60427	7.84426	6.68059	24.6521	33.4025	18.7291	10.7687	7.16829	15.139	0	0	5.01974	2.2156
WBGene00004385	rnp-2	IV	4172076	4173988	+	53.8012	-0.668251	3.32786e-06	58.5589	62.615	47.5901	59.2841	59.8579	65.5266	37.3092	38.8005	29.7595	42.6207	36.9573	46.1769	49.0606	41.8018	37.3779	73.3387	73.6564	91.4769	72.6765
WBGene00000915	daf-21	V	14684918	14688543	+	102.537	-1.19214	3.34974e-06	37.9694	44.3891	64.7015	53.0353	34.8193	64.8538	12.9104	19.8887	18.7112	17.8848	14.7287	12.7521	18.6969	26.551	14.8225	21.4699	23.8172	21.5195	27.6399
WBGene00008456	E02H1.2	II	9588212	9589767	-	56.6967	1.16143	3.35637e-06	21.8645	24.0698	25.2309	29.2333	21.1682	22.8139	72.9018	64.6868	57.8829	38.4085	25.9745	30.1244	41.5777	37.2651	36.5978	15.0948	13.3961	8.47261	13.1822
WBGene00018361	F42G8.10	IV	8128940	8130256	-	26.8584	0.941114	3.35728e-06	13.4709	12.9383	18.7914	19.6691	16.9131	22.4714	33.0754	43.0938	38.5029	42.963	24.5382	24.632	34.3092	40.174	30.5722	10.6641	14.4588	41.8997	18.8238
WBGene00016171	C27F2.10	III	4985019	4986931	-	70.4467	0.701909	3.36048e-06	34.6079	35.8578	30.6098	35.0432	29.6045	28.6337	50.5102	57.137	53.9675	37.0041	44.4926	45.2508	42.5782	44.6713	42.8834	22.518	20.8166	18.9588	19.874
WBGene00009978	F53E4.1	V	15652438	15659079	-	30.3193	-0.92876	3.4587e-06	18.7822	22.6895	18.0636	25.3375	16.9981	17.2628	6.98188	8.20164	6.64002	9.76667	11.6415	8.06332	9.30458	10.1042	13.1055	12.1212	17.9285	12.2464	12.3871
WBGene00010671	eak-7	IV	12563775	12566111	-	29.6283	-0.859859	3.48619e-06	15.6567	15.4759	16.0109	19.9278	11.8435	19.9082	10.2971	8.73599	11.5734	9.33675	8.81046	10.8488	6.07534	10.5882	8.4157	8.56194	19.2976	26.0885	16.5905
WBGene00012029	T25G3.1	I	7552975	7554553	+	66.2269	1.09579	3.54508e-06	55.0702	59.6022	55.6287	72.7838	39.5278	49.1548	109.904	110.195	112.297	99.2139	71.0621	119.796	93.5484	89.4675	68.3398	14.0934	45.8604	15.8211	27.234
WBGene00005271	srh-48	II	9380822	9384995	+	6.39048	-2.33341	3.64571e-06	4.89793	6.30037	6.7348	11.6212	5.34035	4.6487	1.2885	0	0	2.46648	1.16373	1.07472	0.656557	0.93236	2.38197	2.90803	4.30129	6.52904	1.89116
WBGene00013692	Y105E8B.7	I	14642714	14646600	+	6.04555	-2.8433	3.65184e-06	2.16278	2.59658	3.01698	9.86843	10.0042	7.46445	0.948269	0	1.06581	0	2.56933	0.790941	1.44958	2.05851	0.701202	12.841	8.44141	9.61008	15.111
WBGene00006893	spon-1	II	7116557	7120558	+	16.5231	3.98664	3.68603e-06	0.524562	0.944667	1.41122	1.19675	0.779925	0	25.1844	24.8786	24.4285	1.98118	1.24634	2.87754	2.28529	1.24818	0.765317	0	0	0	0.434017
WBGene00008681	scrm-4	I	11680913	11682441	-	46.0064	-1.625	3.70658e-06	24.2797	47.8293	51.4259	96.8576	88.7013	89.7828	22.8117	14.7086	11.2813	7.86002	18.9545	19.027	19.9928	15.8463	20.2418	30.8904	37.5675	27.7418	18.3669
WBGene00019822	R02D3.4	IV	232473	237450	-	101.798	0.934717	3.83369e-06	22.2761	25.8951	16.6058	21.0814	26.1691	24.2036	64.0278	51.252	63.0194	32.8914	31.0374	37.7153	28.386	30.8871	31.8312	14.6954	22.1386	16.4969	21.9958
WBGene00013425	ceh-91	III	11616758	11623991	+	23.8501	1.02886	3.85663e-06	4.09348	8.10089	5.08273	8.04589	4.05749	5.16213	12.0113	7.02781	9.3104	13.8747	14.2148	9.32753	11.1855	10.1899	15.6197	6.5434	4.60876	2.09873	5.73168
WBGene00015481	C05D11.1	III	6436608	6439959	+	58.392	0.717695	3.85705e-06	13.12	12.4887	8.88944	10.9752	12.7879	10.943	22.7222	23.9138	21.3361	15.1408	16.1058	16.0735	15.3887	13.9443	15.9513	9.08794	10.8817	6.55844	9.40794
WBGene00044461	Y18H1A.14	I	667615	674413	-	17.0838	-3.89655	3.89863e-06	6.29475	18.9349	46.0274	43.7458	11.9988	27.5743	0	0	1.43171	2.43837	0.575232	0	1.62269	0.921734	2.82579	0	2.12614	3.22732	2.40379
WBGene00004235	ptr-21	I	550696	556638	+	11.211	-1.47075	3.90543e-06	3.27729	2.95098	3.42876	3.3646	2.43635	3.00448	2.42482	1.82863	2.11974	0.773609	0.730002	0.674171	1.09828	0.389911	1.39459	7.90486	3.29778	3.41304	3.27651
WBGene00001335	F35A5.8	X	3800045	3802771	-	45.3325	-1.95757	3.92503e-06	6.44571	11.3152	12.0138	19.7226	18.4154	15.7032	10.4733	8.46237	4.48436	7.16009	5.40519	10.3996	7.3697	3.96968	8.48208	57.4048	47.171	58.1241	45.1746
WBGene00000982	dhs-19	V	11489050	11490328	-	29.3962	-1.44394	3.93528e-06	23.3085	31.3151	34.0627	38.4054	37.2225	30.7257	1.70327	3.61263	2.87159	15.4872	17.6909	12.7861	16.9242	11.0924	15.1139	24.9869	24.6389	30.2077	23.928
WBGene00001235	elb-1	III	11718834	11719450	-	35.8089	-0.95699	3.99146e-06	40.4507	71.1678	83.4704	55.9666	38.8016	68.6784	25.7452	32.0352	30.8655	29.5694	23.2522	35.7897	38.4811	44.7103	41.8824	100.715	64.9349	69.5763	76.2937
WBGene00007096	B0024.3	V	10287564	10289272	+	15.083	1.55426	3.99146e-06	5.43866	7.19582	9.75433	12.0534	10.7817	11.3964	20.4393	18.2076	16.0809	18.5846	18.46	20.4578	23.9542	19.2269	25.6937	0	2.27436	2.58923	1.28568
WBGene00000415	ced-1	I	11851566	11868105	-	25.5416	-0.924169	4.01621e-06	6.40861	5.70369	5.9023	8.8515	8.06909	6.27679	2.73392	2.31945	3.58492	3.925	3.498	3.23046	3.36659	2.47283	5.05402	5.14184	7.09831	2.88609	5.54126
WBGene00003010	lin-24	IV	12129504	12135096	+	25.0207	-1.07209	4.08908e-06	23.8657	32.2781	22.0133	38.5802	27.7112	27.0639	12.5567	11.414	12.097	12.0182	16.2011	5.98481	14.6247	7.78806	15.2541	20.2425	14.9704	20.4515	19.9343
WBGene00001063	dpy-1	III	2035036	2048007	-	13.4907	-3.41432	4.18574e-06	0.473421	0.81197	1.13212	1.4401	1.09494	1.90625	0.830286	0.176103	0	0.794679	0.749885	0.519399	0.211537	0	0.15349	8.90095	9.46989	8.4144	7.22475
WBGene00017675	F21F3.6	I	4911805	4914047	-	9.43085	-1.59593	4.20878e-06	6.3267	12.7253	9.28394	10.4974	9.69165	10.4215	2.26959	1.92551	0.850303	0.724086	3.41635	3.78608	5.78237	3.28456	2.7971	11.952	5.05092	5.75019	6.34502
WBGene00021417	nhr-236	IV	2327126	2329640	-	124.65	-2.95674	4.36328e-06	28.08	112.923	175.825	172.632	114.995	137.719	0.971976	0	1.09245	24.1876	18.4349	25.1321	53.9847	39.3861	34.4991	282.983	211.985	270.884	211.136
WBGene00006922	vhl-1	X	11307360	11308400	+	64.5275	-2.62154	4.41808e-06	4.39736	19.4583	22.0829	77.8504	82.8153	50.8421	11.5682	6.87007	14.3022	18.8225	13.5823	9.64887	29.4729	30.9717	13.6866	180.147	175.064	252.056	167.363
WBGene00011300	R107.5	III	9051592	9053793	-	120.749	1.09261	4.55832e-06	53.08	61.976	40.6837	60.2386	47.2171	63.4142	213.037	210.357	168.013	89.0995	80.035	98.5517	93.0458	89.3833	82.737	70.7068	68.7259	52.1604	67.5659
WBGene00004270	rab-6.2	X	17222475	17224464	+	44.7117	-1.77499	4.59268e-06	11.1815	30.3004	34.3148	42.8563	36.2049	32.8022	21.5711	18.3008	20.9387	23.4613	7.08444	14.7209	11.4912	9.22341	15.9508	104.007	86.1924	104.336	68.6661
WBGene00003186	mek-2	I	3005403	3013448	-	120.706	0.630037	4.59521e-06	37.5368	39.2131	35.3615	42.5592	28.1869	43.8382	74.8091	71.0839	70.6287	61.5767	66.664	43.6782	58.4493	60.2669	44.6231	41.6466	35.517	54.3334	42.4557
WBGene00013251	Y57A10A.6	II	12156940	12159252	+	38.3657	0.744626	4.8365e-06	11.6371	13.5206	13.0165	15.0731	13.3952	10.3648	23.701	20.5267	23.3089	19.3764	13.3787	15.6502	21.1345	18.9365	25.5585	14.4872	8.791	7.50605	10.3531
WBGene00012555	npp-25	III	12921282	12925997	-	17.7909	1.21379	4.86474e-06	7.05953	12.35	7.59683	11.5962	9.09669	14.6188	17.6429	20.4828	18.7861	31.1064	20.9664	17.0393	13.7216	18.8137	22.6591	6.28714	4.13305	2.35262	5.06218
WBGene00008130	fbxa-140	I	12960313	12961606	-	41.9935	0.955648	4.8995e-06	16.8008	25.9337	21.5232	26.2833	17.2478	24.8507	50.5119	47.5413	45.2409	33.993	39.918	32.9152	30.5644	31.4106	26.2626	17.8126	9.6605	11.9978	13.9008
WBGene00015282	C01B10.8	IV	6635039	6638155	+	216.116	1.21882	4.90089e-06	58.8559	49.7165	54.567	48.5402	43.9878	50.7827	196.231	171.399	172.163	67.7563	71.789	63.8813	70.6681	70.9966	74.6949	42.0453	32.7071	38.8085	35.9366
WBGene00004314	rbc-2	III	2512283	2528628	-	45.9809	-1.04128	4.95292e-06	11.6077	12.1872	11.9097	15.6029	10.5727	14.3465	3.71387	3.67598	3.01471	5.13442	5.03136	5.33493	6.09777	7.1663	6.8656	6.51925	8.03556	6.27294	7.00836
WBGene00020951	sna-1	V	6709579	6710679	-	38.3918	0.736955	4.97514e-06	22.6091	23.2663	18.6436	26.3241	20.092	20.1805	43.0701	53.9408	43.7984	37.297	35.1947	43.6224	38.1451	39.328	31.0901	32.4019	27.3862	38.9721	27.5223
WBGene00011302	R166.2	II	10534332	10537671	-	210.897	0.613437	5.03221e-06	67.8186	68.2654	66.5247	60.6876	67.5487	68.1741	116.053	95.8877	124.111	96.1557	89.9535	92.8258	75.905	65.8025	84.8557	44.9569	48.1855	59.2451	51.9358
WBGene00011112	R07E5.4	III	4394796	4396617	+	57.5774	1.51506	5.04811e-06	9.57511	39.0031	40.5476	40.049	31.6364	24.0966	72.4191	56.9879	61.3416	152.69	109.958	105.926	50.2713	37.2134	45.7897	16.5812	15.1824	23.9321	22.8868
WBGene00020675	T22B11.1	IV	4692793	4696826	+	9.94087	2.78638	5.04811e-06	0.966358	1.49167	2.31091	3.08654	1.91572	0.833804	13.9821	16.1759	30.7161	6.08294	5.74006	4.24084	5.18153	2.29942	2.3498	0	0.707201	1.61022	0.266518
WBGene00007528	C11H1.2	X	14304946	14307767	-	3.42659	2.56512	5.06706e-06	0.420949	0.649777	0	0.768291	0	0.363208	1.66109	2.81852	3.73396	2.64975	2.50039	4.61831	2.82137	4.00655	1.2283	0	0.616119	0	1.16096
WBGene00012412	Y7A5A.6	X	15797332	15799695	-	109.404	-1.2078	5.10909e-06	240.45	299.953	447.797	402.547	276.058	346.277	77.3624	94.5902	63.935	100.178	102.751	134.748	204.057	138.302	188.443	123.247	265.848	230.593	201.331
WBGene00007722	C25D7.15	V	15060249	15061530	+	66.4782	2.15096	5.11402e-06	6.71993	30.5424	31.4699	52.1255	43.2955	77.3089	300.528	223.721	253.334	86.0099	45.2377	101.987	95.3339	61.8276	76.2543	13.2993	21.3104	14.9297	14.2089
WBGene00010138	anoh-1	III	13246578	13253615	+	14.6339	-1.55778	5.13504e-06	3.5029	4.15929	4.8327	5.65561	5.60878	4.64987	0.354427	0.902083	1.19507	2.03536	2.88095	3.8431	1.98659	1.79525	3.14499	8.79901	5.52138	12.5716	8.62048
WBGene00020901	T28F2.2	I	3637353	3638819	+	9.1301	-2.4645	5.14366e-06	5.43142	5.12352	8.65897	8.26092	8.97277	11.716	4.76281	3.03057	0	2.27928	1.0754	2.97946	3.03363	4.30797	1.76094	21.4985	41.0732	12.067	25.9647
WBGene00018252	F40H3.6	II	6187010	6187722	-	26.3995	-1.89685	5.22408e-06	51.6713	59.9502	52.6966	43.4554	32.1362	67.3126	0	2.26126	2.9957	14.0306	16.8506	7.78093	14.9394	25.0723	23.6507	27.0694	43.0043	30.3878	41.3552
WBGene00001778	gst-30	II	4933883	4935038	-	55.149	1.37476	5.30652e-06	16.0963	18.0257	27.1708	21.6015	13.1392	26.9599	73.4803	58.114	71.3899	104.898	66.3648	61.2891	105.345	86.5147	124.327	53.4057	48.5043	53.6418	56.4053
WBGene00018776	F53H1.1	IV	1297222	1309652	-	21.4181	-0.88028	5.31848e-06	4.60532	6.43174	7.8664	5.60357	6.73855	6.05503	3.74995	3.91562	2.26949	4.1413	3.38682	3.60899	3.82159	3.75711	3.41282	7.81228	6.74054	5.84665	7.98367
WBGene00013254	tag-276	II	12248125	12249135	-	4.6194	-2.41072	5.44648e-06	4.65002	8.13481	11.1198	11.033	5.53096	9.62924	1.22328	1.03783	1.37491	3.51246	1.10482	2.04065	0.623325	2.6555	0	2.76084	5.44477	12.3971	5.12983
WBGene00016937	tag-294	X	5760281	5763392	-	63.9156	0.652539	5.50076e-06	14.834	16.5683	16.8715	21.7914	15.7795	24.9742	27.1264	33.1077	35.3027	35.5284	29.2275	25.8013	34.9195	33.0588	26.745	17.1851	24.3595	24.1147	23.9483
WBGene00010755	vglu-2	III	10295137	10298687	+	10.5658	-1.68734	5.6441e-06	4.48523	2.63749	6.70361	4.09309	3.49312	3.59357	1.26421	1.78759	0.947274	0.806663	1.52239	2.10893	1.50309	2.1345	2.80448	4.75536	9.84716	7.47363	8.48235
WBGene00000411	cdl-1	II	10785452	10787272	+	53.6948	-0.689195	5.64422e-06	24.6439	31.7003	37.0868	34.1217	24.8484	43.2604	17.3255	17.5438	20.7293	19.792	22.2097	16.7818	18.226	20.625	20.2503	26.4885	26.7415	21.2398	31.1711
WBGene00004955	spd-5	I	5171285	5176664	-	247.685	-0.493357	5.91271e-06	54.645	51.652	45.9243	39.8302	61.4326	51.5179	34.446	39.7445	41.2967	31.2104	37.3325	41.3727	41.8909	44.0345	37.8673	58.0471	66.1821	59.9267	61.5354
WBGene00003639	nhr-49	I	9869632	9874676	+	108.023	0.811486	5.96207e-06	32.7593	30.8219	24.9939	31.3187	26.9047	29.0733	66.4816	62.3216	69.6483	36.9214	35.2109	33.887	38.4762	48.997	40.0564	26.8596	20.5491	19.7549	26.3302
WBGene00019763	galt-1	V	5930847	5933435	+	25.7112	3.06485	6.20722e-06	3.81125	2.45127	3.70259	6.95608	2.83331	2.46635	65.7974	69.1133	59.1625	4.19838	3.96172	3.65873	6.70544	4.98783	8.34072	1.41428	1.39458	1.58765	2.36504
WBGene00008018	tbc-8	III	10364951	10373231	+	10.447	-2.43673	6.26524e-06	1.5685	9.56926	8.17148	5.92995	0.666304	2.32003	0.294732	0.75015	0	1.41046	1.06477	0.983332	0.750908	0.426538	1.30765	2.66074	4.26348	3.73365	2.84271
WBGene00013039	scav-3	III	12453588	12456850	-	59.8102	-0.576103	6.28763e-06	32.2989	30.835	26.9868	37.2876	30.0863	27.8685	20.9862	15.6334	14.9579	23.0257	22.1901	23.0545	20.8655	19.2599	20.8173	35.8119	29.6174	27.2336	25.5432
WBGene00003385	moc-2	V	6502369	6504181	-	142.662	3.89929	6.33385e-06	2.18948	8.44919	11.7806	62.9387	10.8511	68.0094	66.2384	58.6398	50.172	1076.38	899.963	832.334	16.876	7.29372	18.1014	16.2494	17.6254	10.9448	15.0962
WBGene00043068	F32E10.9	IV	7562220	7563724	-	14.3025	-3.11133	6.36321e-06	2.40436	4.94849	4.31226	4.3883	4.17063	7.77959	0	1.34156	3.55458	0	1.42816	3.9568	2.01437	2.28844	1.75394	37.4727	35.1912	34.0538	27.8508
WBGene00003413	mrp-7	V	19674843	19693043	+	65.8708	-0.637288	6.4117e-06	9.8426	13.2672	12.846	13.6629	12.9165	11.4828	7.47613	5.25982	4.71377	8.37718	9.38717	7.75667	9.38432	7.78475	9.16882	10.2884	13.3915	12.4736	10.5523
WBGene00219275	Y39G10AR.32	I	2322025	2322596	-	16.3676	-1.02278	6.59703e-06	27.9766	39.586	31.7785	37.0195	34.6633	20.5183	11.0397	17.1711	10.3401	19.3715	16.6178	18.4162	16.876	17.3081	19.0479	29.0683	30.7109	37.2934	41.6656
WBGene00004136	pqn-51	V	5049541	5052214	+	343.73	0.81337	6.9192e-06	91.2329	86.692	111.504	91.6493	96.265	114.586	245.813	290.242	238.212	138.94	130.234	129.96	154.103	146.008	137.041	115.761	96.9187	118.918	97.4002
WBGene00000301	cav-1	IV	9772510	9773470	+	13.409	-1.32619	6.97363e-06	14.6375	16.7367	16.5295	19.2946	8.06047	10.5248	5.34819	3.62991	2.40444	8.19013	6.76242	8.92174	7.08548	8.51392	5.53665	19.3127	22.6144	29.8102	13.008
WBGene00004753	sec-8	I	10446661	10452071	+	130.413	0.626388	6.97363e-06	22.9803	31.7773	32.3427	35.8256	28.9473	30.1552	52.5825	39.2682	44.9445	44.3003	43.5094	31.2525	44.442	40.555	40.2794	25.5825	22.7736	16.7525	21.3903
WBGene00016144	mmab-1	III	4920442	4921747	-	107.639	0.643146	7.18129e-06	71.6885	79.1601	69.8251	71.3014	56.6869	63.9401	141.973	165.393	127.418	120.673	111.001	101.627	93.3976	88.9321	100.282	81.3008	81.3474	93.9516	84.4173
WBGene00003400	dapk-1	I	1305562	1328348	+	23.3795	-1.12423	7.20022e-06	3.9454	5.5301	5.44944	5.46276	4.71982	4.46069	0.894755	1.06275	1.81019	1.54149	3.39406	2.6867	2.00607	3.23723	2.5142	3.23101	5.57552	5.89404	2.7766
WBGene00011298	R107.2	III	9043886	9045938	-	7.58736	-1.73023	7.2401e-06	6.81195	9.81393	9.77388	14.2977	10.8033	11.1674	1.79202	2.28052	1.00707	1.71517	5.66471	1.4947	1.82626	3.24177	4.63791	4.04443	3.9881	6.81035	6.38762
WBGene00044386	C27A2.7	II	5069764	5071365	-	25.8449	-1.94016	7.40638e-06	18.3217	39.6932	17.2949	28.1598	42.0562	12.4805	5.07358	5.38051	4.27684	10.926	14.8924	21.1591	7.75576	8.26031	17.8205	51.5278	60.6899	109.262	43.6159
WBGene00010781	K11H3.4	III	9832953	9834473	+	83.8983	-0.580158	7.42062e-06	71.6263	73.7083	77.5208	60.8562	61.8159	66.5964	53.6044	59.2589	49.2944	34.2037	33.7428	33.1944	45.9375	47.6037	50.4483	51.325	69.5889	72.0211	65.7341
WBGene00010491	K02B7.3	II	14694192	14695299	-	83.7418	-1.73081	7.42823e-06	152.466	177.316	257.219	250.636	151.126	239.678	31.593	34.9609	30.8774	51.2733	35.9772	42.3913	65.093	37.7699	59.9275	31.0011	59.6102	55.6824	55.2982
WBGene00206362	B0041.11	I	4661115	4662219	-	12.8237	-1.73056	7.47889e-06	11.3542	13.5099	16.1215	12.9519	8.44077	17.1443	0	0.791912	1.04912	4.46696	5.0582	3.89278	8.08566	7.42968	8.28268	12.6399	22.8504	11.8245	23.4858
WBGene00003420	msh-4	II	7077848	7078569	+	5.66151	3.15339	7.58264e-06	2.88676	5.19868	2.58873	0	2.86138	0	34.1739	28.9931	38.4099	10.9028	8.57352	11.0849	4.83706	8.24277	7.01947	4.28487	0	0	0
WBGene00000534	cpi-2	V	6044028	6045671	+	88.9249	-0.736411	7.60606e-06	42.3225	53.8678	69.514	53.2581	43.2751	43.0518	21.0956	23.8632	30.9553	37.0166	41.8102	32.7473	28.0676	40.7061	34.2316	48.9334	65.8573	47.5088	66.3483
WBGene00012149	VF13D12L.3	II	11705989	11713610	+	10.7123	-1.22982	7.79274e-06	4.94783	7.3829	9.16983	8.12745	7.84693	9.39213	3.25407	1.65644	3.65742	4.98323	3.52675	2.17135	3.31624	3.29651	4.81247	8.81298	7.24186	8.24446	8.46049
WBGene00219713	linc-27	II	6369727	6369877	-	1.83337	-3.98629	7.79274e-06	4.5022	18.5323	24.2243	36.9772	17.8505	27.1925	0	0	0	0	0	0	0	0	4.37903	0	13.1792	15.0038	9.93353
WBGene00011110	prdx-3	III	4407444	4408437	+	73.117	-0.841908	8.07654e-06	105.065	89.9477	114.539	100.714	78.7623	104.366	54.5821	76.8504	52.2108	55.5759	35.6614	30.028	40.2393	48.7394	57.5359	96.9771	67.1969	73.5577	60.8751
WBGene00017120	tctn-1	IV	4745825	4747832	-	6.78349	2.44099	8.35158e-06	0.477746	0.737449	0.856846	2.61586	1.42064	1.64886	10.6829	11.1958	11.3007	3.00727	2.27021	9.95874	2.56163	1.81885	3.71741	1.41825	0.699249	0	1.05408
WBGene00011098	nhr-207	V	12096234	12097845	+	5.22811	2.51086	8.54158e-06	0.556783	1.43242	0.332867	0.508104	1.65566	0	13.1826	5.59203	6.58515	5.60766	1.98434	4.88686	4.47814	1.58982	5.41551	0	2.4448	3.71102	0.614235
WBGene00004284	rab-35	III	11306560	11311566	-	37.8739	0.805694	8.58553e-06	26.7152	23.5127	27.7398	22.4548	24.3898	16.9848	37.9141	43.1498	45.7317	38.9434	30.9019	23.1393	32.984	39.4792	49.9173	20.8705	15.4348	16.4002	17.4504
WBGene00000397	cdh-5	IV	8668941	8676542	+	1287.76	4.54049	8.66064e-06	2.64364	57.6313	95.2441	4.31712	3.03414	1.92086	32.5769	29.3461	33.118	688.058	710.102	621.751	537.064	418.747	488.55	0.413052	1.01825	1.85475	1.38146
WBGene00021430	Y38F2AR.12	IV	2399515	2412410	-	1372.7	2.06554	8.66919e-06	203.666	111.842	125.056	154.756	151.365	142.285	185.48	187.938	173.891	661.095	637.129	592.8	471.776	398.507	464.115	22.3194	30.3229	29.5098	28.9376
WBGene00000186	ark-1	IV	12622093	12631022	-	161.792	0.907376	8.6925e-06	27.5505	28.4491	30.5561	29.3032	19.5866	23.9354	65.2294	61.7014	67.4158	35.1629	36.3409	35.6461	32.6011	36.3495	33.265	18.6137	22.804	17.0963	18.1312
WBGene00001597	gld-3	II	7132643	7137522	+	93.463	0.444277	8.6925e-06	16.258	17.0943	14.6852	15.9655	17.166	14.0279	24.4068	22.6787	20.3781	21.8027	17.4247	20.5513	19.1878	20.5202	22.1729	17.3121	12.9326	15.3119	13.8416
WBGene00011550	T06G6.11	I	12707513	12708691	-	66.7562	-0.753222	8.71111e-06	51.1256	60.4323	73.934	69.9836	69.166	65.5731	32.7153	43.1753	35.749	38.2706	21.3397	28.0454	39.8231	44.0578	47.039	65.6316	45.5045	82.887	45.3495
WBGene00010984	nkat-3	X	15441731	15443641	+	117.732	-3.70807	8.91977e-06	2.27521	6.32163	8.70534	11.6272	15.7864	5.10412	10.7737	21.3276	10.7637	6.30158	2.7029	5.49159	8.23465	3.03173	3.09815	271.521	237.103	295.708	189.001
WBGene00007694	C23H4.6	X	12235621	12240781	+	11.9565	1.27911	8.92668e-06	1.52003	1.46645	1.02232	2.25409	1.695	1.31153	1.99937	3.60455	1.6854	4.30566	5.643	5.00296	3.56574	2.35096	4.25052	0.56405	1.66858	1.89959	1.46726
WBGene00007984	irx-1	I	9536465	9540966	-	60.3214	-2.5155	8.99001e-06	33.4642	82.162	78.0677	78.6697	37.1359	55.2372	6.21982	2.02957	1.61325	8.70065	9.07445	11.972	8.28899	4.50067	9.90612	7.5587	8.51819	7.27312	6.21975
WBGene00016497	vps-32.2	V	7849984	7851029	+	1.31861	3.94279	9.0159e-06	0	0	0	0	0	0	4.10192	5.80009	1.53679	1.30867	4.93961	3.42136	1.39343	1.97877	4.04424	0	0	0	0
WBGene00000031	abu-8	V	5163269	5194608	-	2.65663	-3.94758	9.19697e-06	1.26128	1.08162	2.26214	0.767341	3.33385	1.81379	0	0	0	0	0.499459	0	0	0.400159	0	7.48858	0.615357	1.4011	2.31905
WBGene00206532	F11A6.15	I	11686110	11686948	-	17.8466	-1.65716	9.23579e-06	66.1784	85.1275	77.3297	172.942	101.376	93.4377	0	16.7843	8.89432	45.4444	32.1621	46.2036	26.21	28.6309	43.8872	17.8599	74.8475	100.247	79.644
WBGene00007667	fbxa-97	X	15042956	15045353	-	409.644	1.09753	9.27633e-06	199.982	167.174	208.985	245.614	191.315	174.864	217.913	244.707	225.108	424.56	345.852	331.754	416.841	373.538	433.869	77.9893	105.938	92.9101	91.6775
WBGene00044414	C06A5.12	I	6004599	6007595	-	148.775	-1.01129	9.44769e-06	138.964	290.212	333.941	325.739	201.211	246.858	236.547	176.36	175.231	150.935	100.346	94.1664	155.232	92.0663	117.935	384.221	307.084	385.92	305.103
WBGene00006405	itsn-1	IV	17119684	17126266	+	83.4661	-0.899662	9.47996e-06	15.3175	16.6384	14.584	15.3589	23.8052	19.2536	11.442	11.1846	8.94627	7.85638	12.5805	11.4109	12.9281	13.3191	15.2663	29.1919	27.4014	34.0309	27.9548
WBGene00011740	mrpl-51	IV	12031314	12032154	+	20.5277	-1.00526	9.71015e-06	28.441	29.7398	30.1669	36.8386	35.4661	18.9986	13.2745	6.14293	10.8508	16.1703	18.5285	14.0918	14.7579	11.3519	16.9547	21.7886	24.1708	24.4597	19.7364
WBGene00050885	Y94H6A.12	IV	2711939	2713035	-	10.249	-1.89417	9.82648e-06	15.3808	38.7784	44.1372	21.0541	15.2456	39.8132	12.1387	5.14922	4.54777	5.80907	1.82721	1.68746	7.21619	5.85572	19.4481	22.83	20.2608	30.7544	16.1195
WBGene00022281	abtm-1	I	2472066	2485391	-	87.6653	0.454398	9.89449e-06	24.9555	21.5889	24.1006	25.026	23.1052	23.8986	34.2681	26.3187	29.5963	30.3818	36.1624	29.4853	32.7172	26.6236	33.3418	18.7245	22.0761	17.3642	20.5723
WBGene00003633	nhr-43	IV	11899683	11902910	+	4.47857	1.88452	9.91378e-06	0.82554	0.637152	0.74031	0.753364	0.818282	1.06845	1.08588	3.22439	4.27165	3.63757	3.92289	4.52858	3.59651	2.75009	2.81034	1.22536	1.2083	0	1.36609
WBGene00022311	Y77E11A.8	IV	1423095	1425062	-	9.41006	-1.6042	1.00571e-05	6.45615	10.9623	15.439	13.5509	15.9985	10.5841	3.39684	1.44093	2.86341	3.25116	3.0679	4.95822	3.02902	3.68694	4.39567	9.58297	3.7798	2.15154	7.83456
WBGene00007133	B0284.3	III	4379368	4381041	-	1731.81	-0.446659	1.01017e-05	2278.33	2129.07	2659.73	2598.16	1877.32	2315.65	1545.89	1499.95	1517.44	2145.27	1802.64	1714.74	2088.4	1735	1852.97	2615.05	2455.06	2924.52	2279.36
WBGene00001843	hgo-1	I	9049460	9055457	-	31.0581	2.32228	1.0156e-05	1.79494	2.53978	1.07308	3.27601	4.44789	1.54873	44.8585	48.5737	48.4285	26.5517	15.4595	19.2003	11.4289	8.54201	10.475	17.3177	9.8518	8.97258	5.69293
WBGene00018133	F37A4.3	III	6718570	6720487	+	4.14395	2.41261	1.02608e-05	0	0.323886	1.5053	4.02108	0.62394	1.08626	4.1399	6.3221	3.72244	6.33977	5.98241	6.90609	7.17228	2.99564	2.44901	0	0	0	0.694427
WBGene00000788	cpz-1	I	2686639	2689493	-	33.8364	-3.65462	1.05349e-05	1.28391	2.64247	3.45408	4.10082	4.45419	5.53901	1.6888	2.86554	2.84719	4.84912	4.57578	1.40861	1.72106	5.49907	4.37076	123.873	82.6844	121.943	72.2362
WBGene00014208	ZK1067.2	II	9213658	9222798	+	515.921	-0.254672	1.06164e-05	62.2266	53.6449	55.0101	52.3667	59.1435	61.1022	52.7637	49.5571	48.2266	42.7935	45.9174	44.6111	46.2388	46.0942	47.104	52.6244	54.8337	51.1582	55.6438
WBGene00017974	vps-41	X	5283831	5289726	+	37.1074	2.3175	1.08646e-05	2.19797	2.94042	2.62807	3.20929	3.48583	3.60331	35.2715	37.7732	35.0942	6.08766	5.4834	4.82287	4.4195	4.60241	5.77217	3.26248	3.86045	0.732485	4.48582
WBGene00017776	F25B5.5	III	5943833	5946124	-	71.9401	0.861361	1.09771e-05	21.6007	28.8971	28.8798	30.4642	21.0215	28.1261	53.2088	47.7718	51.0948	40.5438	31.2599	37.0559	36.5889	31.0259	42.4015	16.3226	16.0953	7.85295	17.7639
WBGene00021953	Y55H10A.2	IV	3363553	3366079	+	5.09454	5.0077	1.0997e-05	0	0.309281	0	0	0	0.518639	0	0	0	9.08084	9.28306	10.5515	18.1293	10.298	4.67716	0	0.87978	0	0
WBGene00012758	Y41C4A.12	III	11724038	11726690	-	91.7693	-3.19044	1.10129e-05	30.8363	201.834	317.685	272.895	154.247	237.603	15.0923	16.0053	9.54169	5.41689	17.8904	7.86769	31.7225	10.9208	8.37005	10.6444	6.29767	4.7797	9.88899
WBGene00005191	srg-34	V	18562178	18564886	-	100.841	-1.39768	1.11348e-05	85.3022	84.7891	90.0174	133.279	89.036	107.614	10.2002	12.2596	13.3753	50.441	52.204	38.2855	57.1729	46.1305	63.4835	88.2471	115.393	111.987	106.937
WBGene00013375	srsx-25	IV	13365169	13368435	+	12.6654	-2.37438	1.15812e-05	1.37757	14.1762	5.76497	25.1427	6.82731	9.50892	1.81199	1.53729	2.03659	3.46857	0	6.80113	3.23157	3.2779	4.01966	26.5818	22.179	16.0679	27.7349
WBGene00000516	cki-1	II	7811240	7812105	+	27.797	-4.50144	1.18703e-05	2.52101	2.16191	2.51193	3.06747	0.832948	2.90028	3.31601	1.87553	0	5.28967	4.99151	1.8439	0.563227	0	0.817347	107.27	110.696	131.622	103.829
WBGene00021870	samt-1	IV	2931403	2936843	+	8.25413	-2.09297	1.23394e-05	3.52017	4.0753	10.7855	6.82636	3.92537	11.0103	2.89391	0.491037	3.90314	1.66188	1.56821	0.482756	1.4746	0.418808	0.855966	10.4501	5.15227	2.93279	3.15526
WBGene00044699	nhr-286	V	7089498	7091601	-	5.47063	2.11946	1.23735e-05	0.507717	2.0899	0.303533	0.926655	1.0065	1.7523	1.33565	5.66581	4.50362	6.39185	9.04734	7.24133	5.78496	1.44972	4.93827	1.50722	2.22935	0	1.12021
WBGene00014087	ZK809.5	IV	11656730	11659425	+	141.92	0.528302	1.24832e-05	40.2758	41.8874	28.1769	44.8353	42.1867	36.9694	55.6068	54.8269	66.7223	42.4338	52.9368	54.2157	50.3513	47.034	53.8989	28.831	35.5368	37.125	29.7787
WBGene00008420	D2030.11	I	7590543	7591204	+	43.1695	1.01282	1.25102e-05	46.8436	37.0809	52.4195	59.1897	30.9545	55.9636	58.456	68.3591	69.2531	105.85	102.737	68.524	87.749	69.7359	74.7685	14.2627	26.3701	28.0195	22.5259
WBGene00021861	Y54F10BM.6	III	2263242	2264139	+	7.32671	-1.66505	1.25732e-05	11.7524	11.6289	7.56652	13.1999	9.85692	7.80028	2.37824	1.00885	0	6.82874	2.14794	7.93465	2.42367	1.7209	5.2758	10.735	14.555	12.0509	8.97584
WBGene00021872	clec-85	IV	2854339	2855456	+	33.5859	3.64089	1.25732e-05	2.83855	4.74672	9.75772	6.47594	3.51699	4.89838	1.86684	0.791912	2.09824	134.902	87.6755	169.725	26.6351	18.2365	14.4947	0	1.03866	4.72981	1.56572
WBGene00003995	pgp-1	IV	12591697	12599169	-	54.1554	2.82711	1.35141e-05	1.82439	2.04809	1.4873	1.36218	2.46592	0.572414	5.89019	4.44197	5.39431	25.2647	71.9159	36.938	4.00181	2.36786	4.51684	5.41593	2.18475	6.07986	2.7445
WBGene00022388	Y95B8A.8	I	853451	872103	+	27.0798	-0.789972	1.35715e-05	7.88059	9.73159	8.48039	9.10936	10.9358	9.29282	4.49182	4.39713	3.10682	5.95272	7.48958	4.61117	5.63401	6.7506	6.3875	14.8166	8.45854	11.3804	9.12844
WBGene00019209	emc-1	II	1489930	1500330	-	21.1905	-0.953219	1.37642e-05	6.61101	6.23624	7.7729	7.44072	6.55288	8.17601	2.8986	3.44283	2.60631	3.05172	4.45045	2.90123	2.51088	4.82409	3.85809	5.8877	3.54792	9.547	4.86212
WBGene00000114	alh-8	II	11728949	11731226	+	18.9455	-1.31376	1.39757e-05	8.3586	6.98876	9.78598	4.76738	6.21383	7.81307	2.74862	3.88654	3.08932	3.50766	4.13743	2.29259	5.13541	6.62969	3.04872	15.5085	14.273	17.4097	11.7185
WBGene00015926	C17H11.6	X	8185175	8203784	-	10.4925	-1.38809	1.44669e-05	4.02393	3.92295	3.41857	3.28558	3.98855	4.20292	0.278573	1.65438	0.313102	1.59976	1.00639	1.16177	1.98726	2.21733	1.02996	3.77229	3.09979	3.52894	1.75229
WBGene00011282	R74.8	III	4206253	4208265	+	93.8506	-0.520505	1.46461e-05	45.1374	49.5053	42.6077	38.6618	52.1973	43.0456	32.8106	36.2315	40.3896	23.9265	32.4556	30.4077	31.8451	37.3085	29.2684	59.9457	38.8277	59.3774	49.3581
WBGene00022593	ZC328.3	I	6409050	6417010	-	84.5346	2.36635	1.47273e-05	3.57807	5.2601	6.72291	6.06401	3.03995	6.17454	99.1708	93.8332	84.2586	21.5576	16.699	23.8338	13.1899	8.51392	7.20894	15.9329	8.22958	17.8861	8.45844
WBGene00006946	prx-10	III	5236410	5240055	+	208.244	1.22043	1.48545e-05	57.4067	58.2727	53.7182	56.9431	41.1302	55.9931	159.638	156.674	166.049	80.1273	75.9813	65.378	73.6067	70.9714	70.4021	17.5977	29.682	30.1522	32.3535
WBGene00020706	atg-9	V	349374	359016	+	43.385	-0.742453	1.48545e-05	14.2494	16.4374	16.7629	14.262	14.1241	15.2694	6.3484	5.64244	9.51373	7.52285	7.09881	8.06877	8.78029	11.3749	9.38871	7.50504	10.0916	13.0206	12.0433
WBGene00012474	attf-6	I	12787944	12806581	-	187.243	0.480494	1.49016e-05	29.6431	22.2402	17.8779	21.6888	19.5452	21.2954	35.384	35.5572	36.4879	28.2769	33.664	30.2297	28.6204	26.3496	28.9591	20.5461	24.2737	23.5	24.7065
WBGene00001251	elt-3	X	13934883	13941247	+	4.02167	3.12544	1.51483e-05	0.428106	0.660825	0.511877	1.17203	0.424342	0	0.56311	0.47774	1.26582	2.6948	6.10297	4.69683	4.59094	3.25974	8.74427	0	0	0	0.23614
WBGene00018837	F54G2.1	X	2621274	2664373	-	113.325	1.6595	1.51535e-05	8.73024	12.0994	7.66056	16.1909	17.1674	12.3926	29.264	26.3988	21.65	32.618	26.7647	31.6696	28.0299	21.0414	29.1721	2.50809	1.85486	4.69258	2.17476
WBGene00001522	gbh-1	II	10690452	10693863	-	35.3371	1.12898	1.55426e-05	9.12205	11.8575	15.2124	17.0872	13.3248	21.5411	19.5768	19.2878	16.3251	38.6833	25.6661	29.4972	32.8223	27.4177	28.0184	5.70105	4.91894	7.99992	9.00401
WBGene00009416	F35E2.9	I	11723427	11726326	-	11.3439	-1.61301	1.55668e-05	4.079	7.17083	6.29967	11.1671	6.73855	5.57252	1.78844	0.379326	1.00506	1.2838	3.63432	4.84807	2.27825	1.94117	0.991851	3.02726	4.47764	9.06231	4.49989
WBGene00020914	sulp-6	I	3287336	3293127	+	10.5976	1.4097	1.6227e-05	1.0399	1.60519	1.55423	1.89796	1.28844	1.12157	4.44544	2.90115	0.768687	4.58209	4.01497	4.27834	5.57584	6.6809	6.57441	2.3153	2.66356	1.73275	2.2944
WBGene00022761	ZK546.4	II	4938004	4938602	+	8.3599	-2.82948	1.65477e-05	6.1579	6.97059	9.57173	8.99124	6.10376	8.50118	1.61996	6.87185	0	1.55049	1.46309	5.40476	2.47636	0	3.59366	25.5928	39.6571	36.9388	42.7978
WBGene00015765	C14C11.1	V	5663591	5665264	+	31.9512	2.16268	1.69136e-05	4.16345	8.26291	12.4454	9.22723	5.30594	7.69792	75.8873	57.7452	58.0348	41.9323	37.449	26.1017	9.56747	4.52884	5.20656	7.06272	8.70544	11.8928	4.26499
WBGene00017016	snap-1	V	8130388	8133329	+	19.5806	1.00165	1.69185e-05	3.41624	7.03109	7.00239	11.5795	7.25616	10.9484	19.2581	17.4278	15.8731	13.517	9.27639	13.3858	13.7382	14.3997	13.2911	1.4488	7.85739	6.5056	5.65313
WBGene00022045	mrpl-55	IV	443985	444783	+	23.3241	-1.00603	1.74714e-05	48.2462	45.135	61.1831	69.3775	44.9237	68.1191	13.4613	27.7357	25.937	29.4493	20.842	25.6639	25.4772	26.4389	25.5961	30.3811	40.6572	53.5943	27.4187
WBGene00014697	cyp-25A3	III	3837551	3839477	-	4.33231	2.6647	1.76332e-05	0.43663	0.224661	0.261034	0.796911	0.865581	0.753476	1.72296	1.94901	2.58204	2.19876	5.70577	6.22745	2.04853	2.0779	7.64432	2.59239	1.27814	0	0
WBGene00002065	iff-2	II	8559394	8561352	-	489.793	-0.661961	1.76883e-05	556.227	376.594	494.442	344.734	326.947	338.527	262.146	278.198	264.867	393.403	259.859	247.603	310.904	304.692	236.396	620.5	458.385	569.287	434.361
WBGene00021676	Y48G1C.1	I	93024	94884	+	275.647	-0.888718	1.77289e-05	156.493	124.6	123.983	116.88	160.582	129.904	134.44	119.264	117.873	62.4683	65.4968	59.0916	69.3567	84.3637	81.6745	210.253	219.739	210.587	185.741
WBGene00013162	Y53F4B.16	II	15052085	15055718	-	21.1169	-2.62656	1.7899e-05	1.63618	20.2049	49.8868	32.1023	16.2179	46.5877	0	0	0	8.23941	5.83123	8.07788	8.22474	3.89325	10.3442	31.5719	28.7374	59.9792	27.9776
WBGene00016316	C32D5.8	II	6343058	6345925	-	5.98399	-1.74385	1.79332e-05	11.8232	9.12513	11.1916	3.59649	12.6958	8.50118	1.29597	3.29849	4.36982	1.24039	2.34094	1.08095	4.62254	3.75106	2.87493	8.77466	8.65245	13.1338	10.3258
WBGene00016131	C26B9.1	X	5344520	5348411	+	153.316	1.16423	1.80094e-05	24.3211	24.8294	27.003	38.0481	23.7246	25.6484	141.166	104.686	115.288	88.4544	71.5444	77.0846	74.5187	74.2224	73.5956	63.0321	66.6745	48.8881	68.9932
WBGene00003587	ned-8	I	10373368	10373862	-	37.7689	-0.769354	1.83386e-05	73.2372	120.422	85.6645	72.6458	59.9684	76.9287	37.6954	46.1943	32.9527	60.1313	49.1763	64.6293	43.751	54.5529	46.4567	85.0752	81.56	74.2812	86.0634
WBGene00013034	tat-1	III	12398901	12421570	-	46.0689	-0.669285	1.85329e-05	8.09494	10.084	7.72617	9.9792	9.00913	9.55783	4.29643	5.54686	4.40907	4.64855	6.74849	7.0114	5.99666	4.59577	5.38711	7.16711	7.483	11.8319	6.58016
WBGene00002096	ins-13	II	5544585	5544851	-	2.64944	2.77358	1.88092e-05	3.06231	1.57566	1.83077	5.58915	0	2.64226	12.084	10.2521	13.5819	26.9869	14.5518	20.1583	10.2624	11.6587	23.8282	9.09087	0	0	1.68915
WBGene00011237	gkow-1	IV	10358141	10360219	+	40.4479	0.754835	1.88304e-05	11.5382	17.5729	14.0719	18.5318	15.0965	16.3271	26.1041	29.3572	17.058	31.3761	30.1558	36.4574	19.1788	21.5247	23.3429	15.0712	11.4837	18.4568	15.7837
WBGene00050917	Y53G8AL.4	III	3249346	3250538	-	2.18807	-3.72672	1.94038e-05	1.49414	2.30635	6.25278	6.81753	7.405	7.73514	0	0	0	0	0	3.27849	0	0	0	4.43554	10.9344	9.95858	7.4174
WBGene00044606	T07G12.14	IV	10549215	10549501	+	18.5932	1.03171	1.95032e-05	26.0563	31.6889	31.1549	32.4248	32.871	38.8329	28.0417	44.9376	52.5292	80.5173	92.8629	62.3713	57.1548	78.9095	92.158	14.0639	34.6701	55.258	30.0515
WBGene00015189	B0432.8	II	276212	278736	-	28.158	0.900461	1.96377e-05	14.0832	16.1394	16.0735	11.0994	12.6903	18.7794	40.4166	31.4319	32.177	29.0125	25.0957	16.1532	24.0268	19.497	20.5468	5.70105	13.1172	17.0665	12.0054
WBGene00022377	gpx-4	IV	2673098	2675015	-	644.855	0.980804	1.98858e-05	185.925	255.227	280.429	327.683	256.74	246.756	509.648	439.511	478.399	900.539	899.516	846.291	770.992	654.487	583.929	488.743	459.086	487.17	452.103
WBGene00002222	klp-11	IV	8755038	8762057	-	1501.85	0.915018	2.00669e-05	209.515	247.235	287.263	307.708	238.86	283.718	311.948	309.103	311.627	497.54	441.839	416.227	466.743	390	433.747	142.535	124.312	142.432	121.887
WBGene00011050	agl-1	II	14350719	14358113	-	35.7522	-0.746734	2.02206e-05	7.00858	7.72747	7.86695	7.30952	7.79761	7.89842	2.82206	2.87308	4.44061	5.40208	5.09758	4.86463	4.5057	5.30933	2.78238	6.36915	6.69914	2.85997	6.78502
WBGene00008694	F11C1.5	X	12991447	12999638	+	46.8922	1.38051	2.0242e-05	1.92213	2.967	2.80099	4.0563	3.5723	2.38406	14.0635	16.0873	15.9843	8.92318	6.27947	5.14021	5.3947	6.17443	3.62224	5.34946	4.39579	4.40384	3.71081
WBGene00000835	cuc-1	III	7860466	7861004	-	31.582	-0.712557	2.03175e-05	68.9685	70.1283	72.647	67.4343	52.0854	86.4286	47.5188	53.1423	41.2705	31.0097	31.2126	36.0318	38.5212	51.5771	51.1099	92.6215	64.8934	54.7241	67.9331
WBGene00003040	lin-59	I	3713142	3721157	-	69.8652	-0.947992	2.04064e-05	7.58937	10.213	11.6048	14.1181	11.1393	11.7115	6.33516	7.32918	7.9835	8.45212	7.80231	7.3657	7.4344	8.61262	5.67826	23.3966	19.4392	13.1324	22.8633
WBGene00013225	Y56A3A.2	III	11849951	11862249	-	108.4	1.00921	2.04233e-05	21.7789	24.9652	24.2276	31.1959	19.6746	27.3548	72.8864	65.2207	61.5425	42.6893	36.6805	29.6407	32.5201	27.8135	33.7857	12.276	22.9995	19.2932	15.3585
WBGene00016200	dpff-1	III	5903576	5906122	-	106.906	0.643122	2.04309e-05	48.963	49.9017	52.9148	50.6971	49.9325	41.0282	65.0228	57.792	61.2501	92.4623	74.3866	74.8956	58.0608	67.2151	63.6506	39.1335	31.0086	40.7929	28.3061
WBGene00016710	fbxc-52	II	3717138	3719768	+	113.195	1.29685	2.04309e-05	30.1648	37.5279	33.9141	40.2641	43.2874	31.0771	50.929	45.7201	51.9169	122.996	175.966	133.859	51.6002	55.7069	42.9145	33.4135	30.9712	22.5057	25.8272
WBGene00013926	nep-1	II	11654214	11657172	-	85.5324	2.26125	2.04685e-05	5.64511	7.33065	5.78549	6.62344	9.05934	5.56661	7.77888	4.7997	5.9612	112.695	57.1629	91.1308	33.5117	31.2143	42.8795	12.7682	11.0166	17.9168	9.63796
WBGene00021045	W05H7.2	X	1435098	1435916	+	3.55792	-2.63518	2.05682e-05	14.4207	8.47992	9.85286	13.1599	14.2939	19.5527	2.70975	6.89683	0	2.59354	0	2.26017	1.38076	3.92156	0	6.11567	24.122	6.86538	15.9087
WBGene00002135	inx-13	I	3748523	3753958	-	267.321	2.73458	2.09357e-05	6.14591	11.9194	19.2192	13.8057	12.1837	10.1979	76.4874	81.774	68.4949	163.675	35.9444	193.466	539.62	510.267	580.764	84.2075	76.807	83.5018	61.5423
WBGene00009499	ent-6	I	9246028	9249383	-	74.0232	0.577522	2.09361e-05	26.5746	29.1837	25.8465	24.2512	25.9477	24.2983	43.824	31.4261	48.0833	38.4492	47.1194	44.3859	30.3058	32.4661	34.7206	37.6788	24.9629	18.5053	22.972
WBGene00009508	row-1	I	10475522	10478129	-	42.8892	0.597573	2.11629e-05	12.9659	15.5064	12.151	14.0708	13.8939	11.1874	17.5156	23.8545	22.7951	17.6468	19.5662	21.5299	20.199	16.0097	22.8364	7.28207	16.4129	14.0139	13.3373
WBGene00017696	polk-1	III	8626291	8628571	-	98.1015	0.971105	2.13306e-05	24.0739	35.0669	25.744	38.3686	29.9118	31.3038	36.5715	42.0002	42.6084	57.6271	61.2265	50.9638	52.9509	48.0856	54.7455	8.05256	26.3026	9.03971	17.5806
WBGene00008476	E03H4.8	I	12424555	12426850	-	33.0593	-1.95589	2.13697e-05	14.8645	26.0942	43.6488	55.8555	26.0008	38.8539	1.72518	2.92727	3.2317	8.25597	10.3875	5.27616	7.03255	8.32228	9.78031	5.19144	9.59838	14.5696	9.16376
WBGene00044466	Y48A5A.3	IV	1969737	1970280	+	41.1402	-0.909943	2.14665e-05	73.5396	121.083	88.9067	111.85	79.3723	90.2433	36.5426	49.2394	74.8961	32.918	40.7696	35.8585	46.0032	59.1062	74.7067	145.541	102.852	70.7993	64.9022
WBGene00010051	F54D5.5	II	11564385	11567020	-	23.5539	-1.00313	2.19031e-05	11.5576	9.98205	10.3643	10.5471	13.9108	9.61609	7.60113	5.06689	5.49212	6.23584	7.35543	9.05716	6.08641	7.46454	6.42364	14.7044	18.1244	23.3848	19.3529
WBGene00010011	F53H4.6	X	15852935	15860608	-	87.2603	1.51557	2.19891e-05	7.98664	11.0829	14.9029	10.8221	9.59566	6.68231	65.8965	66.7095	64.7616	22.5469	22.1386	21.773	17.0322	17.7371	16.9487	18.6801	13.1065	16.9374	14.1506
WBGene00008861	F15D4.4	II	13239249	13243121	-	20.5018	-1.4978	2.2053e-05	9.66587	8.10482	14.1255	21.2352	14.5487	18.2245	3.29622	1.598	2.11703	5.40834	8.08051	6.67697	4.31896	2.38515	3.83021	6.37653	10.4795	3.57911	8.68857
WBGene00189952	K10D2.8	III	5188726	5190175	+	604.901	2.2207	2.20835e-05	54.7944	236.367	291.777	282.579	263.984	298.513	658.721	538.949	579.298	927.258	889.372	797.585	758.849	626.439	704.614	26.4802	41.9648	21.2331	21.7895
WBGene00195070	C16C8.20	II	3446957	3448020	+	89.6571	2.03194	2.20835e-05	72.9501	72.6746	79.8014	76.4871	41.539	50.8906	512.44	524.821	536.949	56.6671	55.3168	51.0861	194.536	147.73	199.276	96.7617	52.2505	25.8627	47.944
WBGene00003794	npp-8	IV	1567921	1595824	-	127.107	-0.605793	2.21099e-05	24.7986	25.5949	25.8789	27.585	30.6893	27.7275	10.2296	19.3225	17.5717	12.0077	17.0834	16.2598	16.916	18.2958	17.983	16.5531	22.9804	16.6263	24.0389
WBGene00008923	F17C11.12	V	10934228	10936920	-	6.18202	1.53572	2.22312e-05	1.77224	1.64138	1.27142	1.29384	1.75666	0.611659	1.8649	1.58217	4.71612	3.12361	4.63185	5.05534	4.51375	4.38569	3.79227	0	1.03757	1.18122	1.36858
WBGene00023401		X	1643850	1643922	+	33.8369	-1.10548	2.2279e-05	540.141	287.504	462.106	339.943	295.388	337.485	208.243	342.952	316.662	246.209	154.887	132.824	168.528	132.957	190.218	718.801	449.809	775.882	457.18
WBGene00012158	ucr-2.1	X	11968034	12021212	+	26.6466	-1.26238	2.27921e-05	7.89423	9.31835	11.1047	22.0359	17.9511	18.0302	7.32966	7.77307	6.17863	10.523	9.92983	8.66091	6.53597	7.07167	4.06496	33.0848	22.429	29.403	18.186
WBGene00003883	osm-1	X	16541330	16551211	+	72.4747	1.51625	2.28017e-05	3.29278	2.34588	2.64997	3.58276	2.38511	1.96693	20.8229	19.5033	14.9785	13.5523	14.7443	15.7008	11.6289	11.6924	13.1803	12.0308	8.156	10.9734	7.82395
WBGene00004309	rap-3	IV	11177286	11178200	+	7.0156	3.61708	2.32346e-05	0.918693	0.945396	0.54923	1.67674	0.910615	1.58535	41.0857	25.6301	38.0292	3.46974	2.18277	4.03166	1.84723	2.62321	2.68068	5.45452	0	0	0.506744
WBGene00194912	ZK856.18	V	10184689	10186007	-	4.1799	-2.38077	2.32614e-05	6.30123	5.04341	5.4414	6.38924	3.4699	4.8328	0	0	0	1.76286	0	0.768133	1.87704	0	3.40491	8.31379	2.0495	6.99972	4.24809
WBGene00009635	F42F12.3	X	12350578	12351788	+	83.4332	-1.23977	2.32911e-05	53.6328	114.113	135.621	166.673	112.788	125.071	40.0396	42.0575	33.2162	26.4608	39.6064	49.2997	39.3472	35.871	43.7063	43.0314	61.5265	57.9678	38.3786
WBGene00001023	dnj-5	II	6853464	6858298	-	106.192	-0.444218	2.33042e-05	24.7346	28.9677	25.3812	26.7833	23.9682	23.8901	19.1809	22.4526	18.5566	18.8231	17.3235	14.7835	17.1967	16.866	18.3127	19.1789	22.1538	27.6815	21.6869
WBGene00019881	R05D3.8	III	8356887	8358844	-	429.981	0.758037	2.33042e-05	238.951	157.365	135.812	161.625	141.359	135.03	335.332	318.765	365.702	222.441	227.395	210.003	219.085	166.569	209.5	119.891	124.995	141.599	132.964
WBGene00003918	par-3	III	5664234	5676732	+	132.374	-0.401941	2.3632e-05	21.7269	21.8954	19.599	20.7659	21.5358	20.4105	17.5867	17.216	16.9157	19.584	13.1346	14.81	15.5962	13.0929	15.0053	22.8991	21.4511	22.7072	18.2248
WBGene00013435	Y66D12A.9	III	11568137	11573343	+	63.2994	-0.527389	2.3632e-05	65.0275	66.5374	63.1734	49.9014	65.9206	57.3829	39.851	51.1265	41.5133	31.6299	44.7706	51.075	43.584	40.7928	32.343	50.4543	63.8118	56.6394	57.879
WBGene00016983	C56G2.15	III	6366582	6367899	-	42.3286	-1.18676	2.37156e-05	31.4887	36.9738	53.0966	35.367	24.8094	30.6527	19.1163	22.5253	33.4224	20.3294	30.6936	19.488	15.1523	17.675	19.6328	83.8908	62.6326	91.4841	62.7954
WBGene00022400	rpb-9	V	8011219	8012345	-	83.616	-0.574178	2.38286e-05	110.3	142.429	123.007	136.468	127.202	106.152	59.9865	65.0949	89.3733	62.7548	100.796	79.1237	78.9036	75.7088	89.7462	81.8604	99.3479	116.637	100.622
WBGene00007492	C09G9.1	IV	8862173	8865483	-	93.4885	-0.586421	2.39103e-05	41.8461	33.6639	36.3345	39.3998	31.6024	38.3986	27.0843	30.0199	33.3874	18.8149	20.9107	24.0482	32.4988	26.5524	25.519	48.3099	52.9841	45.3779	39.3859
WBGene00006770	unc-34	V	982534	996207	+	22.8205	-0.990758	2.39427e-05	10.2616	9.76791	9.96905	7.72568	7.88283	11.0676	3.37441	2.29027	2.65487	4.1986	3.96194	3.09601	6.01803	6.10432	6.23805	6.85417	9.01161	5.12961	6.22626
WBGene00006987	zmp-1	III	5926898	5932953	-	9.95681	1.99016	2.39862e-05	1.95804	1.20897	2.80943	2.85896	0.388165	1.68946	10.3021	13.1103	13.8948	4.93012	7.44356	6.01498	2.62472	3.72729	2.28537	1.16254	3.43905	0	1.29605
WBGene00017698	F22B7.9	III	8652578	8653925	-	268.245	1.49198	2.42594e-05	13.2616	48.124	113.917	109.556	101.701	98.165	357.136	362.19	374.575	239.889	180.762	194.505	421.5	304.263	351.662	217.565	135.872	151.194	120.505
WBGene00021758	Y50D7A.10	III	315460	321721	+	4.13678	-2.11773	2.45584e-05	7.82917	13.4279	10.1413	14.2893	10.3471	9.00701	0	0	5.78728	0	3.10029	2.86318	2.62371	3.72586	2.53833	7.7473	9.54925	0	9.35677
WBGene00015915	C17G10.1	II	5596547	5598449	+	96.9255	0.489765	2.47766e-05	43.8464	41.8354	43.0099	43.1208	45.1487	39.3013	56.5536	47.9799	52.2353	56.2719	55.6286	54.1762	55.6368	48.6205	61.279	26.5383	34.2685	19.861	33.3429
WBGene00013224	Y55D9A.2	IV	12601126	12605425	-	44.9498	0.816391	2.48177e-05	11.9587	14.3573	14.2987	16.2044	18.3191	17.1972	26.2164	20.6243	21.9656	33.7603	18.9422	18.6862	21.6167	23.799	25.0254	12.9094	10.0776	4.83065	8.19543
WBGene00016292	tbc-7	X	5138991	5146742	+	3.45375	2.28625	2.48177e-05	0.528436	0.543796	0.15796	0.241117	0.523789	0.227976	0.347539	0.884553	1.56247	2.99371	1.56942	2.02915	1.5938	2.76628	1.79893	0.784366	0	0	0.437222
WBGene00001744	gars-1	III	5159729	5163627	-	105.448	-0.780398	2.52871e-05	42.0073	36.9058	28.5304	32.8583	36.5394	35.0124	28.5669	31.2517	31.2628	14.7502	17.653	22.5732	26.4312	22.8469	19.1783	58.5346	44.3352	40.9499	56.9027
WBGene00013036	fbxa-218	III	12436552	12441056	+	2366.46	0.851347	2.52871e-05	786.61	763.019	1007.08	1033.49	769.886	1047.59	977.729	961.082	914.853	1883.53	1887.07	1569.51	1605.14	1301.57	1467.23	587.461	585.916	667.72	486.646
WBGene00019441	K06B9.4	IV	4189939	4192931	-	30.9035	1.11588	2.54891e-05	5.2314	6.53706	7.14865	7.2747	6.66694	6.01842	17.039	15.8458	16.9412	10.9767	10.9499	9.83909	9.18314	5.4534	11.1457	2.21858	4.01075	4.98111	2.74819
WBGene00000294	cas-1	X	16807461	16813673	-	35.8752	-1.66269	2.60215e-05	2.54492	5.67427	6.3901	9.59933	14.2944	5.12362	1.11582	2.46131	2.0066	6.4078	2.01554	5.21188	2.72913	1.93778	3.63043	17.1245	12.1678	17.5275	8.7033
WBGene00018756	F53C3.13	II	3919794	3927982	-	40.7857	0.801882	2.608e-05	7.71077	7.53815	11.8318	12.1968	8.66203	8.87079	12.1708	14.9149	19.7592	16.8262	11.2976	16.6373	13.9538	12.2317	15.9996	6.10411	5.6429	10.2786	5.52916
WBGene00022569	ZC239.6	II	3209478	3211181	+	14.4885	-1.36618	2.61323e-05	6.57055	10.8185	10.7369	12.7917	15.1965	13.6063	2.88086	2.44411	2.59036	6.61754	5.20377	5.76694	4.11025	2.08459	2.98237	10.403	3.20564	7.29889	6.7653
WBGene00007455	ugt-22	IV	13639260	13644402	+	255.41	4.35167	2.62759e-05	24.4806	1.0213	0.593329	0.301896	0.32791	0	202.341	196.031	191.719	229.481	216.546	184.014	156.54	142.636	148.657	2.94624	1.9368	1.10247	1.45982
WBGene00008224	C50B8.1	V	13565863	13566968	+	34.701	-0.95615	2.63635e-05	55.2301	54.7687	76.8436	69.6456	41.8049	59.7845	19.8128	28.0152	22.2686	25.2842	28.6308	23.1359	28.9409	33.452	23.4411	32.7916	27.9256	40.1579	33.234
WBGene00005517	sri-5	I	11182817	11186137	+	11.491	-1.43023	2.64842e-05	7.58883	9.76177	13.6107	14.4278	7.5221	13.6414	9.15014	7.05723	7.4795	4.77694	2.25384	2.77528	2.54317	1.20383	2.4604	5.63211	12.0329	14.7526	12.5578
WBGene00015514	C06A8.3	II	7790560	7791375	+	26.4175	-1.46563	2.73946e-05	36.2163	48.9822	66.8105	73.6542	36.9236	76.7823	12.2496	20.785	12.2381	27.3565	18.4389	13.623	14.5642	14.773	9.058	30.718	24.2321	10.3451	21.1182
WBGene00000821	csp-3	I	11888501	11890558	-	124.296	-1.44477	2.76876e-05	37.5368	76.0294	74.0907	95.1527	65.5547	76.0859	20.3766	29.2556	23.7831	60.7585	52.3789	55.5634	55.5087	42.5323	39.4074	194.565	163.077	230.33	149.208
WBGene00015410	tbc-6	II	6848060	6851531	+	1172.27	3.03366	2.79583e-05	285.992	386.213	552.653	28.9986	16.7032	14.9553	1030.38	935.957	985.839	1466.25	1291.51	1192.74	1216.9	1052.16	1173.08	17.1516	16.208	27.2768	16.4656
WBGene00004483	rps-14	III	7178984	7179606	-	11.8024	-1.38018	2.83893e-05	16.6124	17.7528	34.3785	19.8247	11.3998	33.0779	3.36172	7.13019	1.88921	9.65266	12.1447	8.41192	7.70838	14.5953	13.6721	30.3485	28.0554	21.293	22.5558
WBGene00020398	cerk-1	I	6931138	6936928	+	151.378	0.560106	2.86659e-05	62.8836	58.5954	53.6406	68.5829	50.1686	64.1832	66.0703	74.0252	74.8266	89.7866	76.9818	79.5076	82.2382	75.5448	75.7081	42.1164	38.1625	34.5012	40.3966
WBGene00012241	W04A8.6	I	13854632	13859699	+	128.681	0.763498	2.88754e-05	32.0298	34.4028	33.5102	29.2295	36.1135	32.1272	72.1483	83.55	76.356	79.1351	63.2593	76.4306	62.5245	65.163	59.5811	70.125	49.8102	73.3844	43.2851
WBGene00013037	Y49E10.18	III	12442630	12446145	-	5.59871	-1.79009	2.9078e-05	5.58257	5.10652	6.67495	8.49081	9.22247	5.35202	0.815892	1.3844	0.917024	2.34271	2.21065	1.36105	2.0787	2.36152	1.20663	1.8414	3.6315	8.26853	3.42145
WBGene00009243	F29C6.1	I	10579413	10580890	+	16.2151	2.54945	2.92292e-05	1.17314	3.62171	5.2601	3.21171	4.06987	4.55499	44.7495	47.7839	36.4214	10.3384	6.27147	5.79182	5.50398	2.79145	6.84625	3.48261	0.858526	3.90954	1.29419
WBGene00043995	F40F12.9	III	9913021	9914075	+	10.6093	-1.63882	2.92574e-05	10.965	14.8741	29.797	35.4772	15.8089	21.5022	10.4894	6.67436	5.89477	3.76482	5.92101	3.2809	6.01299	6.64135	2.90865	11.8368	7.29495	6.64392	14.2958
WBGene00017456	F14D2.8	II	3347574	3349870	-	42.3596	0.70318	2.93485e-05	13.9057	22.2598	19.7057	17.3899	13.7834	23.5521	23.7103	29.8863	31.2177	37.6064	26.9209	28.8172	30.0315	26.9607	31.5589	22.9338	18.0915	24.0288	11.6474
WBGene00002006	hsp-2	X	3293290	3294369	+	74.2439	-1.09854	2.97871e-05	119.255	113.955	126.1	120.674	102.928	112.696	33.0797	37.1178	37.1799	43.9169	39.5139	41.8321	51.6549	38.6073	51.289	43.3498	52.2451	48.6639	39.3785
WBGene00021040	W05G11.2	III	57702	58682	+	7.31122	-1.70204	3.01714e-05	3.52245	17.52	14.741	22.5014	17.4574	10.1309	4.63325	3.93084	5.20755	5.91274	8.36918	3.86455	4.72177	2.23509	1.14203	10.4569	18.9039	11.7387	11.6577
WBGene00008231	tag-329	V	9534926	9536404	+	3.19317	2.51246	3.04795e-05	0.571768	0.588388	0.683651	0.521779	1.70022	1.48002	1.50415	1.91418	2.53589	7.91805	4.07549	5.01838	3.449	3.80942	2.2245	0	0	0	0
WBGene00006721	ubh-1	V	6509910	6511409	-	11.1148	-1.82595	3.05792e-05	6.00862	19.4331	22.0663	28.1998	15.3149	20.7377	0	2.87368	1.26901	3.24193	2.03946	4.7087	7.47912	6.53594	10.8536	10.1928	13.8199	14.3029	9.46946
WBGene00022230	Y73B6A.3	IV	6738727	6740374	-	11.4468	-2.04771	3.08016e-05	15.9025	24.5471	41.1976	74.9796	23.644	38.8767	5.22935	10.352	3.91835	6.67344	7.8716	5.81565	8.88208	5.04528	3.86686	11.8022	5.8189	8.83266	12.4266
WBGene00003392	mog-4	II	14552501	14561599	-	191.294	-0.357754	3.13117e-05	47.5289	47.8186	42.6219	45.5034	47.9522	49.2479	44.9342	33.1496	38.27	39.5345	36.8019	39.5742	35.9799	40.9965	36.7352	58.5799	46.5839	57.2758	55.5932
WBGene00010940	M163.8	X	14485127	14485955	+	20.8582	1.53606	3.14449e-05	2.6487	4.08853	3.69482	8.86279	13.127	7.61794	39.485	24.6316	19.579	42.2377	39.8569	27.1221	26.6289	26.0504	21.4686	23.589	12.9225	26.4808	13.149
WBGene00021205	Y17G9B.8	IV	4757179	4758840	-	12.052	1.2188	3.14449e-05	2.23629	2.99168	3.47605	7.75494	5.76323	4.245	10.0011	9.98226	5.951	10.1353	7.96999	10.3046	7.79403	5.53405	9.13547	1.32775	2.6185	2.98102	1.97364
WBGene00017741	F23C8.13	I	2415133	2418521	+	13.4591	-2.6876	3.16411e-05	3.40342	5.69131	6.10409	5.43525	9.2771	7.34144	4.47669	0.949502	1.25789	4.2847	4.04318	4.66744	5.13249	0.809834	2.48273	47.9916	37.3604	45.3682	42.2392
WBGene00015278	C01B10.3	IV	6619468	6621352	-	42.4698	1.84194	3.16847e-05	17.2308	14.5077	14.9836	24.7777	12.4213	12.6146	31.593	29.1341	30.8774	46.6718	35.9772	38.9541	53.8942	43.7335	44.1838	1.55006	2.2927	5.22022	0.864034
WBGene00010976	R02D5.1	V	14508249	14509655	+	179.513	-3.28165	3.18991e-05	155.407	323.863	439.433	460.505	248.012	402.789	12.628	7.36555	14.1932	26.439	28.5128	28.307	25.7384	21.7018	25.0954	8.90632	7.02582	1.99963	3.64069
WBGene00017235	F08B4.3	IV	8666252	8667177	+	101.752	1.04467	3.22973e-05	98.1632	92.4194	109.88	87.6749	70.3873	81.0942	267.853	223.75	236.212	141.987	98.0068	119.154	138.585	91.4429	127.981	71.3026	51.9679	48.7221	54.7221
WBGene00000367	cca-1	X	7847682	7875954	-	6.73751	2.6809	3.23909e-05	0.423968	0.163609	0.0633661	0.483626	0.5253	0.182907	0.41825	0.354842	0.156698	3.06907	3.1479	1.97686	1.0656	1.21058	1.44329	0	0	0	0.175393
WBGene00000959	dgk-2	X	4494914	4504388	-	91.9808	1.34557	3.26222e-05	13.5202	23.592	25.1273	34.6005	16.606	23.0778	51.8051	47.8872	56.9229	25.9018	30.3776	33.5362	56.5377	41.4027	49.1709	8.72535	6.88305	10.7745	6.16068
WBGene00016378	imp-3	IV	7786000	7789613	-	166.542	0.678497	3.27098e-05	69.5808	52.6065	56.4546	69.6527	56.6531	49.3157	92.924	99.0407	91.846	84.9165	78.8648	75.17	73.0469	62.1716	74.2377	29.5085	40.5287	34.309	39.5552
WBGene00020397	pcbd-1	I	6951135	6951982	+	24.0481	-1.37301	3.34329e-05	28.3718	51.0939	57.4091	62.7366	42.1835	62.1418	22.9655	17.0484	20.9723	19.233	27.2233	10.7748	8.0452	8.30893	11.6751	29.155	28.7489	14.5462	23.4745
WBGene00010370	ctg-1	I	7005443	7009190	+	15.7981	-1.36984	3.34329e-05	8.3013	15.5115	15.4109	16.7459	12.559	10.5554	4.59752	3.41296	5.16739	1.65013	2.5952	4.79343	7.02803	5.40601	2.9747	10.3762	4.47636	4.36808	7.71189
WBGene00010184	F57A10.2	V	15766575	15767272	+	220.261	1.40688	3.36522e-05	91.8693	116.599	136.941	172.146	108.06	126.828	702.485	813.329	766.017	354.684	168.801	294.311	376.836	277.477	194.2	247.272	215.142	253.091	198.644
WBGene00044443	ZC21.10	III	8530077	8531123	+	129.149	-2.03921	3.37435e-05	270.85	360.249	504.395	612.98	330.216	595.929	40.9702	24.1801	32.0337	95.4754	74.0056	72.8028	123.443	104.406	86.9351	76.385	79.2854	85.7489	69.4704
WBGene00011812	T16H12.2	III	10086303	10087171	+	1051.58	1.80083	3.40124e-05	509.098	402.506	449.115	328.611	312.825	321.414	411.041	408.771	414.567	2947.99	2835.91	2493	2689.52	2443.45	2519.13	810.955	767.855	817.263	761.397
WBGene00004923	snt-3	V	1358187	1363784	-	127.865	2.79695	3.40634e-05	7.96057	34.1332	59.3306	22.2781	24.7238	26.1008	13.9613	20.136	21.1839	267.25	255.338	231.734	105.287	76.7781	228.154	7.87733	4.66057	1.7686	3.51279
WBGene00194812	F19B2.12	V	20179918	20180761	-	6.58209	-1.76203	3.44092e-05	4.17716	8.59715	10.6134	12.3888	9.31597	7.20837	0	3.49609	3.08774	2.6294	4.96237	5.72855	3.49962	3.97578	1.01572	9.30033	18.3416	20.8809	13.8245
WBGene00013041	pstk-1	III	12466610	12468277	+	26.0246	-1.21136	3.4707e-05	32.7423	43.4475	42.2399	51.1099	28.184	52.7849	14.7336	7.69229	6.36919	16.2713	15.3541	13.2345	20.2126	16.402	22.6278	10.2315	27.7449	17.2287	28.0411
WBGene00003584	ndx-7	I	4239088	4242727	-	79.1492	0.729786	3.52595e-05	51.7036	53.2065	54.3021	69.4996	49.1713	57.8744	88.2271	66.2748	86.7676	83.5638	73.8733	73.5892	80.5467	71.1564	75.4336	26.9643	27.6114	27.9413	33.1441
WBTransposon00000569	WBTransposon00000569					4.85863	-2.80077	3.5529e-05	21.2448	94.7366	80.4394	122.787	84.2319	91.6533	9.31477	15.8052	0	35.6612	0	0	4.74636	0	20.6636	63.0679	20.7298	23.5998	27.3431
WBGene00009093	F23H12.3	V	12345935	12350451	+	15.0706	2.94314	3.63956e-05	3.17308	5.7143	1.42274	2.17175	4.71777	4.10675	74.0834	51.344	60.9837	5.99208	3.76955	10.4437	4.78513	3.77513	3.08627	2.35493	1.16106	2.64361	3.06293
WBGene00006663	twk-8	IV	9082361	9087554	+	4.43085	2.61407	3.69656e-05	0.269347	0	0.805132	0.491597	0	0.232401	3.18857	3.00575	5.17661	2.03455	1.91987	1.77304	1.08316	1.53817	0.523957	1.59919	0	0.897614	0.29714
WBGene00000001	aap-1	I	5107833	5110183	+	93.9097	0.837669	3.72778e-05	36.687	37.946	29.3185	34.5044	27.4588	24.8716	70.4148	64.7528	73.6083	49.9571	35.1335	41.4822	42.6545	38.4814	38.2321	17.7813	23.5608	23.7037	21.0623
WBGene00021485	Y40A1A.3	X	1995731	1998112	-	9.89087	1.12536	3.72778e-05	5.06258	5.95399	5.18847	7.25995	7.88554	5.6162	7.61037	10.492	8.55368	13.6575	11.1693	14.2824	12.1184	14.4555	9.84816	2.14699	3.17563	0	4.38819
WBGene00008960	F19H6.5	X	12363713	12364904	-	11.7297	-1.24666	3.72904e-05	11.4777	8.63135	14.2515	14.5027	19.253	16.7595	9.29058	8.86736	3.91581	7.78063	8.39092	5.81188	7.10105	2.521	5.15247	20.968	14.2147	14.7115	21.915
WBGene00077635	Y46G5A.42	II	12749093	12749381	-	3.56339	-2.85862	3.73913e-05	5.61845	17.3453	16.7946	20.5089	47.3369	12.1194	3.69512	0	0	3.53665	0	3.08206	5.64856	2.67379	2.73237	8.33956	24.6702	18.7238	15.4955
WBGene00017214	F07E5.9	II	2076291	2080526	-	20.2762	-1.57034	3.75587e-05	7.54383	12.1013	12.9994	25.9173	20.6731	12.6352	2.91847	0.495204	1.31209	7.2626	8.96191	8.27648	5.05618	3.37889	5.61099	7.90407	14.9385	19.2249	10.0357
WBGene00001177	egl-8	V	20825	43697	+	947.032	3.01838	3.84882e-05	7.0449	24.4989	25.0524	54.7571	55.7432	47.9997	4.63325	6.23512	6.82369	486.272	479.785	432.962	309.927	264.164	114.478	19.4714	18.6668	21.4536	13.8687
WBGene00184990	C14B1.12	III	3724222	3724980	-	25.8306	-0.766102	3.84882e-05	32.3138	51.1586	43.095	45.3671	39.4211	45.0391	29.4258	36.0602	12.8618	26.5992	29.5293	16.3625	29.988	28.3901	20.5502	47.9639	47.2958	41.4182	45.2457
WBGene00001425	fis-2	X	8283282	8285219	-	15.8141	-3.17622	3.90531e-05	3.1917	4.3793	6.99645	13.5924	11.6	4.58984	8.39641	3.56175	6.29144	1.33939	1.26389	7.00336	2.85227	1.01261	0	50.5333	80.9728	78.0011	64.5524
WBGene00002275	lem-2	II	14063450	14066170	+	44.7994	-0.73955	3.90531e-05	17.1826	19.7962	17.4184	15.3394	21.8448	21.9162	15.2312	12.9221	17.6713	12.2267	13.3125	12.2944	10.515	15.2876	10.5361	31.0488	29.5229	28.6309	25.5488
WBGene00044495	Y54G2A.40	IV	2846476	2851282	+	95.2649	2.67227	3.9456e-05	2.06114	15.2009	14.376	16.6149	9.53408	13.6345	10.3926	7.28367	2.53931	138.392	110.186	204.272	47.8905	31.3883	28.0665	10.1979	8.54752	5.72404	4.73712
WBGene00009800	rrc-1	X	9823752	9831249	-	10.8143	1.50658	4.00782e-05	1.76253	1.16599	1.35477	3.21686	0.748728	1.52077	6.29265	7.8675	4.09468	4.75483	4.18769	3.86741	2.19387	2.39651	4.16332	2.98989	0.73706	2.51731	0.833313
WBGene00011739	T12G3.4	IV	12048256	12049943	+	54.5536	1.10021	4.01086e-05	15.5795	24.5343	27.3776	28.004	21.058	25.6629	41.606	31.6105	35.5958	45.1709	42.0638	31.5953	41.1351	34.5996	54.6436	2.80302	9.67392	12.5865	10.6768
WBGene00018040	F35D2.2	II	7574431	7575830	+	7.53496	1.42645	4.01502e-05	2.25297	2.31845	2.35709	4.11198	4.46631	3.88786	3.7043	6.28543	3.33076	7.79997	7.3603	8.03326	7.92764	7.50522	10.4088	5.01617	0	0	1.5534
WBGene00011891	del-6	V	10572920	10575449	+	65.7131	2.56973	4.09971e-05	2.38897	3.51201	5.71288	9.65475	5.75077	4.7115	4.04014	3.04679	3.02728	122.021	64.4641	83.8715	41.1733	36.3807	34.1903	6.07883	12.4878	14.7854	9.41242
WBGene00017607	F19F10.11	V	7581473	7587698	-	178.569	0.539285	4.13016e-05	33.1717	34.6153	36.2089	36.0537	34.3577	30.3903	45.3482	48.8715	47.9386	44.1073	39.1858	42.527	40.469	36.8936	50.0276	19.363	21.8209	27.9471	23.2313
WBGene00004148	pqn-65	X	4610926	4620423	-	169.581	-1.54578	4.2343e-05	6.53105	16.4403	21.8653	25.4907	23.4047	24.0146	4.62572	3.36381	4.60491	11.5111	7.04255	8.59841	14.8157	8.5114	20.0344	39.6714	37.06	43.865	33.1428
WBGene00007859	mrps-31	III	3627986	3630368	-	36.6729	0.680907	4.24234e-05	19.7963	13.1671	16.4535	14.5405	11.9648	12.0816	29.8496	24.7855	21.4146	26.7459	26.3855	20.6594	28.4782	17.4632	19.7243	17.2003	18.3742	16.0907	13.3164
WBGene00022654	ZK105.3	V	7697142	7700760	+	3.46204	-3.62551	4.24704e-05	1.41103	1.16163	1.68713	0.515065	1.39862	0.243496	0	0	0	0.35528	0.335254	0.309613	0	0.2686	0	1.67553	3.30438	5.64278	2.02361
WBGene00004195	prx-6	V	4715388	4720148	-	6.9742	2.02944	4.42909e-05	0.883282	0.605971	0.52806	2.14949	0	0.508082	0.77455	1.31425	2.61167	4.448	4.54705	4.84533	4.14407	5.88489	4.00921	0.874046	2.15468	1.96239	0.487212
WBGene00010226	F58A4.1	III	9598475	9600049	+	108.784	-1.20327	4.48945e-05	46.4482	140.788	226.187	253.553	82.0345	200.385	57.7632	55.6031	46.1952	55.286	49.1598	53.7388	86.0359	68.3229	65.7127	82.7325	117.426	129.462	95.0287
WBGene00001648	goa-1	I	7522116	7526703	+	37.6872	-0.707416	4.49803e-05	16.5978	14.1174	14.5805	16.074	11.4156	14.3211	9.80209	7.93806	11.0171	8.95528	11.2673	11.1488	9.98935	11.284	10.5428	22.1225	23.7975	21.4479	19.2447
WBGene00017755	zip-8	III	6478961	6481226	+	4.48311	1.79177	4.50078e-05	1.37897	1.06429	1.6488	1.25841	2.05027	1.18982	7.25532	2.30827	2.03866	6.94417	4.91456	6.05158	5.08333	5.24996	7.37685	2.04683	3.02748	2.29775	1.14095
WBGene00000368	ccb-1	I	3641668	3647009	-	94.8273	-1.72034	4.51867e-05	13.2634	33.5973	54.0823	27.0007	23.2596	14.3784	18.788	27.7046	17.0945	17.5541	10.1004	12.6859	19.3748	11.3292	8.60034	99.9495	102.54	81.6016	78.2247
WBGene00018015	F33G12.3	II	5031757	5034035	-	89.7396	0.55421	4.58819e-05	32.2617	40.1761	39.9722	50.3485	34.7587	41.9563	47.3554	51.6551	53.2252	62.3949	67.765	65.1471	48.5735	52.5122	49.5698	29.1483	36.9544	42.0705	27.3377
WBGene00017389	lgc-38	III	7009136	7019574	+	2.82745	2.62507	4.60612e-05	0.409785	0.421696	0.48997	1.12187	0	0.70715	0.53901	0.914589	3.63493	3.09537	3.4077	2.69749	2.74654	2.7302	1.19572	0	0	0	0
WBGene00001631	gly-6	III	4324280	4331227	-	6.68768	1.48581	4.68227e-05	0.727612	0.748762	1.01499	1.54933	0.48081	1.25561	3.19022	1.35329	1.79283	3.35874	3.45755	2.39483	3.57628	1.61591	3.06673	2.88002	0.354988	0	0.936473
WBGene00018765	mpc-2	I	3827219	3828143	+	17.5223	1.17953	4.73967e-05	14.217	17.2903	13.1356	15.333	15.3731	25.649	34.0007	47.596	42.0366	39.0511	16.8895	17.0158	32.9177	34.4441	49.0268	11.5105	5.67509	30.1503	9.98074
WBGene00003035	lin-52	III	9824081	9824750	-	24.8415	-1.02882	4.77588e-05	20.2757	49.7079	39.93	40.2713	47.2881	31.9018	17.2568	18.6336	10.5796	24.0244	19.8364	27.479	20.7841	17.0278	25.5213	67.2724	48.8787	63.5951	26.3151
WBGene00044217	F23D12.9	X	14436751	14437656	+	1474.63	-0.498311	4.83026e-05	1265.87	1312.32	1837.01	1598.24	1074.75	1418.54	721.494	903.516	853.079	1220.51	1039.39	986.244	1152.2	1054.86	1025.42	1456.83	1416.77	1517.89	1172.16
WBGene00008041	ufc-1	III	9331514	9332284	+	17.3172	-1.27315	4.92113e-05	42.7867	31.7997	34.106	59.6534	27.0956	43.0706	12.5065	6.63157	12.2997	14.9627	16.9432	11.7355	13.5421	11.3122	19.6521	10.5848	26.0935	15.8432	17.7006
WBGene00019924	fbxc-33	II	913680	915219	+	8.12061	-2.2158	5.2787e-05	3.97895	10.2365	13.9328	15.043	11.2685	9.3186	2.24302	1.26865	0	0	0.675272	2.49451	1.14294	3.24611	4.42297	3.37487	3.32786	7.57718	2.5083
WBGene00004918	snr-5	III	7862070	7862577	+	28.2375	-0.849287	5.32889e-05	77.4738	84.7086	82.2124	81.3054	61.4341	103.613	25.4763	49.7122	31.4975	36.5756	43.7176	44.6239	46.7334	31.339	71.5866	74.7471	90.7151	38.7278	61.9643
WBGene00000535	cpi-1	IV	6092603	6093680	-	58.4463	1.31196	5.35687e-05	75.8087	47.8139	34.3565	18.9689	20.6035	22.155	115.798	154.186	79.537	157.012	146.709	140.854	70.4784	79.1365	71.3562	83.4856	48.3199	81.4956	39.1177
WBGene00016346	fbxa-120	X	17302719	17303994	+	1560.12	0.895831	5.52872e-05	582.975	444.768	404.61	593.712	681.101	524.034	1379.79	1152.93	1236.51	1777.69	1683.28	1569.91	1218.74	1173.52	1179.67	1074.19	1008.41	1173.39	918.66
WBGene00021664	Y48G1BL.5	I	219735	221575	-	117.108	-0.667304	5.54024e-05	83.0664	95.9785	155.951	113.041	100.392	117.568	63.2566	77.2475	60.325	94.485	56.2655	51.1628	89.8604	77.6747	68.7456	155.743	122.646	94.7026	97.6664
WBGene00007600	C15C6.1	I	12202232	12203717	+	190.638	-1.68062	5.58434e-05	194.005	249.555	377.191	377.147	308.648	389.647	25.7329	28.1993	9.64084	128.278	116.205	111.789	109.269	75.2573	104.656	125.833	182.542	157.558	162.766
WBGene00013418	Y65A5A.1	IV	16398839	16399875	-	11.819	-3.48858	5.5862e-05	3.54695	1.82503	4.24101	5.39474	4.68769	5.10071	6.22065	3.95818	3.49585	0	1.40457	0	1.58487	2.25064	2.29994	63.1776	57.1062	86.6829	37.8251
WBGene00007151	B0365.2	V	13120676	13123421	-	6.23108	1.60989	5.60937e-05	3.41281	2.10721	2.85644	2.49155	2.02968	2.35575	4.48905	3.04679	5.04547	9.45237	3.24348	11.2328	7.77717	7.14622	12.6139	4.05256	0.999028	2.27468	1.88248
WBGene00007710	rsa-1	I	10185780	10187550	+	29.2337	-0.991063	5.60937e-05	22.9706	26.4045	27.7576	27.6524	23.7375	24.0368	9.00004	5.454	10.1156	13.5364	11.0316	10.724	11.465	9.76866	13.7856	11.607	15.022	11.4012	11.8617
WBGene00021654	Y47G7B.2	II	2705996	2707982	-	149.127	-1.18841	5.60937e-05	34.746	84.4499	77.3502	105.138	74.3189	64.6936	24.0543	40.8152	25.6841	63.3124	46.1656	56.1776	56.6882	30.46	55.5845	160.151	145.876	153.882	119.281
WBGene00013603	soem-1	I	13491425	13493317	-	264.602	-0.734992	5.64971e-05	196.525	227.33	321.576	254.402	232.314	256.237	114.889	94.2223	104.38	214.425	139.216	142.144	220.508	184.973	186.901	298.188	310.015	276.526	233.265
WBGene00020920	set-20	X	5680349	5684741	-	7.37573	1.47049	5.70374e-05	1.73693	1.96615	0.20768	0.95104	2.41031	2.39788	3.19853	2.32596	3.59499	4.81071	4.53954	6.09796	3.02681	4.62893	5.4061	1.03126	1.52534	2.31536	1.14969
WBGene00001523	gbh-2	II	8485879	8487571	+	320.408	0.833464	5.74934e-05	124.795	166.484	174.786	185.522	114.72	168.897	193.935	208.896	209.79	297.749	280.368	250.643	236.088	187.268	208.502	58.2596	89.1183	110.68	88.8209
WBGene00003919	par-4	V	18098676	18106868	+	17.7955	-0.967059	5.78616e-05	4.96441	6.76153	5.41209	9.86023	8.39424	7.811	4.22526	3.91058	3.02208	3.30877	4.85686	5.12617	2.93589	4.72508	1.70421	10.403	8.12096	5.83912	6.7653
WBGene00003384	moc-1	X	10136129	10138620	-	23.7265	1.40749	5.87995e-05	5.74506	5.41938	4.29328	3.93208	8.54182	4.54394	30.8568	29.3844	27.6037	14.4654	10.8063	19.9596	8.02202	8.65781	13.5041	14.2125	8.40872	11.1683	6.86603
WBGene00015740	C13E3.1	X	8893129	8898517	+	4.07094	2.85236	5.90198e-05	0.872139	0	0.260699	0	0	0.564382	3.15471	0.973254	3.22341	2.19594	1.81314	2.3921	0.584542	0.62257	0.848279	0.647265	0.319125	0	0
WBGene00019140	bath-3	II	2029232	2030467	-	23.7963	0.79442	5.91673e-05	11.3528	17.1806	17.1675	12.7979	13.2388	13.829	21.0818	18.6309	26.6567	23.5406	23.007	16.8514	24.6177	26.6959	24.0331	17.8424	10.7518	2.22552	9.209
WBGene00010174	F56H9.2	V	12637663	12638237	+	3.54711	-2.39455	6.11071e-05	8.2155	12.6814	9.82309	9.37153	6.10745	21.2658	2.70157	2.292	3.03643	2.58571	2.43996	2.25335	2.75318	1.95486	1.99768	18.2916	12.0246	13.6893	18.1264
WBGene00010811	hmit-1.3	III	3510964	3519607	-	133.172	1.97377	6.14209e-05	8.03205	19.0107	20.1679	25.8009	19.7443	28.8301	183.83	171.378	162.443	26.6953	18.7021	19.7391	44.1439	43.4226	23.7494	26.7055	15.9882	16.0603	15.9495
WBGene00016860	cyp-33C9	V	3091815	3094501	-	12.0618	1.37675	6.15373e-05	1.31326	5.1805	5.75755	4.79378	4.77296	3.02167	8.63701	3.90806	7.11889	11.5732	6.76055	10.5659	10.8558	9.1663	10.6445	2.59906	1.28143	0	1.9317
WBGene00235270	F59E12.16	II	5626433	5630943	-	1.78638	3.71747	6.26854e-05	0	0	0	0	0.252286	0	2.6783	1.13613	1.12886	1.28172	0.302368	1.11697	0.682367	0	0.742681	0	0	0	0.140393
WBGene00010234	ttr-50	IV	11640047	11641015	-	8.82983	1.28627	6.34171e-05	3.719	4.59252	5.33607	4.75139	3.6863	6.41774	9.78357	10.7905	5.49813	17.7916	14.1379	12.2405	12.9616	4.95558	7.95795	2.20807	3.26597	2.47875	4.10274
WBGene00000833	cts-1	III	10214814	10216635	-	21.8731	-0.933049	6.36245e-05	10.1954	15.7377	15.1162	11.1649	11.3185	15.1308	5.90066	7.2816	3.01457	6.67444	9.68957	3.13197	6.28672	9.31577	7.53656	12.1066	12.5349	14.9498	8.54808
WBGene00018437	btb-8	II	1722770	1724186	+	17.2235	-1.76705	6.40955e-05	24.9807	14.6896	21.3349	34.195	20.6342	23.0937	3.91172	1.32747	2.63795	8.9855	9.89218	4.56781	5.97967	5.09494	2.89254	10.5941	7.83489	5.9464	4.59306
WBGene00013011	snx-14	II	13522919	13531218	-	21.9162	-0.7802	6.47182e-05	8.02866	6.02905	8.17272	5.94059	6.02232	5.24235	3.42503	4.60082	3.20797	3.55132	4.12449	4.0471	4.07221	3.71753	2.95476	7.08583	4.44636	7.95447	6.3436
WBGene00006714	ubc-19	V	18686315	18689843	-	1544.17	0.575045	6.50296e-05	1064.26	671.433	832.571	778.052	680.391	717.438	1261.1	1150.12	1174.68	1661.1	1581.57	1483.76	1298.45	1253.32	1257.05	1192.11	1061.62	1193.22	877.282
WBGene00195003	Y46C8AL.11	IV	3943303	3943744	+	3.16839	-2.69661	6.51035e-05	13.5425	15.3297	14.5732	14.8302	21.4775	25.7067	3.56262	3.02252	0	0	0	0	9.07671	2.57792	0	0	15.8571	27.0786	11.9519
WBGene00003599	nhl-3	II	595207	602120	-	21.2849	1.51206	6.54065e-05	3.0404	5.94467	3.99887	4.43932	4.52049	6.03371	21.1957	17.6431	18.4291	9.18643	5.77908	7.67206	6.72472	5.20887	6.8016	0.902582	3.11504	2.02646	2.01247
WBGene00004490	rps-21	III	7189142	7189631	-	4.08988	-2.6427	6.55735e-05	9.93907	19.4331	43.9705	14.5122	7.88135	17.1515	0	4.43656	0	2.50254	7.08444	2.18087	2.66462	1.89198	1.93343	5.90109	14.5472	0	13.1576
WBGene00021152	mgl-3	IV	5423576	5450802	+	6.78737	1.72641	6.57297e-05	0.393992	0.405444	0.706631	0.539318	0.976318	0.339949	2.33207	4.39671	2.62113	1.73604	1.40416	3.24192	1.84848	0.562496	1.91606	1.75442	0.576663	1.313	0.76063
WBGene00012569	fbxc-46	V	18136704	18137714	-	91.2557	1.02797	6.64638e-05	42.913	51.1331	48.1595	43.2834	47.7594	51.3177	150.522	173.07	171.405	81.5113	51.8741	71.86	75.1849	65.9239	82.0135	80.4587	55.0959	42.6521	43.6036
WBGene00195093	Y59E9AL.36	IV	5207109	5209481	-	144.622	0.385932	6.64773e-05	58.7145	56.4311	50.7762	58.9729	43.9232	54.8028	57.3154	67.1701	70.971	72.9883	64.0485	61.986	71.033	76.2691	62.1366	47.1382	50.265	41.8412	44.6078
WBGene00004497	rps-28	IV	1659691	1660011	+	11.9666	-1.97301	6.66816e-05	48.5595	84.1616	80.9805	60.6401	32.9328	77.1817	3.36172	2.85207	3.77841	12.8702	33.3981	19.6278	13.7038	9.73019	19.8867	83.4583	11.2222	8.51721	29.6045
WBGene00000107	alh-1	III	5077765	5080665	+	12.0336	-1.11353	6.67622e-05	3.31087	7.0035	7.25769	9.06422	5.10496	7.61794	1.45165	3.69473	2.71931	3.70506	2.18513	4.43963	2.95877	2.10084	3.5781	8.73668	5.38437	6.12981	5.68168
WBGene00011045	gpx-2	II	14866716	14869577	+	27.5825	-0.783192	6.6966e-05	18.9351	24.8283	28.483	26.7556	23.6122	28.9865	11.248	10.906	15.3513	9.2277	15.2382	14.7429	12.6911	20.9291	13.0702	9.06636	20.5622	22.3911	23.5843
WBGene00007085	AH10.4	V	14137348	14137640	-	1.54148	-3.87676	6.73158e-05	0	4.79173	9.27923	2.83286	9.23089	13.3923	0	0	0	0	0	0	0	0	0	18.4308	22.7176	10.3451	8.56143
WBGene00003638	nhr-48	X	15708195	15716444	+	361.078	1.59835	6.73272e-05	28.2582	23.1916	25.1314	36.6568	43.5193	39.495	63.5875	58.8991	55.5872	309.889	224.726	268.263	123.187	93.8022	83.8184	79.7286	62.2108	80.9413	53.975
WBGene00006439	ant-1.1	III	13463163	13464657	+	49.6587	-0.840511	6.83741e-05	31.9217	27.7168	37.2735	27.3101	17.7981	34.8592	12.4653	30.0566	16.9599	21.9776	18.9611	14.2277	18.3865	17.0903	18.9201	39.9785	32.8514	58.177	38.517
WBGene00001510	fzr-1	II	9640167	9644466	-	108.319	-0.492329	6.84091e-05	33.0902	30.9991	30.2879	28.1146	32.5731	36.8213	29.1169	28.5227	25.9783	15.8015	19.5197	21.532	22.9431	20.2002	18.6451	29.8085	28.7253	27.3786	34.3647
WBGene00021960	Y57E12AM.1	V	7063174	7063718	+	6.74537	-1.56831	6.90035e-05	19.1054	24.5759	27.603	15.9821	9.46869	24.7271	4.18838	3.5534	9.41506	6.01313	9.45698	6.98695	5.33549	4.54607	6.19423	9.4528	13.9817	10.6116	12.2948
WBGene00015165	B0361.11	III	7277604	7281217	+	13.9412	2.785	6.93126e-05	0.764286	1.37638	0.22846	1.0462	1.89392	0.65945	26.6406	24.3076	25.988	2.88657	5.90171	3.77331	2.30515	1.09116	2.23013	2.26888	3.91525	1.27351	2.31866
WBGene00021755	hpo-38	III	230429	235121	+	718.269	2.79824	6.93126e-05	22.8424	755.561	1078.18	98.2706	40.9704	38.4797	1138.88	1149.51	1252.7	2125.29	1774.19	1541.84	1787.61	1586.07	1669.48	54.8943	60.4979	39.8742	43.7989
WBGene00012675	Y39B6A.13	V	19118505	19119425	-	66.5822	0.622602	6.96836e-05	63.3269	54.6258	68.4807	66.2888	41.539	69.1041	72.2724	81.0614	86.7379	99.656	76.3372	75.6075	91.7543	92.1835	77.8988	38.7047	36.8025	58.9671	39.0401
WBGene00017629	F20B6.5	X	4198791	4199929	-	407.116	-1.61911	6.97598e-05	161.432	201.221	190.755	228.931	321.527	212.529	154.519	156.467	152.383	230.903	160.265	181.267	152.392	117.581	145.958	1061.96	772.065	1156.78	662.191
WBGene00009831	F47G9.4	V	11317214	11321786	-	6.93216	1.55326	7.02463e-05	0.768751	1.45034	1.53197	0.935387	0.253997	1.32661	1.6853	2.00172	1.51535	2.90344	6.39282	3.93592	3.09149	3.17066	2.74164	0.760713	0.375059	0.853968	1.27211
WBGene00022589	ZC317.6	V	5465822	5468626	-	12.8013	-1.40931	7.06398e-05	3.54387	11.2445	15.5369	16.7092	9.36723	10.7022	3.10762	3.95474	2.61961	8.92305	7.01673	5.83207	2.37524	4.49736	1.72346	14.0273	15.5609	11.8101	8.79648
WBGene00019362	cdk-2	I	3410012	3415238	+	28.2284	0.721878	7.17723e-05	17.0242	15.7671	13.9096	16.0536	12.3746	16.6475	16.4214	23.4308	26.0073	24.2901	25.6175	23.6582	22.4402	19.9842	19.3182	10.1077	8.30577	13.2379	8.76439
WBGene00002201	kin-18	III	6118627	6124055	+	97.8587	-0.532639	7.18157e-05	20.689	22.3175	18.4445	19.2114	19.6076	21.2961	20.2906	14.5817	14.7566	14.6224	15.523	14.3358	15.6911	13.9914	15.004	28.0152	20.1875	37.4975	23.5245
WBGene00010365	H04D03.4	III	10445805	10451112	-	61.2222	-2.17712	7.21777e-05	22.0362	58.3841	74.3254	44.7213	36.5127	34.0541	0.432616	1.10109	0.48624	13.6641	12.5032	12.6294	12.7856	5.32171	10.5567	25.3858	19.737	16.4411	17.9604
WBGene00018585	F48A11.4	II	213169	216621	-	62.2358	1.02794	7.28525e-05	16.9474	23.6686	19.9741	25.6289	26.3975	20.4719	71.9705	72.4069	72.3012	42.6715	29.9121	29.7493	29.2084	27.652	29.6707	20.1242	21.9701	29.0459	17.3607
WBGene00022018	Y61A9LA.7	V	4558318	4559801	-	5.37175	-2.26982	7.37054e-05	2.3812	7.35124	10.6768	11.9516	10.6212	4.10915	0	0	0	1.4989	4.24322	5.22492	2.39396	3.3996	2.31606	21.2067	22.654	11.9032	11.1643
WBGene00009141	ncbp-2	I	7642270	7643328	-	24.0991	0.776517	7.46657e-05	21.9868	15.3856	23.1345	18.4594	10.4609	22.0063	28.9204	30.4246	23.4037	31.0017	37.6126	33.771	23.5783	29.2976	30.7948	10.4433	12.8723	23.4471	14.0682
WBGene00009526	clec-169	IV	1261272	1264622	+	16.9605	1.20428	7.48318e-05	4.89408	6.86773	5.05378	4.87221	4.85105	6.14221	7.02266	5.958	5.91984	21.2847	13.7423	16.1082	13.1208	12.704	9.08764	6.60397	1.9536	7.41354	3.43578
WBGene00007372	C06B8.7	V	15498743	15511421	+	1124.41	1.7248	7.52946e-05	16.7359	21.7661	35.1252	60.5708	53.7898	46.9462	32.3177	29.9614	28.6377	249.427	153.979	200.099	197.754	164.849	189.933	50.9511	39.2968	53.3998	40.8931
WBGene00004050	parp-2	II	9593037	9595128	+	85.1164	0.917236	7.63341e-05	25.206	30.8257	24.2417	26.0026	25.7086	26.4765	60.063	67.2636	63.7275	49.209	43.8314	41.6814	31.5846	21.9047	32.6886	16.2668	25.6644	9.73918	24.9859
WBGene00002994	lin-5	II	7860574	7863563	+	387.066	-0.446165	7.65242e-05	115.286	124.491	115.929	103.13	103.246	112.124	86.7947	102.978	100.917	84.9822	82.2943	86.2632	83.0304	112.615	69.5906	127.59	153.936	127.223	144.056
WBGene00007913	cyp-36A1	I	8341709	8346023	-	27.9293	4.87156	7.65242e-05	2.36738	0.406032	0.943541	1.0802	0	1.02133	80.4433	70.8897	64.7484	1.4902	0.468732	0	1.85116	0.751083	0.767538	0	0.577499	0	1.52347
WBGene00003185	mek-1	X	7479248	7481010	+	24.118	-1.91414	7.7302e-05	5.07022	5.0002	7.32535	11.1818	9.63248	4.73931	6.66912	4.71505	4.37253	3.72348	3.01166	6.02619	5.0974	2.41289	3.69863	36.3748	32.1576	38.0178	22.8397
WBGene00077636	Y46G5A.43	II	12742546	12744256	-	604.342	0.513826	7.7302e-05	249.459	209.878	293.906	306.609	253.392	314.136	423.46	465.223	422.789	474.618	457.21	377.86	478.622	405.882	452.481	453.672	361.83	366.986	298.133
WBGene00020693	lron-8	I	5768919	5773627	+	7.66704	1.49317	7.7667e-05	1.54157	1.58638	3.45604	2.81358	0.764008	0.997587	2.02771	3.87067	5.12785	7.2778	7.3254	4.22822	6.19933	3.66813	4.12334	2.28818	0.564077	2.56868	1.0629
WBGene00016012	C23G10.5	III	6191110	6192081	+	72.4801	1.446	7.77904e-05	30.5362	48.3761	60.0518	68.9328	33.4538	56.8554	80.3316	95.9524	76.0327	94.0849	82.0991	79.3465	116.875	107.078	135.998	9.54219	9.40928	13.3899	13.7408
WBGene00017708	F22E5.9	II	2638392	2639353	+	5.34286	-1.71034	7.78931e-05	6.58965	14.6926	7.22251	12.027	7.62033	9.47627	0	1.22561	4.87104	4.14799	6.52363	3.61482	2.20832	2.09065	3.20469	9.78113	12.8599	3.66006	10.2986
WBGene00002124	inx-2	X	11294962	11296731	-	11.0467	1.33378	7.93802e-05	4.12575	3.06632	2.46654	1.25501	1.81755	1.18661	8.44171	9.71975	5.42176	12.1195	6.53507	9.55583	5.22324	4.36317	9.80927	4.08261	6.03863	6.11079	4.04575
WBGene00014992	ZK1025.1	I	11443452	11446644	+	463.576	0.76916	7.95853e-05	133.923	73.947	80.9551	89.9602	86.738	82.6688	115.943	112.859	132.833	162.704	204.373	188.041	108.597	92.4079	126.738	73.9512	57.0281	68.8259	61.5393
WBGene00010243	F58D5.3	I	12069806	12072878	+	823.719	-0.734344	7.96587e-05	582.273	536.584	667.663	550.109	437.191	531.202	208.696	199.404	222.418	472.538	326.954	393.209	442.917	382.663	437.992	605.147	565.154	672.486	567.301
WBGene00016494	C37A2.8	I	6798232	6799674	-	34.9742	0.837194	8.10794e-05	18.3259	15.8169	13.7833	29.6711	19.3367	19.3827	27.9929	24.4088	23.597	36.4675	34.4119	33.0772	32.8861	28.6956	25.2994	7.01973	8.65245	19.7007	11.7388
WBGene00020404	T10B11.8	I	6951900	6954252	-	107.593	0.723532	8.14518e-05	38.2789	43.3307	33.4115	53.4462	37.5629	39.6339	55.3851	47.4157	58.8547	59.7566	52.2956	66.7744	57.2129	44.8131	73.7186	21.5908	24.6517	26.7889	22.1701
WBGene00021348	moag-4	I	2064909	2065481	+	8.37932	-1.44573	8.24928e-05	10.664	21.2621	20.72	8.51523	18.498	11.5016	3.50674	5.95021	9.85351	3.35635	7.9179	10.2373	9.82776	3.80622	2.59307	23.7432	27.3146	13.3269	19.8524
WBGene00016767	C49C8.3	IV	8644732	8645345	+	12.654	0.987973	8.26152e-05	7.194	15.4231	11.4689	15.3184	17.8269	9.31081	22.0795	21.4082	23.0437	25.661	21.3658	24.9935	28.1266	15.9767	24.4901	3.55939	5.26472	11.9872	11.2431
WBGene00011129	R07H5.9	IV	11207531	11209359	+	46.5976	-1.76613	8.40998e-05	10.7483	66.7102	93.1738	133.029	31.2956	59.7014	27.3921	24.7386	22.8422	5.07432	12.7688	11.0552	12.6069	10.8695	10.4543	27.9194	36.3796	29.1033	25.5675
WBGene00001772	gst-24	II	13610443	13611349	-	18.1337	3.57208	8.44447e-05	0	2.9069	2.81462	1.71855	6.53322	3.24976	6.19265	3.15229	4.17614	73.4957	140.943	88.8417	3.78657	4.48101	0.915836	2.79525	4.13448	0	5.19378
WBGene00015370	C03A7.12	V	5178338	5181456	-	1.25668	-3.64392	8.44898e-05	0.739752	1.90314	2.65352	2.70031	2.19974	1.91485	0	0	0	0	0	0	0	0	0	2.19605	2.16547	2.46526	0.408042
WBGene00044505	D2024.10	IV	7251447	7251749	-	4.01701	-3.28689	8.53284e-05	2.90527	23.9177	15.6319	31.8151	11.5189	25.0676	0	6.4842	0	7.31512	3.45139	0	1.94723	0	0	25.874	12.7568	67.7737	6.4101
WBGene00004403	rom-4	IV	16995777	17014953	+	43.3944	-0.646755	8.53646e-05	8.60334	11.7178	11.1945	11.2379	11.203	9.46099	4.88159	6.02403	6.23485	6.37123	4.60928	5.92244	6.89695	7.70689	8.03981	5.50866	7.40718	8.43267	10.8868
WBGene00011203	R10E4.7	III	4295224	4296599	+	33.2606	1.78276	8.577e-05	12.8756	12.8082	23.0926	29.7664	12.7624	14.8127	115.164	88.1262	79.9478	36.7419	43.8484	26.3687	12.0816	35.9476	13.3583	10.1928	6.28177	11.4423	8.52252
WBGene00011562	sas-7	III	10321019	10325675	+	294.488	-0.42336	8.577e-05	76.4022	67.6851	72.478	67.6096	62.5872	76.6369	64.2287	57.5448	55.6983	45.0457	52.7582	59.8071	56.4273	72.1179	52.2027	86.2253	87.4888	85.5729	91.3677
WBGene00000472	cey-1	II	11039348	11041206	-	40.0517	-0.9248	8.68689e-05	29.5365	33.6879	35.6105	39.982	22.9335	37.3781	11.0078	10.4376	13.8277	18.5924	18.1292	10.2616	17.487	22.9586	11.4914	16.0752	23.0565	16.4053	21.4513
WBGene00010286	F58H1.3	V	11933881	11935052	+	15.6112	-0.919564	8.68689e-05	17.1826	17.2976	14.2921	21.1343	14.81	14.8257	8.84392	5.83578	4.41784	6.58361	7.98751	6.55699	9.51359	12.0879	13.806	19.9599	15.3082	17.4275	14.8348
WBGene00018578	F47G3.3	X	2375997	2379060	+	84.7804	0.881923	8.68689e-05	16.5544	26.8783	31.45	38.9426	22.9723	34.2807	58.55	51.7263	60.9126	44.9239	47.6359	42.3783	32.2999	31.8627	37.5701	20.7496	14.5378	18.3894	16.4363
WBGene00021510	frpr-19	IV	1775277	1781562	-	58.3703	2.81474	8.80192e-05	6.75191	6.5139	9.08224	7.70199	6.27426	7.64631	140.433	136.096	127.27	4.78139	8.52243	8.3336	9.05079	3.61485	4.51494	7.51647	4.94119	8.4379	5.12092
WBGene00011010	R04D3.2	X	13285122	13286633	-	9.56184	1.26137	8.81018e-05	2.48295	3.32166	2.07817	2.26587	2.95335	0.856948	5.87872	4.43332	7.34155	10.0029	9.43902	7.08265	6.32386	8.98035	6.76207	8.84517	2.90732	1.65491	5.2044
WBGene00013263	Y57A10A.23	II	12240388	12242567	+	4.80364	-2.56562	8.84447e-05	7.91654	5.60082	17.1565	18.061	5.8852	15.3689	0	1.1043	0	0	2.35117	1.08567	3.97948	2.82558	0.962494	5.87532	1.44837	3.29778	6.00422
WBGene00011776	hpo-5	IV	10147031	10149038	-	50.7732	0.818888	8.92701e-05	14.5439	22.0662	18.9504	21.4399	14.0463	12.8707	21.0924	18.727	23.7068	34.7418	34.5556	29.0487	31.2432	22.0063	28.292	11.0706	11.4622	14.9133	9.25649
WBGene00004457	rpm-1	V	8805416	8819955	-	48.0328	0.918332	9.02938e-05	1.52943	1.99763	3.0244	3.27456	2.97366	2.03022	3.09498	2.82271	3.04379	5.99856	3.63386	4.58215	4.77059	3.69523	5.43542	1.57165	1.37756	2.54846	1.39522
WBGene00020633	aakg-2	X	16866069	16869031	-	39.4458	2.86396	9.02938e-05	1.6838	2.8157	0.503319	3.84146	1.66899	2.17925	84.7154	83.1464	88.3704	11.6589	6.50101	6.92747	7.05342	6.00982	3.68489	9.99714	8.00954	9.81984	6.96577
WBGene00007391	C06H2.7	V	11143062	11144758	-	84.8216	1.07215	9.04753e-05	23.5689	33.6861	49.1599	48.2742	33.2255	43.8354	35.8238	46.1737	37.167	83.7407	80.887	59.7605	89.1643	74.277	101.376	20.2128	18.3981	20.9452	24.8453
WBGene00007966	maph-1.3	III	3844893	3848341	+	288.463	-0.534885	9.11016e-05	96.0414	90.5539	124.154	101.181	85.4779	102.825	74.4079	74.3501	77.6838	64.57	47.1912	54.6153	63.1912	68.4388	54.5322	85.832	79.4848	99.7055	65.0409
WBGene00012113	T28B8.1	I	8133891	8135051	+	3.78609	-3.30549	9.29341e-05	0.628311	5.49588	10.142	1.72013	1.86836	5.96339	0	0	0	0.791007	0.746419	0	0	1.19604	1.22224	3.73045	2.75887	10.4694	2.77257
WBGene00000121	aly-2	IV	9147468	9148579	+	76.0338	0.675692	9.32214e-05	46.7061	48.0637	45.5037	66.3018	62.5845	50.0012	100.116	117.755	139.378	76.2224	71.926	74.9653	76.5215	76.5603	68.9837	59.0559	51.9037	77.8252	58.2047
WBGene00003882	orc-2	II	10873931	10877934	+	80.4866	0.593319	9.32214e-05	24.1277	25.3767	30.1217	29.4655	24.6189	25.7165	47.6045	44.3471	47.735	36.1824	26.9771	32.3101	38.5258	33.0958	35.5465	16.8532	18.6958	36.656	20.3544
WBGene00015991	C18H2.4	III	7694554	7700381	+	27.774	4.16572	9.36554e-05	1.80088	0.741291	0.645982	0.657373	0	0.776929	33.8737	32.7577	28.754	0.22672	1.0697	0.592734	0.482809	0.171406	0.350322	0	0.790754	0	0.397341
WBGene00019858	R03H10.6	II	4171294	4173875	-	882.996	1.28389	9.46084e-05	261.808	173.782	169.274	200.308	202.873	182.527	421.9	449.945	425.011	759.356	1070.53	849.405	215.465	192.741	177.97	211.479	228.646	239.814	212.029
WBGene00017977	F32B5.3	I	2692757	2694084	+	11.5009	-2.74553	9.54006e-05	5.02185	7.10575	2.25169	0.572849	8.08875	2.1665	3.30274	2.10153	0.928031	1.58055	0.74573	4.13217	1.26219	1.19494	1.83167	44.724	18.3755	27.1953	17.6588
WBTransposon00000630	WBTransposon00000630					119.961	0.627716	9.67521e-05	47.5836	48.2395	52.3881	57.1813	35.0236	43.0891	62.5891	62.0381	61.2925	104.389	79.4753	79.0826	85.2569	75.3331	66.9024	53.1466	42.7526	83.2125	37.1612
WBGene00010484	dph-3	IV	9707148	9707764	+	55.5712	-0.745031	9.74616e-05	81.6559	129.952	217.974	145.568	97.8784	150.742	74.9345	95.3613	67.3782	98.0185	90.2375	72.919	94.1848	93.986	73.8809	152.209	158.427	177.196	123.6
WBGene00019594	K09H9.1	I	3152835	3155568	+	69.4365	1.69779	9.87345e-05	22.9632	32.6477	20.5925	49.0802	31.1471	38.584	48.4865	39.1127	62.5369	122.484	87.5825	107.403	66.0187	58.0914	62.8907	1.79393	7.07578	8.05538	6.6665
WBGene00000081	ads-1	III	295651	298556	-	869.703	0.620488	0.00010036	360.145	201.291	370.366	260.421	243.118	284.564	317.87	327.325	302.265	511.611	511.954	409.389	527.557	452.115	433.913	250.931	251.137	298.546	223.361
WBGene00003472	mtk-1	I	5795404	5801299	-	139.584	0.570652	0.00010036	25.4401	18.7673	22.4471	22.7963	18.8363	24.5952	29.0278	25.6532	29.907	27.2041	30.2222	25.3887	32.0476	29.9023	27.4272	15.0135	11.664	13.2789	15.5542
WBGene00008440	DY3.8	I	8758156	8759032	-	20.1863	-0.84859	0.000100605	18.1404	24.8902	31.5022	21.2842	23.1183	29.0682	13.6348	11.5678	11.4937	11.9626	10.2621	15.1636	9.26355	18.9102	20.1647	15.3863	27.8154	25.9088	23.3476
WBGene00008503	F01G4.4	IV	11143345	11145923	+	326.179	-0.768353	0.000100884	122.661	167.792	206.678	160.181	138.951	172.976	93.7581	78.2184	65.4232	66.5551	81.8564	76.8992	87.5869	70.105	79.1516	83.7599	86.9403	85.12	91.4132
WBGene00007813	jmjd-3.3	X	13436454	13441883	+	298.094	1.24397	0.00010187	52.364	45.329	59.2515	95.1615	44.5524	63.9907	75.9716	79.7525	75.0886	117.134	143.637	100.105	121.858	118.716	118.913	13.3433	23.3545	20.9706	24.6688
WBGene00020895	T28D9.3	II	6485677	6488861	+	6.78152	1.42695	0.00010187	0.326529	1.6801	0.780846	1.19192	0.323658	1.12696	3.436	5.46579	2.89642	3.28864	2.71536	3.22417	4.37705	3.72944	2.54076	1.93869	1.43376	3.26452	2.34144
WBGene00002238	kars-1	II	7070183	7072415	-	46.6375	-0.559032	0.000104135	21.6325	18.1691	20.9206	22.0637	22.3883	18.1162	15.4825	14.5553	11.7578	11.6145	12.8495	12.9138	14.4989	15.4422	8.6638	19.8323	17.228	13.7822	16.8456
WBGene00012602	Y38E10A.24	II	12679035	12679413	+	5.05177	-1.79653	0.000104197	13.9215	13.1323	18.0327	23.2913	18.3988	20.0198	6.10388	2.58926	17.1512	5.84211	8.26921	0	6.22049	2.20839	4.51354	6.88796	16.9801	30.9294	29.4361
WBGene00012755	Y41C4A.8	III	11706969	11708820	-	3.76287	-2.73305	0.000104969	5.25644	3.15538	9.95126	11.1927	10.4204	6.80313	0	0	0	2.20585	0	1.92231	0.587179	1.66767	1.70421	2.60074	3.84677	5.83912	1.44971
WBGene00018355	ceh-86	II	2426372	2429944	-	28.5194	1.55829	0.000104969	7.85765	6.28915	5.04558	8.76415	7.78856	5.0221	7.65598	9.41819	6.88396	19.0519	19.3609	15.9644	13.6539	13.5727	21.7958	0.863944	2.12978	0	1.60527
WBGene00015267	chin-1	III	1031324	1037212	-	35.0766	-0.607676	0.000105844	21.7055	16.8577	21.056	14.5756	18.2672	15.9013	15.0832	12.3395	10.8982	10.3117	9.73043	13.4793	12.6265	13.253	11.95	23.0996	16.7837	20.4721	20.5567
WBGene00044620	bus-4	IV	4688269	4691936	+	17.3269	2.62015	0.000106663	1.59585	3.01077	3.49823	1.45633	3.16364	3.21289	55.9761	40.9601	39.3215	10.0454	4.42362	4.6689	2.85227	2.02522	2.06959	3.15833	3.89292	3.5455	2.9342
WBGene00009266	F30A10.9	I	9504515	9505768	-	82.9261	0.851733	0.000107876	55.9073	55.231	57.9342	72.7876	56.8935	62.3886	95.1087	119.787	133.346	72.2609	81.471	70.333	82.9364	79.4632	71.0536	33.1936	32.7313	19.8735	33.7163
WBGene00003898	oxi-1	III	10858284	10866994	+	30.4186	-0.762913	0.000108167	9.11032	9.1668	7.74614	11.4546	10.0336	8.21004	3.72813	3.38886	4.78884	4.58774	6.97473	4.66438	5.83472	4.04652	6.69504	3.60603	6.51897	10.1202	7.48195
WBGene00003578	ndx-1	I	12679207	12681816	+	7.91707	-3.03999	0.000108245	1.7906	1.22843	3.92514	5.44684	1.18324	3.08998	0.785091	1.9982	0.882404	0.751421	2.1272	0	0.400045	0	2.32216	19.4907	12.2304	27.8473	12.8399
WBGene00015147	B0336.7	III	5694735	5697366	-	96.4174	0.462649	0.000108469	36.6894	38.4221	40.256	41.7536	45.3515	38.3605	64.1566	60.6921	61.2607	53.7975	41.535	37.8848	54.0995	50.1213	57.5168	35.8786	38.5377	35.9615	33.8087
WBGene00022074	Y69A2AR.1	IV	2667050	2672202	+	16.9774	-1.05527	0.000108544	8.49329	10.4502	7.50605	8.08772	11.3468	9.55863	4.37152	2.06043	3.27558	3.25425	2.19344	7.29247	4.70253	7.73236	4.66922	7.67366	5.94533	8.61436	13.2398
WBGene00006150	str-92	V	17674946	17676653	-	3.38464	4.18676	0.000111037	0	0.33895	0.393828	0	0.65296	0	0	0	0	11.6106	12.5213	6.50457	5.73979	2.50798	5.76657	0	0	0	0.363363
WBGene00022431	set-33	X	256210	260110	+	17.4589	-1.62644	0.000111775	3.69474	6.97059	5.15401	10.8644	13.8352	11.6891	1.61996	2.29062	0.606919	7.23561	2.92618	4.05357	2.47636	3.90735	7.18732	24.3741	15.0216	16.4172	8.8313
WBGene00001392	far-8	III	842935	843802	+	5.6782	-1.84893	0.000113477	7.87451	6.30264	12.0308	15.1705	10.407	8.30424	0	1.95277	1.29351	2.20301	1.03942	4.7996	3.51854	2.49829	2.55303	10.3896	3.84182	5.8316	3.37829
WBGene00020262	ferl-1	I	5455730	5459550	-	15.3962	1.3645	0.000113759	2.24614	2.82508	1.64124	2.04976	1.97902	1.72271	2.29792	2.50656	3.68964	8.48328	6.52268	11.5	8.02909	3.56309	8.01054	4.44531	2.92227	3.32684	2.20259
WBGene00007290	C04B4.2	X	12283285	12285307	+	28.64	-0.710638	0.00011527	10.1188	12.9197	12.3229	12.6541	16.7164	15.5214	6.4084	9.61907	5.54056	9.90808	12.0209	9.04568	8.54031	7.84745	9.47744	16.6883	19.1985	12.4894	16.3309
WBGene00011305	R186.1	V	12961474	12963336	-	130.992	2.26764	0.000119003	60.0034	11.7766	37.7215	36.6931	9.81045	59.779	361.267	325.136	378.611	72.4257	24.9857	19.0027	66.7514	41.8026	81.2253	18.3637	24.4457	26.7994	29.6853
WBGene00014022	ZK637.2	III	8887751	8890143	+	46.7221	0.633898	0.000119665	33.4521	41.6425	57.4164	54.1615	45.9933	55.8649	65.2921	86.7031	74.9805	65.2091	57.6876	49.7238	73.772	76.0036	68.2225	41.6448	31.5883	32.3654	37.4991
WBGene00018238	F40F4.7	X	3243886	3245980	-	233.745	1.8139	0.000119665	16.8329	18.4398	26.2946	34.6866	30.1405	32.3276	369.972	383.568	341.977	200.979	164.492	173.954	141.208	125.587	100.347	124.121	110.471	135.717	110.221
WBGene00022130	Y71F9B.9	I	2759023	2761044	-	9.65933	1.10619	0.000120713	2.56299	4.94529	4.59676	4.09309	5.0809	3.31714	6.74245	9.29545	12.3146	5.64664	9.89551	9.13869	11.1658	7.92813	9.34826	7.60857	3.7513	8.54129	2.82745
WBGene00000770	cpb-1	III	9322316	9324733	+	160.479	0.750121	0.000121181	51.5801	44.8373	50.9475	62.2734	47.951	46.1636	99.0298	89.0218	86.2019	63.323	63.9402	54.4806	65.4917	60.3758	65.4378	32.3364	30.4793	32.0298	24.0333
WBGene00003776	nmy-1	X	2909536	2918038	+	15.497	0.904308	0.000122058	1.59211	1.20149	1.01528	0.968611	1.3677	1.55689	1.53574	2.96117	1.56918	1.6035	2.64795	2.32898	2.41876	3.33379	2.7874	0.630187	1.24282	2.12232	1.34657
WBGene00022219	Y73B3A.18	X	48483	60774	+	12.7139	-1.13176	0.000122157	2.43813	8.57242	8.01686	8.89987	8.86121	8.06418	1.6035	3.62774	3.60451	5.11577	3.86193	4.90402	2.17884	2.70735	3.55714	8.44424	5.94759	10.8336	6.27599
WBGene00012806	Y43F4B.9	III	13315088	13318597	+	126.498	0.544874	0.000122271	34.3322	31.8252	39.7471	35.0604	28.0885	31.974	57.3446	54.1243	47.9366	51.4551	45.3177	37.3676	42.5518	32.1584	40.8136	27.5022	24.3274	30.8736	24.4984
WBGene00010779	K11H3.2	III	9846393	9847521	+	303.574	1.59346	0.000125528	76.8428	210.715	286.447	122.924	80.6475	108.424	816.925	720.316	809.927	496.222	418.849	479.055	206.012	131.649	94.9644	136.871	150.843	231.981	131.646
WBGene00006570	tig-2	V	4726721	4730234	-	407.202	2.00405	0.000126786	86.4283	111.176	112.477	152.935	126.935	144.144	53.3758	39.9909	48.3051	550.012	588.503	587.435	594.819	474.007	561.792	65.7079	43.1952	72.0067	52.615
WBGene00017556	F18A12.7	II	3411425	3414469	-	310.334	0.874298	0.000127848	67.9493	83.21	88.5576	125.877	86.8839	107.584	92.9522	86.8222	86.3918	163.817	198.173	174.816	189.684	153.599	221.072	74.6351	66.1365	63.4044	62.5921
WBGene00016294	C31H2.4	X	5155093	5159667	-	2.69984	2.16176	0.000127996	0.580062	1.19385	1.04035	0	0.574962	0.500496	3.05194	3.23657	2.57267	4.38158	2.7564	2.54559	3.11024	3.86468	1.69258	0	0.849003	0	0.639916
WBGene00044261	Y87G2A.20	I	13528706	13531444	-	19.0275	-1.82545	0.000128325	10.3005	16.4887	21.8952	25.0665	19.2854	13.8251	7.52709	5.10877	1.69202	14.4086	10.8771	16.3235	13.8076	10.8932	6.67913	67.9519	50.2541	95.3526	45.4534
WBGene00015841	skpo-2	II	3431286	3436512	-	12.9984	1.83809	0.000129927	1.61098	1.3815	1.92621	3.92035	1.33068	1.39	2.119	2.397	0.793885	14.8729	8.29316	11.1938	5.93858	5.36659	4.70071	1.59413	1.57193	0.894778	1.33291
WBGene00022350	Y82E9BR.18	III	1467876	1483507	-	105.831	0.353791	0.000130648	22.0991	21.9209	22.2011	21.8303	22.3564	23.1959	30.8661	31.0173	31.3239	26.6742	32.4783	25.7451	28.8599	32.5264	26.5912	27.7296	26.6765	24.2957	23.3741
WBGene00000910	daf-14	IV	10250646	10255844	+	7.00261	1.70996	0.000131015	1.63815	1.40481	2.6116	1.49493	2.70624	2.35575	6.46423	6.70295	7.26548	7.5619	7.13565	10.7835	2.92788	3.11835	4.78	4.86307	0	5.45922	0.301197
WBGene00013429	Y66D12A.3	III	11589211	11592837	+	62.5643	-1.73626	0.000131882	8.98457	21.2652	25.4243	45.9147	36.8097	43.929	13.3936	22.7261	16.8248	16.5895	14.2313	7.22857	32.1164	25.0842	15.7298	97.7969	111.338	115.774	108.698
WBGene00007429	C08B6.8	V	10134643	10143081	+	92.8521	0.539189	0.000131946	69.0267	74.3369	71.4972	81.3033	73.9888	56.0957	101.352	96.7348	117.474	120.246	84.8627	95.984	90.377	74.8662	96.0233	57.1855	48.1656	90.944	50.471
WBGene00044071	dhhc-14	X	8552261	8556351	+	9.26796	1.12814	0.000132326	1.91194	1.54591	1.63291	1.49553	1.08293	1.41402	2.51488	3.04802	5.2494	4.47019	3.56926	3.29628	4.02745	4.15947	2.92229	1.62167	1.59909	5.46141	1.65725
WBGene00008085	C44C10.4	X	11693464	11695750	+	16.9844	-1.21185	0.000135336	4.21542	4.92949	6.41491	9.0926	9.87612	9.91964	2.01628	2.99355	4.53239	4.34206	4.09731	5.04526	5.13699	4.37694	3.35462	21.6152	11.2179	11.4939	10.7805
WBGene00021784	cogc-4	II	1403321	1409118	+	70.2093	-0.457176	0.000135909	17.42	20.0216	17.7179	18.5809	21.5275	18.9346	15.474	14.1379	12.3751	12.5319	12.6318	17.1262	15.4663	15.9342	14.5229	17.4617	26.49	20.3563	21.8381
WBGene00021931	Y55F3AM.14	IV	1058695	1067525	-	1567.16	1.39731	0.000138893	412.179	358.573	437.766	487.656	426.078	469.372	613.551	667.281	645.126	891.01	939.897	876.859	910.678	733.548	838.91	102.198	107.583	100.256	96.3138
WBGene00019466	tos-1	V	9338859	9344218	-	20.1676	-1.08417	0.00014016	3.02557	4.67027	5.42641	4.32164	5.47638	4.76711	2.42242	1.76158	2.33373	2.31853	1.25019	2.16483	1.23435	1.75287	1.66332	4.29565	1.15522	2.63031	2.5396
WBGene00008178	C48D1.5	IV	13221961	13232974	+	107.164	0.896638	0.000141184	27.5863	32.6658	45.41	31.3819	36.3335	32.932	88.4774	97.4144	82.684	50.9049	37.2612	34.4114	48.883	43.1612	46.6796	23.5584	29.8675	28.9651	24.1795
WBGene00001963	btb-1	III	185652	186922	+	23.9272	1.16989	0.000142245	11.0335	21.3983	17.7591	15.4905	12.619	16.1108	44.6551	43.568	53.9544	32.055	33.273	21.4166	21.0475	19.3875	17.3357	5.03913	4.96895	19.799	11.7038
WBGene00016311	C32D5.3	II	6318087	6321159	-	35.613	-0.650424	0.000142321	10.0196	14.1775	13.6275	13.2583	13.6559	11.2388	5.9307	6.14972	5.55485	6.62242	11.308	9.34383	8.56234	7.15244	7.79642	11.1542	9.16573	9.18251	11.7444
WBGene00003600	nhr-1	X	17518445	17528197	+	344.261	-1.48796	0.000143374	121.406	155.14	192.209	220.815	124.51	180.459	33.4882	29.3505	36.0838	54.5679	45.243	42.7062	42.7305	38.8515	43.7957	33.1053	37.2636	37.8648	37.8356
WBGene00019971	ergo-1	V	1008803	1018350	+	57.6338	-0.686827	0.00014343	12.0934	17.3271	16.2394	17.4879	13.8312	18.7822	7.09697	6.64391	9.07688	8.90066	11.7143	11.2266	9.72654	8.8541	7.23846	10.4941	11.1648	15.5007	9.74935
WBGene00022441	Y110A2AL.4	II	2839304	2840386	+	70.735	-1.39316	0.000143593	58.4503	82.7052	104.832	140.97	100.699	123.68	21.0512	10.8712	11.3159	42.0488	35.5455	35.8805	36.8438	30.4654	38.5776	41.3137	33.6091	30.1459	45.2906
WBGene00011115	R07E5.7	III	4418343	4419167	-	93.6952	0.804198	0.000143626	74.1973	70.1502	76.5176	74.4813	79.0608	68.8213	174.452	193.544	182.364	95.7452	76.0248	93.6137	107.541	79.4477	106.447	49.5595	76.0188	71.089	59.3437
WBGene00022493	mrpl-45	III	1196560	1202008	-	121.035	0.700451	0.000144542	34.5268	38.1952	38.3931	39.0701	31.1431	41.4092	77.2052	81.6832	78.6079	60.4194	38.556	43.1832	49.2908	46.0071	42.3136	40.9989	25.7728	33.3681	29.5193
WBGene00013160	Y53F4B.13	II	15026137	15037807	+	59.0688	-0.522547	0.000146009	13.3408	13.6345	12.7829	15.1763	14.3104	15.2953	8.8941	10.1969	8.37548	8.97282	10.8552	11.629	8.81905	7.30549	10.4873	12.4779	13.6416	18.2708	10.1812
WBGene00019365	rei-2	X	1084214	1088148	-	251.496	1.45652	0.000147885	74.3186	76.8968	97.3588	109.7	74.4702	95.6611	122.862	110.127	111.073	188.148	190.086	163.073	221.021	198.678	211.326	24.112	21.9929	14.8873	19.7128
WBGene00016489	C36E6.1	X	17434445	17438080	+	28.9989	-1.79637	0.000148809	2.40649	6.03631	6.83379	7.96082	10.1376	7.26738	8.30911	2.68549	4.89187	2.65092	3.57357	6.27048	3.42746	2.29047	2.63323	30.3619	25.9765	29.0716	18.7495
WBGene00022104	acsd-1	III	1116424	1142927	+	3.95932	-2.20935	0.000150062	0.982417	3.03292	4.11129	1.79305	3.40823	3.39064	1.29222	2.19264	2.17859	0	0	0.538914	0.329227	0	0.47777	4.37465	5.03267	3.27395	4.06421
WBGene00016824	C50E3.13	V	7622335	7624252	-	13.6689	1.03649	0.000150276	5.17162	2.66097	5.0593	8.15181	4.19412	3.65092	9.27612	5.77121	11.121	9.4702	15.6387	8.25292	7.87778	7.60718	11.8894	4.18708	4.12876	4.70037	4.92726
WBGene00022542	ZC190.8	V	8686958	8688435	-	164.212	2.84664	0.000151823	66.5054	43.2493	39.2073	21.9161	26.5514	11.1578	10.9347	3.09233	4.0967	374.443	186.544	340.5	640.14	474.743	698.069	68.5521	48.67	52.3299	45.8548
WBGene00018208	F39G3.3	V	4731911	4734723	+	19.9246	-0.884159	0.00015206	8.08661	8.75209	7.33509	10.6877	4.97514	8.90218	4.03462	3.42296	2.06123	5.26581	5.30025	5.50674	2.80343	5.83891	4.0683	9.93358	8.16269	3.71711	6.76767
WBGene00016305	fbxc-57	II	950842	952843	-	4.01911	-2.87855	0.000152639	1.90163	3.42458	5.11591	9.54454	4.24105	7.38354	0.625327	0.530526	0	0	1.12955	1.04316	0.318637	0.452488	0.462401	1.41131	1.39165	0	0.786694
WBGene00077607	T10C6.16	V	16032471	16034961	-	5.5105	-1.85975	0.000153478	6.73102	5.54133	6.84091	9.82804	7.33901	9.29238	0.885364	0	0.995107	2.54219	0	4.43084	4.06025	0.640651	1.30937	1.99819	3.94072	6.72944	4.08406
WBGene00008783	F14B6.2	I	12218433	12222298	-	71.5109	3.20416	0.000154474	2.65329	4.09562	6.69747	5.38071	2.33775	6.10492	0.387779	0	0	67.5491	55.6863	73.4213	95.2401	56.4001	42.725	4.37592	6.04096	5.89482	3.74015
WBGene00014107	ZK856.6	V	10198704	10199942	+	12.8317	6.16081	0.000154737	0.88751	0.456654	0.530588	0	0	0	87.554	77.2518	64.2922	2.23465	2.10868	0	1.18969	0	0	0	0	0	0.489544
WBGene00008876	F16A11.1	I	9393948	9404024	-	136.471	0.795551	0.000154773	34.4862	31.0869	33.0834	32.203	28.8833	31.1398	78.0639	73.389	81.8116	39.7139	43.5095	34.9025	37.0899	33.5869	42.9035	26.983	26.9985	22.2727	27.1326
WBGene00014801	K08E5.1	III	10141573	10146801	-	791.175	-0.842066	0.0001556	179.444	181.079	281.421	219.096	133.687	215.733	59.9342	66.3797	57.5649	125.992	106.686	96.7088	144.813	115.597	138.274	133.791	164.909	155.161	151.806
WBGene00022300	Y76B12C.6	IV	1981406	1992966	+	178.023	0.730314	0.000160611	34.4782	30.6161	33.9108	31.4638	29.7654	35.5068	81.1928	98.0507	78.5137	55.6577	57.8055	60.4007	61.3125	62.4563	55.9817	64.3834	52.4986	63.9365	42.1769
WBGene00016999	D1005.5	X	1470998	1472919	-	7.06556	-1.94963	0.000161645	3.31626	14.5038	15.3651	22.6974	7.39597	11.4455	3.27153	2.77556	2.45136	3.13123	1.96982	3.63833	1.11134	3.94547	1.61277	4.92237	3.64036	11.0516	3.65845
WBGene00007207	B0564.7	IV	13100715	13104641	+	140.543	-0.522836	0.000163671	83.4021	58.7803	67.0401	70.0343	67.0382	60.7747	59	56.7034	49.2168	41.4699	41.6302	39.9841	38.2841	32.6864	38.856	54.0953	49.7516	57.2233	58.9547
WBGene00013881	mans-4	IV	9076501	9078807	-	88.9052	0.986138	0.000163708	27.2876	29.2942	27.3908	26.439	24.3763	27.0327	55.8332	75.1885	70.7226	35.6259	28.415	30.677	42.6749	33.0262	29.8178	15.0013	17.2577	14.5949	12.636
WBGene00019125	ddl-1	II	5647154	5647884	-	301.31	1.0425	0.000166683	313.024	224.158	266.238	310.198	184.457	255.237	829.133	816.271	833.307	327.722	309.249	297.399	335.97	280.528	357.82	178.825	218.844	197.163	209.449
WBGene00010345	F59F5.7	X	10559503	10566668	+	15.6444	2.09721	0.000166798	2.36463	1.09502	2.26187	3.23685	0.937537	3.06042	1.55516	1.31939	1.74793	10.717	10.9556	9.59886	8.55831	9.2276	7.81981	0	0.692196	1.57605	0.260863
WBGene00018323	F42A6.1	IV	3355057	3357551	+	8.20926	2.93565	0.000169083	2.02935	0.348056	0.404408	0.617309	2.68201	0.583663	0.889769	0.754877	0	14.4774	12.0541	28.2016	15.4151	13.5206	15.1327	0	3.96032	2.25431	2.23875
WBGene00015198	clec-2	II	3020561	3023431	-	1.57017	3.49749	0.000169801	0.53955	0.277616	0	0	0	0	2.83879	3.01052	4.78599	1.35852	1.28195	1.77585	0.723255	0.513538	0.524789	0	0	0	0
WBGene00044212	Y68A4A.13	V	17207352	17208116	-	3.79878	-2.98828	0.000169906	9.99754	5.14407	11.9538	15.2058	23.1225	11.5016	0	0	0	4.19544	3.95895	0	4.46716	6.3437	3.24134	39.572	19.5104	66.6346	38.602
WBGene00006601	tpi-1	II	12036842	12039139	-	22.8624	0.921132	0.000172945	11.1065	9.02313	14.3282	11.2023	6.37352	11.0961	19.2222	20.8743	31.111	22.8134	15.2775	9.61983	16.0634	22.2548	17.6253	15.6178	10.2669	7.79218	6.44868
WBGene00015716	sox-4	X	3505286	3511529	-	5.29185	-2.95553	0.000173841	4.6405	9.2523	7.97602	13.763	7.4745	9.50942	0	0.647314	0	0.730264	1.3782	0.636397	1.9439	1.10419	0	1.72199	0.849003	1.93309	0.319958
WBGene00002203	kin-20	X	15269074	15281110	-	26.336	-1.24886	0.00017655	5.75907	7.00401	8.2945	8.60001	9.34108	7.00193	2.06596	2.04488	2.32204	4.94341	7.46362	6.60559	5.61449	4.23565	2.54614	13.211	10.7281	24.4267	11.2627
WBGene00017734	F23C8.5	I	2418450	2420801	-	11.2631	-1.19986	0.0001775	5.45453	8.92989	11.5615	4.07262	8.35561	11.5519	3.26119	1.66007	2.93234	4.36986	2.35631	4.35219	2.65879	5.19156	5.7876	4.41613	8.70925	13.22	7.38494
WBGene00003651	nhr-61	II	14816136	14840005	-	187.855	-3.45659	0.000182763	6.27658	10.6978	7.7393	10.0237	5.44372	4.40021	37.1516	28.4549	22.0382	7.40798	4.19425	5.16462	3.94389	3.36037	4.57865	344.708	360.577	360.819	306.614
WBGene00015518	C06E1.1	III	8605832	8606622	+	20.2296	1.36364	0.000182763	9.79586	9.57656	8.19888	21.4546	12.6226	12.6783	46.386	53.5648	55.032	28.3645	27.9294	25.7933	12.4746	13.053	21.9141	17.4482	10.0363	19.5871	6.48399
WBGene00010071	sre-45	II	13517912	13522925	+	2.72395	-2.52365	0.000184369	4.28723	3.15132	3.29538	5.03023	4.85661	3.17071	0	0	0	0	0.727591	0.671944	1.23149	1.16587	0.595706	1.81817	2.68927	0	2.02698
WBGene00011688	T10C6.6	V	16024326	16027454	+	18.552	-0.854737	0.000184369	9.28512	9.13958	9.41258	10.6838	12.0045	8.0115	7.43412	9.01012	7.75876	4.06589	5.75505	4.87199	2.97634	4.61086	5.49719	9.58752	10.0449	14.7989	10.9112
WBGene00013082	grdn-1	V	18592754	18614101	+	3.20457	2.46565	0.000184369	0.153565	0.0790144	0.183614	0.420417	0.152215	0.265002	0.403984	0.171369	0.227029	1.54663	1.09459	0.842396	0.617552	1.9001	1.643	0.455878	0	0	0.0847054
WBGene00008720	F12F6.1	IV	11585224	11588321	+	44.7405	-0.625418	0.000185455	11.0075	13.1743	9.72801	12.884	11.8595	14.4529	10.0722	9.34629	8.84423	7.53141	9.09681	10.2388	7.69843	9.79355	7.21515	21.3112	14.3598	19.139	15.0471
WBGene00012284	W05H5.2	II	12441918	12442367	+	2.18877	-3.37086	0.000185574	7.58178	6.5018	9.06536	4.6126	5.01007	8.7224	0	0	0	0	0	2.7727	1.69387	2.40542	0	22.5075	3.699	16.8444	23.6983
WBGene00007985	swah-1	I	9544733	9558096	+	46.288	0.773518	0.000185812	16.7542	24.2039	21.5736	19.4057	19.1618	22.24	43.2276	34.5169	54.3017	34.8838	22.9657	36.7626	49.2362	41.7061	48.8874	38.2592	19.8063	47.2443	25.5918
WBGene00008061	C41G7.3	I	9517026	9518736	-	135.518	0.481895	0.000189682	60.0826	57.4475	63.3545	60.4421	75.967	47.351	101.432	98.1971	95.8197	69.0889	67.4427	71.1082	79.2712	67.0923	94.3305	53.3685	51.9328	64.6407	55.8441
WBGene00013401	Y62H9A.13	X	11917005	11920158	+	4.21358	1.61143	0.000189761	2.59726	1.33638	1.16456	1.18509	2.57442	1.68075	2.56223	3.62298	4.7997	4.90469	7.71371	5.69901	5.22236	3.09006	5.68396	0	0.950364	0	2.14894
WBGene00021541	Y42H9B.3	IV	8011031	8012430	-	79.3014	-0.545902	0.000191368	66.0375	67.0469	54.9897	72.1014	52.0148	50.3656	33.349	36.1889	54.9164	36.3726	31.5205	36.8724	49.3984	53.8747	37.2768	50.7606	53.5056	74.6678	61.7938
WBGene00013917	cdk-11.2	X	10416639	10419764	-	153.593	-1.57825	0.000191972	10.0017	30.2892	37.585	50.3305	45.3202	36.9849	15.0352	13.0747	15.6314	32.0186	24.4426	29.4706	27.7719	29.3746	23.6254	129.794	113.766	136.182	112.702
WBGene00019994	cdh-1	III	2910910	2935740	+	3996.92	4.06398	0.000193256	8.5198	64.0761	93.3962	95.1883	48.5384	86.7024	0.837871	1.06627	4.23777	1187.57	1057.73	948.264	1065.64	938.605	1006.64	4.72751	3.84587	3.98028	3.42578
WBGene00014226	ZK1098.11	III	9556507	9557454	+	5.44051	-2.2743	0.000193507	5.71288	22.7809	20.4923	28.6737	7.07831	20.9493	5.63583	0	2.11147	3.59609	6.78677	0	2.87175	2.71873	2.77829	4.23986	6.27121	14.2788	4.72677
WBGene00014987	ZK637.6	III	8898622	8899530	-	483.443	0.906282	0.000194163	222.123	178.169	246.362	210.893	151.228	192.301	349.227	366.39	437.847	711.812	518.871	530.88	584.476	619.296	592.855	399.638	388.599	468.568	354.777
WBGene00045058	gadr-5	I	13984308	13989588	+	3078.85	0.806498	0.000196186	527.934	534.496	684.927	650.422	587.784	608.567	642.679	554.633	573.117	1581.24	1480.35	1347.86	1243.59	1026.63	1241.38	686.678	590.936	735.406	552.388
WBGene00004743	scm-1	I	1862607	1872306	-	30.7353	-0.876095	0.000197137	23.2587	22.4388	33.6037	25.2049	15.8498	25.0854	8.2857	8.65177	9.31272	9.76045	14.9667	11.6956	13.3155	14.2971	12.7251	10.0693	12.7659	22.6073	16.0367
WBGene00044168	M05D6.10	II	8471880	8473522	-	6.31488	1.7417	0.000200457	4.59002	1.31207	0.304899	0.930826	0.505518	1.32014	4.69582	6.26044	3.76991	10.273	7.27045	6.15486	5.46918	3.3979	2.48025	3.02802	0.74646	1.69961	2.81313
WBGene00194747	H05C05.4	III	2944084	2946230	-	15.5864	-2.01225	0.000200457	7.28392	35.6043	41.3688	66.4709	44.5226	81.7024	7.98409	6.77368	5.38424	12.2267	7.21094	10.6551	9.76395	5.7773	7.08465	21.6233	8.88421	8.09135	5.35701
WBGene00010271	F58G1.9	II	12924026	12925241	+	52.4	1.54395	0.000201501	10.4246	7.66258	7.12255	16.9878	11.071	11.5646	42.1154	44.871	40.7307	98.4296	72.5359	88.2285	72.3651	45.3578	73.8728	41.9992	30.5158	62.0366	34.0901
WBGene00012802	set-25	III	13283892	13293088	-	186.849	-0.381697	0.000201827	65.493	58.9401	53.4463	46.5865	57.5122	54.3608	48.1502	40.8505	55.9593	32.6045	42.3042	43.7132	40.0572	49.7737	42.3868	56.9228	57.9524	60.5814	60.7128
WBGene00019832	osg-1	III	5487642	5498943	+	62.0669	3.5467	0.000201827	0.940554	0.483947	2.36166	1.02999	0.559371	1.46077	78.4358	71.5828	63.9633	1.65774	0.446943	1.85742	2.14335	0.179042	1.46372	2.79216	4.95589	2.50756	4.15042
WBGene00007334	C05C10.7	II	9938106	9938971	-	43.178	0.627813	0.000202111	33.1395	31.1796	38.492	45.7952	45.0488	37.5804	62.2715	76.0765	68.5903	56.0249	53.9917	41.5519	52.6727	48.6645	40.5213	30.9191	33.2601	25.2432	29.7695
WBGene00044588	ZK1236.9	III	8432469	8435174	-	16.2835	-2.42011	0.000202718	7.64812	53.344	96.0192	24.0403	14.3194	20.5303	2.23555	5.68989	2.51264	2.13967	3.0286	13.0525	7.40433	2.42647	3.30617	7.56815	2.48758	8.49591	11.7185
WBGene00008080	C44B9.3	III	10878191	10880183	-	9.13279	-1.17827	0.00020316	8.92169	7.34481	10.3119	10.8556	7.07459	7.69792	3.91172	1.99121	2.63795	5.24154	2.11975	5.22035	3.5878	5.66105	1.73552	8.8284	8.70544	5.9464	5.24921
WBGene00017038	dmsr-4	II	348266	357024	-	17.2554	1.1015	0.00020345	9.95448	7.53223	9.1018	15.4965	7.54532	8.08381	18.4851	15.0293	19.045	15.4808	11.8257	18.6304	15.3061	14.4905	14.2385	1.73831	3.42819	1.9514	2.9069
[truncated: 21,025 more rows]

## Sheet: pid-2(tm1614)
gene_id	gene_name	chr	start	end	strand	mean of normalized counts for all samples	log2 fold change (MLE): group pid2 tm1614 vs N2	BH adjusted p-values	tm1614_sensorOFF_rep1_RppH.robustRPKM	tm1614_sensorOFF_rep2_RppH.robustRPKM	tm1614_sensorOFF_rep3_RppH.robustRPKM	tm1614_sensorON_rep1_RppH.robustRPKM	tm1614_sensorON_rep2_RppH.robustRPKM	tm1614_sensorON_rep3_RppH.robustRPKM	WT_new_rep1_RppH.robustRPKM	WT_new_rep2_RppH.robustRPKM	WT_new_rep3_RppH.robustRPKM	WT_old_rep1_RppH.robustRPKM	WT_old_rep2_RppH.robustRPKM	WT_old_rep3_RppH.robustRPKM	WT_control_REP1_RppH.robustRPKM	WT_control_REP2_RppH.robustRPKM	WT_control_REP3_RppH.robustRPKM	WT_control_REP4_RppH.robustRPKM	RFK530_mut_REP1_RppH.robustRPKM	RFK530_mut_REP2_RppH.robustRPKM	RFK530_mut_REP3_RppH.robustRPKM
[truncated: 22,815 more rows]

[truncated: 3 more sheets: pid-4, pid-5, pid4;pid5vsN2]
