# Supplementary material for: Intrinsically disordered protein PID‐2 modulates Z granules and is required for heritable piRNA‐induced silencing in the Caenorhabditis elegans embryo
Source: EMBO J. 2020 Nov 24;40(3):e105280. doi: 10.15252/embj.2020105280 (PMC7849312; doi:10.15252/embj.2020105280)
Supplement: Supplementary file 4 — Table EV2 [file EMBJ-40-e105280-s004.xls]

## Sheet: Legend
Table EV2. Tables listing the significantly enriched proteins from the various IP-MS experiments. The different Tabs of this excel file list the enriched protein lists belonging to the indicated figure panels. Genes that are of direct interest to this study, or with previous links to small RNAs are indicated in bold. The differences between the measured LFQ for each protein between the two strain…

## Sheet: Table EV2_Figure 4A
Figure 4A
volcano_enriched_reduced_xf145_vs_N2 (IP on PID-2::EGFP)
Gene.IDs	Protein.IDs	difference_xf145_N2	log10.pvalue_xf145_N2
pid-4	W03G9.2	9.68149	5.65304
gst-27	Y53F4B.30	2.45631	4.9852
pid-2	Y48G1C.1	10.5671	4.39046
F54A3.5	F54A3.5	2.34611	4.04857
Y54F10AR.1	Y54F10AR.1	1.61399	3.44938
C11D2.4	C11D2.4	1.82274	3.32375
par-5	M117.2a	3.11061	3.20068
pezo-1	C10C5.1b	1.42387	3.18833
col-92	W05B2.6	1.40696	3.1555
C39D10.7	C39D10.7	1.47183	3.00687
kin-19	C03C10.1	3.55356	2.76448
cpr-1	C52E4.1	1.88511	2.60414
catp-3	C09H5.2a	1.8808	2.37353
lbp-2	F40F4.2	2.01572	2.13359
T21H3.1	T21H3.1a	1.8035	2.00764
rack-1	K04D7.1	1.00399	1.92887
ctsa-1.2	F13D12.6	1.49657	1.91098
prmt-5	C34E10.5	2.12473	1.8569
Y58A7A.1	Y58A7A.1b	1.33869	1.84899
K11H12.8	K11H12.8a	1.21318	1.83876
cth-2	ZK1127.10	1.19626	1.82118
Y37D8A.2	Y37D8A.2	1.45346	1.79886
lpd-5	ZK973.10	1.25514	1.79049
asp-5	F21F8.3	1.68373	1.76059
cpr-5	W07B8.5	1.40963	1.75144
pbs-6	C02F5.9	1.87849	1.70993
cpz-1	F32B5.8a	1.23689	1.70945
Y51H4A.7	Y51H4A.7	1.10288	1.68561
cyn-1	Y49A3A.5	1.74409	1.66068
dsc-4	K02D7.4	1.28131	1.59851
C27H6.8	C27H6.8	1.3666	1.5522
ftt-2	F52D10.3a	1.60715	1.50977
pbs-3	Y38A8.2	1.35803	1.50953
cyn-5	F31C3.1	1.41166	1.50659
gpd-2	K10B3.8	1.03433	1.5046
F55B11.2	F55B11.2	1.18263	1.50159
C29F5.1	C29F5.1	1.69434	1.47337
ttr-15	T07C4.5	1.9297	1.46299
C45B2.1	C45B2.1	1.02901	1.45747
adss-1	C37H5.6b	1.47901	1.4512
T22D1.3	T22D1.3a	1.16634	1.43682
pas-1	C15H11.7	1.15057	1.41394
asp-2	T18H9.2	2.27546	1.41087
cyn-7	Y75B12B.2	1.56266	1.38922
smo-1	K12C11.2	1.38512	1.37906
hrg-7	C15C8.3a	1.79645	1.37627
C01F1.3	C01F1.3a	1.38013	1.37547
aagr-3	F40F9.6b	1.23457	1.36939
crt-1	Y38A10A.5	1.1947	1.36402
agl-1	R06A4.8	1.73071	1.362
C41G7.9	C41G7.9a	1.44244	1.34702
far-2	F02A9.3	1.25296	1.34589
fkb-5	C50F2.6a	1.10043	1.33104
dlc-1	T26A5.9	1.12123	1.32763
W10C8.5	W10C8.5	1.23941	1.30523
pas-2	D1054.2	1.74965	1.30441
acs-2	F28F8.2	-3.21035	4.66917
ctl-2	Y54G11A.5	-1.10907	4.25017
ctl-1	Y54G11A.6	-1.3782	3.71041
F45D11.16	F45D11.16	-1.60678	2.55504
rsd-2	F52G2.2d	-1.61021	2.42339
rsp-1	W02B12.3a	-1.09394	2.18949
F25B4.5	F25B4.5	-1.61632	2.0552
Y18D10A.11	Y18D10A.11	-1.19345	1.93238
W09B7.2	W09B7.2	-1.15937	1.90287
Y53G8AR.9	Y53G8AR.9	-1.11154	1.71972
cacn-1	W03H9.4a	-1.11031	1.66295
hsp-17	F52E1.7b	-1.29518	1.66051
tufm-2	C43E11.4	-1.84363	1.48772
R06C7.6	R06C7.6	-2.57987	1.4525
ekl-1	F22D6.6	-1.24933	1.3282

## Sheet: Table EV2_Figure 4B
Figure 4B
volcano_enriched_reduced_PID2_vs_N2 (IP on endogenous PID-2)
Gene.IDs	Protein.IDs	difference_PID2_N2	log10.pvalue_PID2_N2
ifd-1	R04E5.10b	1.8749	1.93842
ifb-2	F10C1.7a	1.09703	1.62527
prdh-1	B0513.5a	1.55555	1.30524
vha-4	T01H3.1	3.6185	1.3048
pid-5	Y45G5AM.2a	-7.13762	4.6023
pid-2	Y48G1C.1	-7.68388	4.04938
pid-4	W03G9.2	-5.80627	3.94366
kin-19	C03C10.1	-2.22523	2.72452
par-5	M117.2a	-1.61686	2.04269
R09H10.5	R09H10.5	-2.28065	1.67502
T07C4.3	T07C4.3b	-1.66032	1.47566
app-1	W03G9.4	-1.39755	1.35802
pmp-5	T10H9.5a	-2.39683	1.35145

## Sheet: TableEV2_Figure 4D
Figure 4D
volcano_enriched_reduced_xf186_vs_N2 (IP on Myc tagged PID-4)
Gene.IDs	Protein.IDs	difference_xf186_N2	log10.pvalue_xf186_N2
kin-19	C03C10.1	3.78606	4.29022
par-5	M117.2a	2.13332	3.99522
cpr-5	W07B8.5	1.46478	2.55469
pid-2	Y48G1C.1	7.95583	2.47021
C17C3.1	C17C3.1e	1.31619	2.41465
ugt-12	T19H12.9	1.61072	2.40715
eppl-1	T01B11.2a	1.42336	2.40379
pid-4	W03G9.2	7.17648	2.26497
cysl-2	K10H10.2	1.16448	2.24016
hrg-7	C15C8.3a	1.17245	1.94024
asp-5	F21F8.3	1.0388	1.85894
Y41C4A.32	Y41C4A.32	1.76083	1.8508
sptl-3	T22G5.5a	1.30936	1.75904
prmt-5	C34E10.5	2.54274	1.72951
daf-22	Y57A10C.6	1.13615	1.65758
R08E5.3	R08E5.3	1.32039	1.65501
puf-5	F54C9.8	1.15653	1.55536
pfas-1	F10F2.2	1.16245	1.54515
prp-8	C50C3.6	1.07186	1.42207
arx-1	Y71F9AL.16	1.86807	1.41738
F09B12.3	F09B12.3	1.243	1.331
bicd-1	C43G2.2b	-1.57246	2.06745
cpg-1	C07G2.1a	-1.99837	1.7644

## Sheet: Table EV2_Figure 4E
Figure 4E
volcano_enriched_reduced_xf192_vs_N2 (IP on HA tagged PID-5)
Gene.IDs	Protein.IDs	difference_xf192_N2	log10.pvalue_xf192_N2
F44E2.8	F44E2.8	1.70824	5.3293
Y54F10AM.8	Y54F10AM.8	3.41207	5.15431
txdc-12.1	Y57A10A.23	3.86555	4.79637
ostd-1	M01A10.3	1.27081	4.17169
par-5	M117.2a	1.83102	4.1291
app-1	W03G9.4	3.38738	4.10555
cap-1	D2024.6	1.54775	3.78915
mca-2	R05C11.3	2.15127	3.75859
coq-5	ZK652.9	1.4534	3.52649
R186.3	R186.3	1.15971	3.4334
pid-2	Y48G1C.1	8.12185	3.35976
F49C12.7	F49C12.7c	1.68828	3.27662
haf-8	Y57G11C.12	1.76556	3.06585
dap-3	C14A4.2	1.98047	2.86666
mua-3	K08E5.3b	2.05575	2.83928
ftt-2	F52D10.3a	1.1353	2.81046
F58F12.1	F58F12.1	1.42203	2.77315
pid-5	Y45G5AM.2a	8.05281	2.74904
kin-19	C03C10.1	2.49128	2.71935
rps-13	C16A3.9	1.65018	2.67265
asg-2	C53B7.4	1.15409	2.44988
mce-1	D2030.5	2.23443	2.39255
F38B6.4	F38B6.4	1.11594	2.36774
pod-2	W09B6.1a	1.22105	2.31199
ppat-1	T04A8.5	1.72363	2.31169
cox-6C	F29C4.2	1.12164	2.12245
rps-19	T05F1.3	1.06168	2.05347
rpl-7	F53G12.10	1.61485	2.0423
mrps-2	T23B12.3	1.48668	2.03588
rpl-43	Y48B6A.2	1.5147	1.99563
T25B9.1	T25B9.1	1.53473	1.99395
Y54G2A.18	Y54G2A.18	1.01639	1.98483
hprt-1	Y105E8B.5	1.19177	1.97938
ddx-15	F56D2.6b	1.218	1.9337
rps-29	B0412.4	1.15834	1.93053
F13H10.8	F13H10.8a	1.42525	1.88073
rpl-5	F54C9.5	1.3142	1.87537
ril-1	C53A5.1	1.27147	1.86237
haly-1	F47B10.2	1.30814	1.8579
K05C4.2	K05C4.2	1.11672	1.84851
cri-3	F59A2.3	3.25454	1.83788
egl-30	M01D7.7a	1.00895	1.81013
rpl-24.1	D1007.12	1.52343	1.80052
rla-1	Y37E3.7	1.00912	1.79712
F38A5.2	F38A5.2b	1.30024	1.79555
acs-5	Y76A2B.3	1.06609	1.76683
rps-1	F56F3.5	1.34906	1.75993
smo-1	K12C11.2	1.77399	1.75211
ubl-1	H06I04.4a	1.0867	1.74336
aagr-4	F52D1.1	1.24955	1.73183
vha-20	R03E1.2	2.43576	1.72641
slc-25A10	K11G12.5	1.05332	1.72471
dhs-24	Y60A3A.10	1.42556	1.7093
rps-15	F36A2.6	1.53433	1.70881
rpl-20	E04A4.8	1.11475	1.70794
rpl-17	Y48G8AL.8	1.18559	1.69064
rpl-27	C53H9.1	1.51207	1.69059
rpl-33	F10E7.7	1.32438	1.67197
rpl-34	C42C1.14	1.457	1.6576
sfxn-1.5	T04F8.1	1.459	1.65391
chch-3	M176.3	1.54543	1.63091
rps-8	F42C5.8a	1.18613	1.61389
daf-41	ZC395.10	1.24002	1.61348
C37C3.2	C37C3.2	1.8545	1.59248
rps-11	F40F11.1	1.40555	1.59029
sod-1	C15F1.7b	1.07113	1.57209
K12H4.5	K12H4.5	1.61121	1.57122
rpl-36	F37C12.4	1.52662	1.56872
Y71H10B.1	Y71H10B.1a	1.03363	1.56596
rpl-16	M01F1.2	1.49976	1.56425
K09E2.3	K09E2.3	2.54314	1.55685
asp-6	F21F8.7	1.27663	1.55517
fntb-1	F23B12.6	1.33912	1.54509
R08E5.3	R08E5.3	1.17723	1.54499
nog-1	T07A9.9	1.41553	1.53574
ctc-1	MTCE.26	2.48151	1.53439
upp-1	ZK783.2	1.28218	1.52465
tmed-10	F47G9.1	1.0709	1.52075
rpl-10	F10B5.1	1.40775	1.51726
F08F3.4	F08F3.4	2.03422	1.51227
C17C3.1	C17C3.1e	1.13228	1.51076
cdr-6	K01D12.12	1.02464	1.51014
sur-6	F26E4.1	1.52671	1.50789
T14G8.3	T14G8.3b	1.11244	1.50482
acox-1.2	F08A8.2	1.71979	1.49936
gss-1	M176.2	1.77185	1.4968
wago-4	F58G1.1	1.36352	1.49543
Y55F3AR.2	Y55F3AR.2	1.18881	1.49523
C23G10.2	C23G10.2b	1.56564	1.49512
mai-2	B0546.1	1.8443	1.49144
plk-1	C14B9.4a	1.98855	1.47417
rps-22	F53A3.3a	1.21844	1.47148
rpl-14	C04F12.4	1.71132	1.46574
aak-2	T01C8.1c	1.2299	1.45974
F56A11.5	F56A11.5a	1.31627	1.44817
acl-14	K07B1.5	1.29723	1.44545
cey-2	F46F11.2	1.1703	1.43485
rpl-32	T24B8.1a	2.13119	1.42556
rps-23	F28D1.7a	1.25083	1.41857
smc-3	Y47D3A.26a	1.15171	1.41356
aass-1	R02D3.1a	1.89974	1.40892
Y37E3.8	Y37E3.8a	1.32709	1.40537
rps-14	F37C12.9	1.01814	1.40417
ppw-1	C18E3.7c	2.10137	1.39646
nifk-1	T04A8.6	1.54688	1.38893
E01A2.2	E01A2.2a	1.32274	1.38766
cbs-1	ZC373.1a	1.1008	1.38763
rps-18	Y57G11C.16	1.30005	1.3862
cox-5B	F26E4.9	1.45123	1.38296
npp-10	ZK328.5b	1.57923	1.37649
lbp-5	W02D3.7	1.40176	1.3682
fat-1	Y67H2A.8	1.31966	1.36735
C35B1.5	C35B1.5	1.12116	1.36217
cpr-5	W07B8.5	1.34959	1.35774
sec-61.G	F32D8.6	2.22435	1.35604
tmed-3	F57B10.5	1.3544	1.35441
kat-1	T02G5.8	1.03453	1.35319
moma-1	K02F3.10	1.04509	1.35237
rsks-1	Y47D3A.16	2.03278	1.35201
T21H3.1	T21H3.1a	1.37336	1.34628
ran-2	C29E4.3b	1.22117	1.34054
rpl-28	R11D1.8	1.39576	1.32082
rps-6	Y71A12B.1a	1.6746	1.31875
pfn-3	K03E6.6	2.11812	1.31721
Y23H5B.5	Y23H5B.5	1.1159	1.31671
lev-11	Y105E8B.1k	1.59036	1.31627
pot-1	B0280.10a	-1.62739	1.94887
tebp-2	T12E12.3	-1.62809	1.55823
tebp-1	R06A4.2	-1.7758	1.40999
D1081.7	D1081.7	-3.50969	1.34577
rpc-2	F09F7.3	-1.48671	1.32062

## Sheet: Table EV2_Figure S4A
Figure S4A
volcano_enriched_reduced_RFK504_vs_N2 (IP on FLAG tagged PID-2; xfSi83 transgene)
Gene.IDs	Protein.IDs	difference_RFK504_N2	log10.pvalue_RFK504_N2
T08B1.1	T08B1.1c	2.96598	7.89358
ugt-18	ZC443.5	3.32673	6.11821
pid-2	Y48G1C.1	10.038	5.53494
ctsa-2	K10C2.1	1.04504	5.43466
pid-4	W03G9.2	10.4755	5.37524
lst-4	Y37A1B.2h	2.47739	4.1883
pid-5	Y45G5AM.2a	8.39076	4.18254
kin-19	C03C10.1	3.55287	4.03755
lact-3	M28.6	2.02598	3.98996
par-5	M117.2a	2.74407	3.70797
asah-1	K11D2.2	2.43044	3.5418
C31H5.6	C31H5.6a	1.11996	3.5102
hrg-2	K01D12.14	2.97962	3.45943
cdr-2	C54D10.1	1.26116	3.34509
pmp-1	C44B7.8	1.46213	3.26708
ctsa-3.1	F32A5.3	1.07608	3.2101
cdr-4	K01D12.11	1.46032	3.03996
acox-1.5	C48B4.1	1.27776	2.91392
Y49E10.21	Y49E10.21a	1.1432	2.89689
nep-22	T25B6.2	1.39859	2.84581
vha-6	VW02B12L.1	1.11943	2.84191
ugt-19	K08B4.3	1.94511	2.83265
ugt-62	M88.1	1.3385	2.8324
C18B2.5	C18B2.5a	1.30084	2.76326
C18B2.5	C18B2.5a	4.446	2.67758
ugt-16	ZC443.6	1.52548	2.61527
pept-1	K04E7.2	1.11608	2.46701
F49C12.7	F49C12.7c	1.48516	2.39744
pho-1	EGAP2.3	1.16797	2.25845
alh-11	F42G9.5a	1.01156	2.24053
pcyt-2.1	Y37E3.11a	1.352	2.20796
F16F9.4	F16F9.4	1.12784	2.20406
pcp-1	ZK112.1	1.03242	2.0442
sptl-2	F43H9.2a	1.10157	1.98808
fmo-1	K08C7.2	1.20078	1.89971
pgp-6	T21E8.1b	1.43192	1.80756
Y82E9BR.14	Y82E9BR.14a	1.00907	1.79441
cyp-33C9	C50H11.15	1.26724	1.73329
ttr-14	T05A10.3	1.29648	1.57925
gst-6	F11G11.3	1.45489	1.5773
pho-8	R13H4.3	1.65067	1.57503
pes-8	F18G5.2	1.52037	1.57363
ptr-23	ZK270.1	1.14113	1.51553
aqp-8	K02G10.7a	2.3643	1.47425
app-1	W03G9.4	1.80011	1.43518
eppl-1	T01B11.2a	1.04061	1.40688
ugt-12	T19H12.9	1.10465	1.35773
T27D12.1	T27D12.1a	1.18927	1.33887
sur-6	F26E4.1	1.31857	1.33509
F53B3.5	F53B3.5	-2.75168	5.61457
igcm-3	T02C5.3a	-2.71419	5.0573
rbm-3.2	R09B3.3	-3.43984	3.52133
inx-3	F22F4.2	-1.56475	3.39258
pot-2	F57C2.3	-4.89182	3.22166
T09B4.5	T09B4.5a	-1.54369	3.14251
vit-1	K09F5.2	-2.48615	2.71103
gls-1	C36B1.8c	-1.55606	2.67791
lpr-3	W04G3.8	-2.23338	2.61045
H04M03.3	H04M03.3	-1.70062	2.56804
dlg-1	C25F6.2a	-1.06378	2.32534
clec-266	C25B8.4a	-2.60993	2.31956
cav-1	T13F2.8a	-3.99566	2.17713
ZC373.2	ZC373.2	-1.46622	2.14771
vit-4	F59D8.2	-4.98341	2.13778
F45D11.16	F45D11.16	-1.98772	2.10458
F56F11.4	F56F11.4a	-1.50462	2.09323
noah-2	F52B11.3	-2.35319	2.03104
acp-6	Y73B6BL.24	-1.47675	1.99926
sip-1	F43D9.4	-1.17894	1.90759
Y45F10C.2	Y45F10C.2	-2.1165	1.81811
noah-1	C34G6.6a	-1.93156	1.78548
vit-3	F59D8.1	-3.41385	1.76333
sdha-2	C34B2.7	-1.09894	1.76126
vit-5	C04F6.1	-2.29405	1.74573
acdh-9	F28A10.6	-1.03355	1.71853
ajm-1	C25A11.4e	-1.2572	1.69476
pud-1.2	Y19D10B.7	-2.31734	1.69001
dpt-1	F02E9.9a	-1.33697	1.6731
C01G6.3	C01G6.3	-1.18893	1.66656
C15H9.4	C15H9.4	-1.57063	1.66375
K08D8.6	K08D8.6b	-1.19799	1.65873
mif-2	C52E4.2a	-1.13686	1.58672
F25E2.2	F25E2.2a	-1.09837	1.54872
his-14	ZK131.8	-1.00681	1.50701
clec-87	C25A1.8	-3.0576	1.50024
acn-1	C42D8.5a	-1.96374	1.48709
C09F9.2	C09F9.2	-1.57259	1.47896
snfc-5	R07E5.3	-1.05535	1.44077
vit-6	K07H8.6a	-1.0514	1.4303
hch-1	F40E10.1	-1.14159	1.42916
F54F2.9	F54F2.9	-1.16328	1.38735
ttr-15	T07C4.5	-2.85928	1.33845
rps-24	T07A9.11	-1.28148	1.33276

## Sheet: Table EV2_Figure S4B
Figure S4B
volcano_enriched_reduced_RFK505_vs_N2 (IP on FLAG tagged PID-2; xfSi98 transgene)
Gene.IDs	Protein.IDs	difference_RFK505_N2	log10.pvalue_RFK505_N2
Y51H7C.13	Y51H7C.13	2.38976	5.36554
pid-2	Y48G1C.1	8.3457	5.11974
pid-4	W03G9.2	8.5112	5.03624
pmp-1	C44B7.8	1.3668	4.60105
pid-5	Y45G5AM.2a	7.13496	4.20469
Y47G6A.15	Y47G6A.15	2.06191	3.98067
haf-9	ZK484.2a	1.02502	3.63392
par-5	M117.2a	1.83899	3.63182
lact-3	M28.6	2.35736	3.55682
col-97	ZK1010.7	2.17191	3.5193
dpy-13	F30B5.1	1.67455	3.42441
E01G4.6	E01G4.6	4.07018	3.38872
kin-19	C03C10.1	2.39014	3.3174
cdr-2	C54D10.1	1.3295	3.25062
W09B7.2	W09B7.2	2.68377	3.07571
hum-8	Y66H1A.6a	1.23441	3.02744
T19D12.4	T19D12.4b	1.02224	3.01357
ugt-18	ZC443.5	3.68555	2.93759
nep-22	T25B6.2	1.35301	2.86148
F57H12.6	F57H12.6	2.89452	2.85223
poml-3	E01A2.10	1.10112	2.79017
cdr-1	F35E8.11	1.93166	2.78288
tsp-8	F33C8.3	1.2207	2.74937
kin-1	ZK909.2i	1.28788	2.71994
C18B2.5	C18B2.5a	1.15504	2.69892
Y73F8A.26	Y73F8A.26a	4.29594	2.65454
cdr-4	K01D12.11	1.19821	2.63937
pcp-1	ZK112.1	1.23903	2.62756
Y16B4A.2	Y16B4A.2	1.06254	2.62026
hex-2	C14C11.3	1.19238	2.57224
C29F3.7	C29F3.7b	1.01745	2.52435
C31H5.6	C31H5.6a	1.09798	2.48589
cogc-6	K07C11.9	1.66689	2.46667
fmo-1	K08C7.2	1.62182	2.39537
pcyt-2.1	Y37E3.11a	1.50419	2.39389
gly-11	Y75B8A.9b	1.28405	2.35958
F56D3.1	F56D3.1	1.06905	2.35066
F17B5.1	F17B5.1a	1.29442	2.29728
acox-1.5	C48B4.1	1.20392	2.26877
col-14	C46A5.3b	2.1513	2.22519
ugt-19	K08B4.3	1.55538	2.22321
E04F6.4	E04F6.4	1.57425	2.16798
hrg-2	K01D12.14	2.31559	2.15782
F16F9.4	F16F9.4	1.39326	2.117
pept-1	K04E7.2	1.05317	2.09854
ugt-16	ZC443.6	1.11867	2.08988
F49C12.7	F49C12.7c	1.3026	2.04686
Y51A2D.13	Y51A2D.13a	1.59986	2.0182
dsc-4	K02D7.4	1.98478	1.96546
pho-8	R13H4.3	2.12837	1.90045
ttr-14	T05A10.3	1.16635	1.85178
pgp-6	T21E8.1b	1.31535	1.83495
dpy-18	Y47D3B.10	1.0502	1.78066
ptr-23	ZK270.1	1.39433	1.76461
fat-5	W06D12.3	1.05106	1.73361
txdc-12.1	Y57A10A.23	1.27707	1.71579
cnnm-1	C52D10.12	1.99256	1.57116
cyp-33C9	C50H11.15	1.18559	1.51895
aqp-11	ZK525.2	1.63769	1.50341
F11A10.6	F11A10.6a	1.07684	1.45122
col-124	C24F3.6	1.22588	1.45069
pes-8	F18G5.2	1.37559	1.38808
F53B3.6	F53B3.6	1.65135	1.38756
col-3	T28C6.6	1.5255	1.37515
aqp-8	K02G10.7a	2.26821	1.36887
F53B3.5	F53B3.5	-2.90706	5.94157
clec-87	C25A1.8	-4.6702	4.78542
C01G6.3	C01G6.3	-3.84372	4.70779
asb-1	F35G12.10	-1.00315	4.39616
chdp-1	C10G11.7a	-1.18345	4.14876
acp-6	Y73B6BL.24	-1.85102	4.13486
ints-8	Y48G10A.4a	-2.59368	3.79447
T09B4.5	T09B4.5a	-1.99623	3.68335
isw-1	F37A4.8	-1.00628	3.58727
F21D5.1	F21D5.1	-1.58226	3.47383
cav-1	T13F2.8a	-4.62965	3.47377
lin-53	K07A1.12	-1.16001	3.46828
snr-3	T28D9.10a	-3.12187	3.3834
F56F11.4	F56F11.4a	-1.8188	3.30199
mcm-4	Y39G10AR.14a	-1.21759	3.17949
mcm-2	Y17G7B.5a	-1.24482	3.12899
mcm-7	F32D1.10	-1.54056	3.0319
mcm-3	C25D7.6	-1.28999	3.0237
nasp-2	C50B6.2	-2.89608	2.899
pot-2	F57C2.3	-5.55566	2.83348
igcm-3	T02C5.3a	-2.82129	2.81727
gfat-2	F22B3.4	-1.07823	2.65397
rfc-2	F58F6.4	-1.01026	2.60875
ncbp-1	F37E3.1	-1.46631	2.54335
mcm-5	R10E4.4	-1.39341	2.51821
htz-1	R08C7.3	-1.02094	2.51354
vit-2	C42D8.2a	-1.59515	2.44519
sip-1	F43D9.4	-2.05404	2.4181
gpd-1	T09F3.3	-1.83056	2.39713
F45D11.16	F45D11.16	-1.66528	2.3759
sto-1	F08C6.4a	-1.0637	2.3729
clec-266	C25B8.4a	-3.27873	2.36824
dut-1	K07A1.2	-1.69729	2.35907
mcm-6	ZK632.1a	-1.09687	2.3501
alh-9	F01F1.6	-1.05887	2.29045
T05F1.2	T05F1.2	-1.09332	2.28405
lnkn-1	ZK637.3	-1.67034	2.25911
H04M03.3	H04M03.3	-2.66492	2.24259
lem-2	W01G7.5	-1.04982	2.23175
rfc-4	F31E3.3	-1.00506	2.21654
F17E9.4	F17E9.4	-1.44118	2.18612
vit-6	K07H8.6a	-1.51477	2.13467
xpd-1	Y50D7A.2	-1.43182	2.09361
C15H9.4	C15H9.4	-1.88061	2.09325
tac-1	Y54E2A.3	-1.13411	2.08387
anp-1	T07F10.1b	-1.37167	2.05419
C09F9.2	C09F9.2	-1.84518	2.04211
cey-2	F46F11.2	-1.02668	2.0139
mig-14	R06B9.6	-1.12125	2.00593
ZC373.2	ZC373.2	-1.38739	1.98828
gls-1	C36B1.8c	-1.48261	1.95155
C46C2.5	C46C2.5	-1.13882	1.94638
F37F2.2	F37F2.2	-1.47329	1.91671
mif-2	C52E4.2a	-1.53803	1.89375
vit-5	C04F6.1	-2.32654	1.83329
lbp-9	Y40B10A.1b	-2.23674	1.80782
uaf-2	Y116A8C.35a	-2.18267	1.78638
vit-4	F59D8.2	-3.58496	1.7685
ZC434.8	ZC434.8	-2.45708	1.7654
Y45F10C.2	Y45F10C.2	-2.4494	1.75835
psd-1	B0361.5a	-2.12657	1.74006
ifa-3	F52E10.5	-1.32712	1.72792
rmd-1	T05G5.7a	-1.37066	1.69682
vit-1	K09F5.2	-2.21003	1.67889
lbp-5	W02D3.7	-1.49857	1.62985
inx-3	F22F4.2	-2.54501	1.62019
C36A4.4	C36A4.4	-2.38073	1.60257
F25E2.2	F25E2.2a	-1.12792	1.59574
hch-1	F40E10.1	-1.14176	1.58976
capg-2	F55C5.4	-1.79754	1.56996
rnr-2	C03C10.3	-1.58782	1.566
his-13	ZK131.7	-1.18615	1.56286
mel-32	C05D11.11a	-1.23649	1.52204
pud-1.2	Y19D10B.7	-2.27102	1.51884
let-363	B0261.2b	-1.47032	1.49676
pes-9	R11H6.1	-1.04778	1.48118
acdh-2	C17C3.12c	-2.18016	1.47914
src-1	Y92H12A.1c	-1.03229	1.46415
cth-2	ZK1127.10	-2.38784	1.4381
swsn-7	C08B11.3b	-1.74469	1.42686
ajm-1	C25A11.4e	-1.03391	1.41612
hach-1	F09F7.4b	-1.55602	1.40838
C07D8.6	C07D8.6	-1.60763	1.40119
pas-7	ZK945.2	-1.08358	1.38974
mnp-1	B0285.7	-1.12181	1.38453
T19H12.2	T19H12.2	-2.45463	1.38103
gst-7	F11G11.2	-1.51946	1.37339
T20F5.6	T20F5.6	-1.36236	1.3622
sdha-2	C34B2.7	-1.20049	1.35096
ssb-1	C44E4.4	-1.08076	1.35075
vit-3	F59D8.1	-2.92704	1.34745
ttr-15	T07C4.5	-2.76137	1.34149
perm-2	C44B12.1	-1.17636	1.3254
vps-11	R06F6.2	-1.21095	1.32166
his-14	ZK131.8	-1.34667	1.31654
pfn-1	Y18D10A.20	-1.35379	1.31633

## Sheet: Table EV2_Figure S4G
Figure S4G
volcano_enriched_reduced_xf184_vs_PID2 (IP on endogenous PID-2 in pid-4 mutant versus pid-2 mutant)
Gene.IDs	Protein.IDs	difference_xf184_PID2	log10.pvalue_xf184_PID2
Y66H1A.4	Y66H1A.4	2.0945	5.81661
pid-5	Y45G5AM.2a	8.1559	5.78076
pid-2	Y48G1C.1	7.78846	4.11749
kin-19	C03C10.1	1.96535	3.2721
K01G5.5	K01G5.5	1.16063	3.25027
rmd-2	C27H6.4c	1.04477	3.13391
par-5	M117.2a	1.85482	2.17692
F08F3.4	F08F3.4	1.45857	2.06728
rpl-31	W09C5.6a	1.26989	1.85381
sams-1	C49F5.1	1.93783	1.82939
app-1	W03G9.4	1.88903	1.80881
pmt-2	F54D11.1	2.19881	1.64544
T07C4.3	T07C4.3b	1.76997	1.54513
pcp-3	F23B2.11	2.28331	1.53316
pmp-5	T10H9.5a	2.50132	1.47434
ahcy-1	K02F2.2	1.82407	1.47122
rpl-22	C27A2.2a	1.74822	1.46629
R09H10.5	R09H10.5	2.26865	1.44044
daf-41	ZC395.10	1.92889	1.43657
acdh-1	C55B7.4a	1.64878	1.39358
mboa-6	R155.1a	1.09622	1.38884
rpl-43	Y48B6A.2	2.03001	1.3237
vps-2	Y46G5A.12	2.17561	1.30453
ifd-1	R04E5.10b	-1.82532	2.13476
lfi-1	ZC8.4d	-1.20984	2.11657
T23E7.2	T23E7.2b	-1.07488	1.85606
tag-10	C31C9.1d	-1.04902	1.68712
vit-6	K07H8.6a	-1.02273	1.65091
nep-17	F54F11.2a	-1.49502	1.53802
C46C2.2	C46C2.2	-1.21666	1.51935
F38B6.4	F38B6.4	-1.46465	1.32108

## Sheet: Table EV2_Figure S4H
Figure S4H
volcano_enriched_reduced_xf181_vs_PID2 (IP on endogenous PID-2 in pid-5 mutant versus pid-2 mutant)
Gene.IDs	Protein.IDs	difference_xf181_PID2	log10.pvalue_xf181_PID2
pid-4	W03G9.2	5.80559	6.09594
pid-2	Y48G1C.1	6.90147	4.62857
kin-19	C03C10.1	1.67969	3.79665
dao-3	K07E3.3	2.14113	2.62098
arx-6	C35D10.16	1.08175	2.38776
rps-30	C26F1.4	1.18526	2.11493
rpl-31	W09C5.6a	1.15047	1.82805
par-5	M117.2a	1.52521	1.80376
rps-12	F54E7.2	1.01933	1.67133
far-1	F02A9.2a	1.42832	1.62728
ubl-1	H06I04.4a	1.25498	1.61039
usp-14	C13B4.2	1.07649	1.58194
lbp-9	Y40B10A.1b	1.48085	1.5446
pas-5	F25H2.9	1.40776	1.51271
vps-32.1	C56C10.3	2.45243	1.47755
rpl-43	Y48B6A.2	2.17157	1.46262
ftn-2	D1037.3	1.23861	1.44711
mbf-1	H21P03.1	1.04726	1.44116
rpl-30	Y106G6H.3a	1.38913	1.43931
rps-13	C16A3.9	1.18945	1.43417
rpl-21	C14B9.7	1.63004	1.41894
lec-10	W01A11.4	1.42015	1.3971
rps-18	Y57G11C.16	1.32412	1.39478
rmd-2	C27H6.4c	1.09126	1.38194
gst-27	Y53F4B.30	1.33722	1.36417
pmt-2	F54D11.1	1.66977	1.35734
R09H10.5	R09H10.5	1.38572	1.3533
cyn-7	Y75B12B.2	1.25555	1.35169
daf-41	ZC395.10	1.81357	1.35033
rpl-22	C27A2.2a	1.56463	1.3455
rps-8	F42C5.8a	1.28191	1.3336
rps-16	T01C3.6	1.10567	1.32787
C37A2.7	C37A2.7	1.14449	1.31764
rpl-7	F53G12.10	1.28753	1.31647
vig-1	F56D12.5a	1.17923	1.30991
arx-2	K07C5.1	1.81079	1.30965
ifd-1	R04E5.10b	-1.88171	2.5516
lfi-1	ZC8.4d	-1.18228	2.10719
hrpf-1	W02D3.11a	-1.58515	1.78943
lron-8	T22E7.1b	-1.02636	1.7828
ifc-2	M6.1a	-1.39449	1.66644
lin-33	H32C10.2b	-1.2335	1.63685
vha-6	VW02B12L.1	-1.00922	1.5375
vha-19	Y55H10A.1	-1.0449	1.52829
ifb-2	F10C1.7a	-1.08984	1.48301
