# Supplementary material for: Intrinsically disordered protein PID‐2 modulates Z granules and is required for heritable piRNA‐induced silencing in the Caenorhabditis elegans embryo
Source: EMBO J. 2020 Nov 24;40(3):e105280. doi: 10.15252/embj.2020105280 (PMC7849312; doi:10.15252/embj.2020105280)
Supplement: Supplementary file 5 — Source Data for Expanded View and Appendix [file EMBJ-40-e105280-s005.zip]

Archive with 54 entries (48 files):
- Figure S6/Figure S6 A/
- Figure S6/Figure S6 A/SIMR-1 PID-4/
- Figure S6/Figure S6 A/SIMR-1 PID-4/meiotic region - cropped images for colocalization quantification/
- Figure S6/Figure S6 A/SIMR-1 PID-4/meiotic region - cropped images for colocalization quantification/C1-Series018-1_SIMR-1_meiotic.tif
- Figure S6/Figure S6 A/SIMR-1 PID-4/meiotic region - cropped images for colocalization quantification/C1-Series018-2_SIMR-1_meiotic.tif
- Figure S6/Figure S6 A/SIMR-1 PID-4/meiotic region - cropped images for colocalization quantification/C1-Series024_SIMR-1_meiotic.tif
- Figure S6/Figure S6 A/SIMR-1 PID-4/meiotic region - cropped images for colocalization quantification/C1-Series027_SIMR-1_meiotic.tif
- Figure S6/Figure S6 A/SIMR-1 PID-4/meiotic region - cropped images for colocalization quantification/C1-Series051_SIMR-1_meiotic.tif
- Figure S6/Figure S6 A/SIMR-1 PID-4/meiotic region - cropped images for colocalization quantification/C1-Series090_SIMR-1_meiotic.tif
- Figure S6/Figure S6 A/SIMR-1 PID-4/meiotic region - cropped images for colocalization quantification/C1-Series096_SIMR-1_meiotic.tif
- Figure S6/Figure S6 A/SIMR-1 PID-4/meiotic region - cropped images for colocalization quantification/C1-Series104_SIMR-1_meiotic.tif
- Figure S6/Figure S6 A/SIMR-1 PID-4/meiotic region - cropped images for colocalization quantification/C2-Series018-1_PID-4_meiotic.tif
- Figure S6/Figure S6 A/SIMR-1 PID-4/meiotic region - cropped images for colocalization quantification/C2-Series018-2_PID-4_meiotic.tif
- Figure S6/Figure S6 A/SIMR-1 PID-4/meiotic region - cropped images for colocalization quantification/C2-Series024_PID-4_meiotic.tif
- Figure S6/Figure S6 A/SIMR-1 PID-4/meiotic region - cropped images for colocalization quantification/C2-Series027_PID-4_meiotic.tif
- Figure S6/Figure S6 A/SIMR-1 PID-4/meiotic region - cropped images for colocalization quantification/C2-Series051_PID-4_meiotic.tif
- Figure S6/Figure S6 A/SIMR-1 PID-4/meiotic region - cropped images for colocalization quantification/C2-Series090_PID-4_meiotic.tif
- Figure S6/Figure S6 A/SIMR-1 PID-4/meiotic region - cropped images for colocalization quantification/C2-Series096_PID-4_meiotic.tif
- Figure S6/Figure S6 A/SIMR-1 PID-4/meiotic region - cropped images for colocalization quantification/C2-Series104_PID-4_meiotic.tif
- Figure S6/Figure S6 A/SIMR-1 PID-4/mitotic region - cropped images for colocalization quantification/
- Figure S6/Figure S6 A/SIMR-1 PID-4/mitotic region - cropped images for colocalization quantification/C1-Series018-1_SIMR-1_mitotic.tif
- Figure S6/Figure S6 A/SIMR-1 PID-4/mitotic region - cropped images for colocalization quantification/C1-Series018-2_SIMR-1_mitotic.tif
- Figure S6/Figure S6 A/SIMR-1 PID-4/mitotic region - cropped images for colocalization quantification/C1-Series024_SIMR-1_mitotic.tif
- Figure S6/Figure S6 A/SIMR-1 PID-4/mitotic region - cropped images for colocalization quantification/C1-Series027_SIMR-1_mitotic.tif
- Figure S6/Figure S6 A/SIMR-1 PID-4/mitotic region - cropped images for colocalization quantification/C1-Series051_SIMR-1_mitotic.tif
- Figure S6/Figure S6 A/SIMR-1 PID-4/mitotic region - cropped images for colocalization quantification/C1-Series090_SIMR-1_mitotic.tif
- Figure S6/Figure S6 A/SIMR-1 PID-4/mitotic region - cropped images for colocalization quantification/C1-Series096_SIMR-1_mitotic.tif
- Figure S6/Figure S6 A/SIMR-1 PID-4/mitotic region - cropped images for colocalization quantification/C1-Series104_SIMR-1_mitotic.tif
- Figure S6/Figure S6 A/SIMR-1 PID-4/mitotic region - cropped images for colocalization quantification/C2-Series018-1_PID-4_mitotic.tif
- Figure S6/Figure S6 A/SIMR-1 PID-4/mitotic region - cropped images for colocalization quantification/C2-Series018-2_PID-4_mitotic.tif
- Figure S6/Figure S6 A/SIMR-1 PID-4/mitotic region - cropped images for colocalization quantification/C2-Series024_PID-4_mitotic.tif
- Figure S6/Figure S6 A/SIMR-1 PID-4/mitotic region - cropped images for colocalization quantification/C2-Series027_PID-4_mitotic.tif
- Figure S6/Figure S6 A/SIMR-1 PID-4/mitotic region - cropped images for colocalization quantification/C2-Series051_PID-4_mitotic.tif
- Figure S6/Figure S6 A/SIMR-1 PID-4/mitotic region - cropped images for colocalization quantification/C2-Series090_PID-4_mitotic.tif
- Figure S6/Figure S6 A/SIMR-1 PID-4/mitotic region - cropped images for colocalization quantification/C2-Series096_PID-4_mitotic.tif
- Figure S6/Figure S6 A/SIMR-1 PID-4/mitotic region - cropped images for colocalization quantification/C2-Series104_PID-4_mitotic.tif
- Figure S6/Figure S6 A/SIMR-1 PID-5/
- Figure S6/Figure S6 A/SIMR-1 PID-5/meiotic region - cropped images for colocalization quantification/
- Figure S6/Figure S6 A/SIMR-1 PID-5/meiotic region - cropped images for colocalization quantification/C1-Series013_SIMR-1_meiotic.tif
- Figure S6/Figure S6 A/SIMR-1 PID-5/meiotic region - cropped images for colocalization quantification/C1-Series118_SIMR-1_meiotic.tif
- Figure S6/Figure S6 A/SIMR-1 PID-5/meiotic region - cropped images for colocalization quantification/C1-Series125_SIMR-1_meiotic.tif
- Figure S6/Figure S6 A/SIMR-1 PID-5/meiotic region - cropped images for colocalization quantification/C1-Series139_SIMR-1_meiotic.tif
- Figure S6/Figure S6 A/SIMR-1 PID-5/meiotic region - cropped images for colocalization quantification/C1-Series153_SIMR-1_meiotic.tif
- Figure S6/Figure S6 A/SIMR-1 PID-5/meiotic region - cropped images for colocalization quantification/C1-Series158-1_SIMR-1_meiotic.tif
- Figure S6/Figure S6 A/SIMR-1 PID-5/meiotic region - cropped images for colocalization quantification/C1-Series172_SIMR-1_meiotic.tif
- Figure S6/Figure S6 A/SIMR-1 PID-5/meiotic region - cropped images for colocalization quantification/C2-Series013_PID-5_meiotic.tif
- Figure S6/Figure S6 A/SIMR-1 PID-5/meiotic region - cropped images for colocalization quantification/C2-Series118_PID-5_meiotic.tif
- Figure S6/Figure S6 A/SIMR-1 PID-5/meiotic region - cropped images for colocalization quantification/C2-Series125_PID-5_meiotic.tif
- Figure S6/Figure S6 A/SIMR-1 PID-5/meiotic region - cropped images for colocalization quantification/C2-Series139_PID-5_meiotic.tif
- Figure S6/Figure S6 A/SIMR-1 PID-5/meiotic region - cropped images for colocalization quantification/C2-Series153_PID-5_meiotic.tif
- Figure S6/Figure S6 A/SIMR-1 PID-5/meiotic region - cropped images for colocalization quantification/C2-Series158-1_PID-5_meiotic.tif
- Figure S6/Figure S6 A/SIMR-1 PID-5/meiotic region - cropped images for colocalization quantification/C2-Series172_PID-5_meiotic.tif
- sourceData_EVfigures/EMBOJ-2020-105280R-sourceDataEV1-sd.zip
- sourceData_EVfigures/EMBOJ-2020-105280R-sourceDataEV5-sd.zip
