# Supplementary material for: Intrinsically disordered protein PID‐2 modulates Z granules and is required for heritable piRNA‐induced silencing in the Caenorhabditis elegans embryo
Source: EMBO J. 2020 Nov 24;40(3):e105280. doi: 10.15252/embj.2020105280 (PMC7849312; doi:10.15252/embj.2020105280)
Supplement: Supplementary file 7 — Source Data for Figure 1 [file EMBJ-40-e105280-s006.zip]

Archive with 22 entries (17 files):
- Figure 1/
- Figure 1/Figure 1F/
- Figure 1/Figure 1B/
- Figure 1/Figure 1E/
- Figure 1/Figure 1D/
- Figure 1/Figure 1F/F1_pid-1; pid-2; 21U sensor(ON).tif
- Figure 1/Figure 1B/pid-2(xf23) 21U sensor(+).tif
- __MACOSX/Figure 1/Figure 1B/._pid-2(xf23) 21U sensor(+).tif
- Figure 1/Figure 1B/pid-2(xf23) 21U sensor(RNAe).tif
- __MACOSX/Figure 1/Figure 1B/._pid-2(xf23) 21U sensor(RNAe).tif
- Figure 1/Figure 1B/mut-7(pk204) 21U sensor(+).tif
- __MACOSX/Figure 1/Figure 1B/._mut-7(pk204) 21U sensor(+).tif
- Figure 1/Figure 1B/pid-2(tm1614) 21U sensor(+).tif
- __MACOSX/Figure 1/Figure 1B/._pid-2(tm1614) 21U sensor(+).tif
- Figure 1/Figure 1B/pid-2(tm1614) 21U sensor(RNAe).tif
- __MACOSX/Figure 1/Figure 1B/._pid-2(tm1614) 21U sensor(RNAe).tif
- Figure 1/Figure 1B/prg-1(n4357) 21U sensor(RNAe).tif
- __MACOSX/Figure 1/Figure 1B/._prg-1(n4357) 21U sensor(RNAe).tif
- Figure 1/Figure 1E/F1_pid-1; 21U sensor(OFF).tif
- Figure 1/Figure 1D/F1 mut-7;21U sensor(+) x prg-1.tif
- Figure 1/Figure 1D/F1 mut-7;21U sensor(+) x wildtype.tif
- Figure 1/Figure 1D/F1 mut-7;21U sensor(+) x pid-2(xf23).tif
