# Supplementary material for: Intrinsically disordered protein PID‐2 modulates Z granules and is required for heritable piRNA‐induced silencing in the Caenorhabditis elegans embryo
Source: EMBO J. 2020 Nov 24;40(3):e105280. doi: 10.15252/embj.2020105280 (PMC7849312; doi:10.15252/embj.2020105280)
Supplement: Supplementary file 8 — Source Data for Figure 5 [file EMBJ-40-e105280-s007.zip]

Archive with 5 entries (3 files):
- Figure 5/
- Figure 5/Figure 5A/
- Figure 5/Figure 5A/mut-7; 21U sensor(+).tif
- Figure 5/Figure 5A/pid-4;pid-5; 21U sensor(+).tif
- Figure 5/Figure 5A/pid-2; 21U sensor(+).tif
