# Supplementary material for: Intrinsically disordered protein PID‐2 modulates Z granules and is required for heritable piRNA‐induced silencing in the Caenorhabditis elegans embryo
Source: EMBO J. 2020 Nov 24;40(3):e105280. doi: 10.15252/embj.2020105280 (PMC7849312; doi:10.15252/embj.2020105280)
Supplement: Supplementary file 9 — Source Data for Figure 6 [file EMBJ-40-e105280-s008.zip]

Archive with 22 entries (21 files):
- sourceData_Fig6/
- __MACOSX/._sourceData_Fig6
- sourceData_Fig6/EMBOJ-2020-105280R-sourceDataFig6-part1-sd.zip
- __MACOSX/sourceData_Fig6/._EMBOJ-2020-105280R-sourceDataFig6-part1-sd.zip
- sourceData_Fig6/.DS_Store
- __MACOSX/sourceData_Fig6/._.DS_Store
- sourceData_Fig6/PGL-1 - PID-2.zip
- __MACOSX/sourceData_Fig6/._PGL-1 - PID-2.zip
- sourceData_Fig6/DEPS-1 - PID-5.zip
- __MACOSX/sourceData_Fig6/._DEPS-1 - PID-5.zip
- sourceData_Fig6/DEPS-1 - PID-4.zip
- __MACOSX/sourceData_Fig6/._DEPS-1 - PID-4.zip
- sourceData_Fig6/EMBOJ-2020-105280R1-Annotation_for_source_data-sd-Fig6.rtf
- __MACOSX/sourceData_Fig6/._EMBOJ-2020-105280R1-Annotation_for_source_data-sd-Fig6.rtf
- sourceData_Fig6/PID-2 - PID-4.zip
- __MACOSX/sourceData_Fig6/._PID-2 - PID-4.zip
- sourceData_Fig6/PID-2 - PID-5.zip
- __MACOSX/sourceData_Fig6/._PID-2 - PID-5.zip
- sourceData_Fig6/ZNFX-1 - PID-5.zip
- __MACOSX/sourceData_Fig6/._ZNFX-1 - PID-5.zip
- sourceData_Fig6/ZNFX-1 - PID-4.zip
- __MACOSX/sourceData_Fig6/._ZNFX-1 - PID-4.zip
