# Supplementary material for: Intrinsically disordered protein PID‐2 modulates Z granules and is required for heritable piRNA‐induced silencing in the Caenorhabditis elegans embryo
Source: EMBO J. 2020 Nov 24;40(3):e105280. doi: 10.15252/embj.2020105280 (PMC7849312; doi:10.15252/embj.2020105280)
Supplement: Supplementary file 10 — Source Data for Figure 7 [file EMBJ-40-e105280-s009.zip]

Archive with 26 entries (25 files):
- sourceDatafig7/
- __MACOSX/._sourceDatafig7
- sourceDatafig7/ZNFX-1 PGL-1, wt background.zip
- __MACOSX/sourceDatafig7/._ZNFX-1 PGL-1, wt background.zip
- sourceDatafig7/.DS_Store
- __MACOSX/sourceDatafig7/._.DS_Store
- sourceDatafig7/EMBOJ-2020-105280R-sourceDataFig7-part1-sd.zip
- __MACOSX/sourceDatafig7/._EMBOJ-2020-105280R-sourceDataFig7-part1-sd.zip
- sourceDatafig7/ZNFX-1 PID-5, pid-2(xf23) background.zip
- __MACOSX/sourceDatafig7/._ZNFX-1 PID-5, pid-2(xf23) background.zip
- sourceDatafig7/ZNFX-1 PID-5, wt background.zip
- __MACOSX/sourceDatafig7/._ZNFX-1 PID-5, wt background.zip
- sourceDatafig7/ZNFX-1 PID-4, pid-2(xf23) background.zip
- __MACOSX/sourceDatafig7/._ZNFX-1 PID-4, pid-2(xf23) background.zip
- sourceDatafig7/EMBOJ-2020-105280R1-Annotation_for_source_data-sd-Fig7.rtf
- __MACOSX/sourceDatafig7/._EMBOJ-2020-105280R1-Annotation_for_source_data-sd-Fig7.rtf
- sourceDatafig7/ZNFX-1 PGL-1, pid-4(xf184) background.zip
- __MACOSX/sourceDatafig7/._ZNFX-1 PGL-1, pid-4(xf184) background.zip
- sourceDatafig7/ZNFX-1 PID-4, wt background.zip
- __MACOSX/sourceDatafig7/._ZNFX-1 PID-4, wt background.zip
- sourceDatafig7/ZNFX-1 PGL-1, pid-5(xf181) background.zip
- __MACOSX/sourceDatafig7/._ZNFX-1 PGL-1, pid-5(xf181) background.zip
- sourceDatafig7/ZNFX-1 PGL-1, pid-2(xf23) background.zip
- __MACOSX/sourceDatafig7/._ZNFX-1 PGL-1, pid-2(xf23) background.zip
- sourceDatafig7/ZNFX-1 PGL-1, pid-4(xf184); pid-5(xf181) background.zip
- __MACOSX/sourceDatafig7/._ZNFX-1 PGL-1, pid-4(xf184); pid-5(xf181) background.zip
